# Supplementary material for: A strategy to re-sensitise drug-resistant Gram-positive bacteria to oxazolidinone-class antibiotics
Source: eBioMedicine. 2025 Sep 4;119:105914. doi: 10.1016/j.ebiom.2025.105914 (PMC12446384; doi:10.1016/j.ebiom.2025.105914)
Supplement: Table S2 [file mmc1.xlsx]

## Sheet: Proteinomic studies on proteins
Table S2: Proteinomic studies on MRSA under different treatments and their GO/KEGG analyses.
Proteinomic studies
Accession	Description	# Peptides	# PSMs	# Unique Peptides	MW [kDa]	Control1	Control2	Control3	Lysozyme1	Lysozyme2	Lysozyme3	0.5 μg/ml TP 1	0.5 μg/ml TP 2	0.5 μg/ml TP 3	Combination 1	Combination 2	Combination 3	40 μg/ml TP 1	40 μg/ml TP 2	40 μg/ml TP 3	AverageControl	AverageLysozyme	Average 0.5 μg/ml TP	Average Lysozyme	Average 40 μg/ml TP	p Control vs. 0.5 μg/ml TP	p Control vs. lysozyme	p Control vs. Combination	p Control vs. 40 μg/ml TP	p 0.5 μg/ml TP vs. Combination	p 0.5 μg/ml TP vs. 40 μg/ml TP	FC-0.5 μg/ml TP /Control	FC-Lysozyme/Control	FC-Combination/Control	FC-40 μg/ml TP /Control	FC-Combination/0.5 μg/ml TP	FC-40 μg/ml TP /0.5 μg/ml TP	FC-40 μg/ml TP/ Combination
Q9ZHA2	Cell division protein SepF OS=Staphylococcus aureus OX=1280 GN=sepF PE=3 SV=2	6	17	6	21	3.37647e+06	3.33532e+06	3.41149e+06	3.01854e+06	2.9592e+06	3.01458e+06	1.81446e+06	1.70679e+06	1.54618e+06	1.17572e+06	1.18012e+06	1.1442e+06	621136	1.0243e+06	829746	3.37443e+06	2.99744e+06	1.68914e+06	1.16668e+06	825060	3.15232e-05	0.000206992	9.46542e-08	2.75816e-05	0.00268005	0.00350828	0.50057	0.345742	0.345742	0.244504	0.690695	0.48845	0.707187
Q9ZEH5	Endonuclease MutS2 (Fragment) OS=Staphylococcus aureus OX=1280 GN=mutS2 PE=3 SV=1	4	6	1	81.2	356938	344336	357585	333747	410799	388084	37389.9	103755	85901.7	97055.9	87898.2	98170.6	50731.2	100	100	352953	377543	75682.2	94374.9	16977.1	0.000166117	0.350088	1.14006e-06	4.25892e-05	0.40487	0.0871994	0.214425	0.267386	0.267386	0.0481	1.24699	0.224321	0.17989
Q9KX08	Small ribosomal subunit biogenesis GTPase RsgA OS=Staphylococcus aureus (strain COL) OX=93062 GN=rsgA PE=3 SV=1	3	7	3	33.9	189138	221052	215743	198695	201687	210691	194707	138322	162907	199498	166900	191031	125257	355198	310281	208644	203691	165312	185810	263578	0.085567	0.661977	0.175444	0.482597	0.341818	0.245319	0.792315	0.890557	0.890557	1.26329	1.12399	1.59443	1.41854
Q9F4G3	HTH-type transcriptional regulator TcaR OS=Staphylococcus aureus (strain COL) OX=93062 GN=tcaR PE=3 SV=1	3	9	3	17.5	1.10547e+06	1.16248e+06	1.1546e+06	1.10475e+06	1.09608e+06	1.12401e+06	1.03839e+06	1.12133e+06	1.0871e+06	982816	867992	936054	873598	897736	934839	1.14085e+06	1.10828e+06	1.08227e+06	928954	902058	0.122156	0.172755	0.00497722	0.000692521	0.0203129	0.00383628	0.948653	0.814263	0.814263	0.790688	0.858335	0.833484	0.971047
Q9EZ12	4-hydroxy-tetrahydrodipicolinate synthase OS=Staphylococcus aureus (strain NCTC 8325 / PS 47) OX=93061 GN=dapA PE=3 SV=1	2	2	1	32.6	18540.6	23665.3	21544.6	20076.7	14468.6	22269.4	25476.2	20387.7	100	49580	29821.8	100	101689	60671.6	85711.8	21250.2	18938.2	15321.3	26500.6	82690.7	0.494307	0.449021	0.734844	0.00694482	0.531352	0.00908046	0.720997	1.24708	1.24708	3.8913	1.72966	5.3971	3.12034
Q9AGT0	Putative TrmH family tRNA/rRNA methyltransferase OS=Staphylococcus aureus (strain Newman) OX=426430 GN=NWMN_0494 PE=3 SV=1	6	18	6	27.2	2.87152e+06	3.0349e+06	2.94114e+06	2.98254e+06	2.78614e+06	2.82082e+06	2.64974e+06	2.61963e+06	2.32153e+06	2.65534e+06	2.5146e+06	2.70359e+06	2.51594e+06	2.22143e+06	2.25833e+06	2.94919e+06	2.86317e+06	2.5303e+06	2.62451e+06	2.3319e+06	0.0218819	0.32557	0.0117266	0.00404318	0.473225	0.228936	0.857966	0.889909	0.889909	0.790693	1.03723	0.92159	0.88851
Q99WJ6	NADPH-dependent oxidoreductase OS=Staphylococcus aureus (strain Mu50 / ATCC 700699) OX=158878 GN=nfrA PE=3 SV=1	5	11	5	28.6	1.05118e+06	1.05691e+06	1.08709e+06	1.05757e+06	1.11324e+06	1.07745e+06	935443	820584	682653	688188	430363	637464	391027	470772	509849	1.06506e+06	1.08275e+06	812893	585338	457216	0.0269925	0.420549	0.00382718	7.77893e-05	0.101735	0.0117773	0.763237	0.549582	0.549582	0.429286	0.720068	0.562455	0.781114
Q99WJ2	UPF0355 protein SAV0387 OS=Staphylococcus aureus (strain Mu50 / ATCC 700699) OX=158878 GN=SAV0387 PE=3 SV=1	6	20	6	15.1	5.62124e+06	5.54704e+06	5.82943e+06	5.84369e+06	6.34852e+06	6.20821e+06	4.40074e+06	4.86319e+06	4.09871e+06	4.14705e+06	3.47104e+06	3.93066e+06	3.08386e+06	3.08803e+06	3.75692e+06	5.6659e+06	6.13348e+06	4.45422e+06	3.84958e+06	3.3096e+06	0.00700784	0.0535625	0.00110442	0.000594705	0.112842	0.0221652	0.786144	0.67943	0.67943	0.584126	0.864256	0.743027	0.85973
Q99WJ1	Xanthine phosphoribosyltransferase OS=Staphylococcus aureus (strain Mu50 / ATCC 700699) OX=158878 GN=xpt PE=3 SV=1	16	41	16	20.9	8.74664e+06	8.517e+06	8.54934e+06	8.2788e+06	8.43137e+06	8.31496e+06	6.56367e+06	6.59352e+06	6.12499e+06	5.57332e+06	5.46747e+06	4.94676e+06	5.48619e+06	5.81372e+06	5.97621e+06	8.60433e+06	8.34171e+06	6.42739e+06	5.32918e+06	5.75871e+06	0.000202686	0.0369234	9.23766e-05	6.01756e-05	0.0110973	0.0329442	0.746995	0.619361	0.619361	0.66928	0.829136	0.895963	1.0806
Q99W83	Pyridoxal 5'-phosphate synthase subunit PdxT OS=Staphylococcus aureus (strain Mu50 / ATCC 700699) OX=158878 GN=pdxT PE=3 SV=1	5	12	5	20.6	1.25044e+06	1.31864e+06	1.27323e+06	1.21644e+06	1.18773e+06	1.21976e+06	1.07186e+06	1.01373e+06	963981	1.05122e+06	958729	1.07209e+06	1.12864e+06	987317	1.27786e+06	1.28077e+06	1.20798e+06	1.01653e+06	1.02735e+06	1.13127e+06	0.00204617	0.0317185	0.00323388	0.158038	0.828273	0.269024	0.793681	0.802131	0.802131	0.883272	1.01065	1.11288	1.10116
Q99W51	tRNA-specific adenosine deaminase OS=Staphylococcus aureus (strain Mu50 / ATCC 700699) OX=158878 GN=tadA PE=1 SV=1	1	1	1	17.1	88717.7	90490.7	78391.5	100794	82270.5	95977.8	85694.1	39158.2	59803.8	71412.2	50915.5	59289	116989	127775	161560	85866.6	93014.1	61552	60538.9	135441	0.156995	0.346797	0.0228567	0.0236937	0.948426	0.0177451	0.716833	0.705034	0.705034	1.57735	0.983541	2.20044	2.23726
Q99VD0	NAD-specific glutamate dehydrogenase OS=Staphylococcus aureus (strain Mu50 / ATCC 700699) OX=158878 GN=gluD PE=3 SV=1	15	44	15	45.7	2.60375e+06	2.5506e+06	2.64082e+06	2.6583e+06	2.55244e+06	2.63027e+06	2.03767e+06	2.13722e+06	1.91105e+06	1.95159e+06	1.93673e+06	2.10404e+06	2.00481e+06	2.12094e+06	2.17943e+06	2.59839e+06	2.61367e+06	2.02865e+06	1.99745e+06	2.10173e+06	0.00127304	0.72884	0.000541939	0.000995098	0.730734	0.429155	0.780732	0.768726	0.768726	0.808858	0.984623	1.03602	1.0522
Q99V32	N5-carboxyaminoimidazole ribonucleotide synthase OS=Staphylococcus aureus (strain Mu50 / ATCC 700699) OX=158878 GN=purK PE=3 SV=1	5	5	5	42.4	414600	428100	420256	399206	367822	402504	227580	390629	306575	301982	285952	376112	520812	257516	414234	420985	389844	308262	321349	397521	0.0754716	0.0566218	0.023738	0.774539	0.822529	0.376467	0.732238	0.763325	0.763325	0.944263	1.04245	1.28956	1.23704
Q99UX5	Iron-regulated surface determinant protein B OS=Staphylococcus aureus (strain Mu50 / ATCC 700699) OX=158878 GN=isdB PE=3 SV=1	3	3	3	72.1	277047	324673	264562	312294	306057	296821	497362	494340	581560	428370	399446	453278	433295	366711	382402	288761	305057	524421	427032	394136	0.0022615	0.436235	0.00452246	0.017909	0.0402263	0.0203189	1.81611	1.47884	1.47884	1.36492	0.814292	0.751564	0.922966
Q99UX4	Iron-regulated surface determinant protein A OS=Staphylococcus aureus (strain Mu50 / ATCC 700699) OX=158878 GN=isdA PE=1 SV=1	20	81	7	38.7	1.40639e+07	1.38769e+07	1.42168e+07	1.34109e+07	1.35367e+07	1.32468e+07	3.09937e+07	3.02499e+07	3.30486e+07	2.18028e+07	2.04851e+07	1.99525e+07	2.42167e+07	2.65306e+07	2.4302e+07	1.40525e+07	1.33981e+07	3.14307e+07	2.07468e+07	2.50165e+07	3.26598e-05	0.00716656	0.000277977	0.000136884	0.000437235	0.00473505	2.23666	1.47638	1.47638	1.78021	0.660081	0.795924	1.2058
Q99TT5	RNA polymerase sigma factor SigA OS=Staphylococcus aureus (strain N315) OX=158879 GN=sigA PE=1 SV=1	15	43	5	42.1	7.60962e+06	7.40715e+06	7.64443e+06	7.80828e+06	7.52851e+06	7.70955e+06	7.04986e+06	6.8148e+06	6.4206e+06	6.49725e+06	5.747e+06	6.16021e+06	5.48363e+06	5.32531e+06	5.51655e+06	7.55373e+06	7.68211e+06	6.76175e+06	6.13482e+06	5.44183e+06	0.0161105	0.309459	0.00346158	2.38765e-05	0.0920356	0.00238397	0.895154	0.812157	0.812157	0.720416	0.907282	0.804796	0.887041
Q99TL8	GTP pyrophosphokinase OS=Staphylococcus aureus (strain N315) OX=158879 GN=relA PE=1 SV=2	13	30	13	84.5	4.25888e+06	4.27854e+06	4.35661e+06	4.45011e+06	4.30552e+06	4.29583e+06	3.14976e+06	3.15911e+06	3.16223e+06	3.12388e+06	2.63991e+06	3.04023e+06	2.6252e+06	2.40968e+06	2.56627e+06	4.29801e+06	4.35049e+06	3.15703e+06	2.93468e+06	2.53372e+06	2.88471e-06	0.417757	0.000861489	1.54769e-05	0.21087	0.000638254	0.734534	0.682799	0.682799	0.58951	0.929567	0.802563	0.863373
Q99T18	Peroxide-responsive repressor PerR OS=Staphylococcus aureus (strain Mu50 / ATCC 700699) OX=158878 GN=perR PE=3 SV=1	3	7	3	17.2	525870	528214	535438	554951	514890	518429	547551	536867	603423	612857	665009	634533	709227	643278	484567	529841	529423	562614	637466	612358	0.190854	0.976143	0.00220442	0.283909	0.0430076	0.515376	1.06185	1.20313	1.20313	1.15574	1.13304	1.08842	0.960611
Q99T15	Glutamate-1-semialdehyde 2,1-aminomutase 2 OS=Staphylococcus aureus (strain Mu50 / ATCC 700699) OX=158878 GN=hemL2 PE=3 SV=1	7	19	7	46.7	979207	1.01032e+06	1.00368e+06	1.01979e+06	975627	998889	957758	827445	766730	919017	947072	1.0196e+06	1.03242e+06	1.06748e+06	1.21649e+06	997734	998104	850644	961898	1.10546e+06	0.061706	0.982529	0.317792	0.132839	0.156271	0.033048	0.852577	0.964083	0.964083	1.10798	1.13079	1.29956	1.14925
Q99SW6	Uncharacterized protein SAV1921 OS=Staphylococcus aureus (strain Mu50 / ATCC 700699) OX=158878 GN=SAV1921 PE=3 SV=1	9	16	9	38.5	3.73028e+06	3.75461e+06	3.76651e+06	3.88538e+06	3.68681e+06	3.79606e+06	2.49511e+06	2.74253e+06	2.40437e+06	2.42057e+06	2.425e+06	2.32187e+06	1.86302e+06	1.88852e+06	2.2473e+06	3.75046e+06	3.78942e+06	2.54733e+06	2.38915e+06	1.99961e+06	0.000291265	0.541281	2.70392e-06	0.000148459	0.211676	0.0267044	0.679205	0.637028	0.637028	0.533164	0.937902	0.784982	0.836956
Q99SN8	Uncharacterized leukocidin-like protein 1 OS=Staphylococcus aureus (strain Mu50 / ATCC 700699) OX=158878 GN=SAV2004 PE=3 SV=1	14	28	14	38.6	3.61992e+06	3.6601e+06	3.51961e+06	3.82772e+06	3.79303e+06	3.83944e+06	2.95201e+06	2.96664e+06	2.99158e+06	3.96903e+06	4.24038e+06	3.81425e+06	4.03649e+06	3.98697e+06	4.14208e+06	3.59988e+06	3.82006e+06	2.97008e+06	4.00788e+06	4.05518e+06	0.000130452	0.00749122	0.0360097	0.00182493	0.00115191	2.11691e-05	0.82505	1.11334	1.11334	1.12648	1.34942	1.36535	1.0118
Q99SN6	Probable succinyl-diaminopimelate desuccinylase OS=Staphylococcus aureus (strain N315) OX=158879 GN=dapE PE=1 SV=1	2	3	2	45.1	176789	180159	160165	156261	164874	173871	99640.5	148714	131622	120102	265507	250741	247615	255609	205317	172371	165002	126659	212117	236180	0.0432346	0.409237	0.441909	0.0190686	0.152149	0.00669267	0.734805	1.23058	1.23058	1.37019	1.67471	1.8647	1.11344
Q99S47	Energy-coupling factor transporter ATP-binding protein EcfA1 OS=Staphylococcus aureus (strain Mu50 / ATCC 700699) OX=158878 GN=ecfA1 PE=3 SV=1	3	6	3	30	108217	90410.5	106359	96562.2	91204.9	76820.4	84074.3	83472.4	59000.1	111361	85022.9	95276.5	137769	242879	187048	101662	88195.8	75515.6	97220.2	189232	0.0592584	0.174467	0.665176	0.0470829	0.126371	0.0224767	0.742809	0.956307	0.956307	1.86138	1.28742	2.50587	1.94643
Q99RL2	Immunoglobulin-binding protein Sbi OS=Staphylococcus aureus (strain N315) OX=158879 GN=sbi PE=1 SV=1	2	4	2	50	392145	437092	405421	391003	396163	397005	663143	670620	717665	714067	701920	836030	931200	793990	935146	411553	394724	683809	750672	886779	0.000230359	0.279449	0.0016397	0.000597723	0.220538	0.0147943	1.66153	1.824	1.824	2.15471	1.09778	1.29682	1.18131
Q99R57	Uncharacterized hydrolase SAV2581 OS=Staphylococcus aureus (strain Mu50 / ATCC 700699) OX=158878 GN=SAV2581 PE=3 SV=1	6	17	6	31	3.59725e+06	3.67961e+06	3.65962e+06	3.68125e+06	3.52713e+06	3.55007e+06	2.4635e+06	2.47169e+06	2.30412e+06	2.51444e+06	2.52866e+06	2.76852e+06	3.59488e+06	3.19615e+06	3.39636e+06	3.64549e+06	3.58615e+06	2.4131e+06	2.60388e+06	3.3958e+06	3.30057e-05	0.333799	0.000267521	0.101272	0.125794	0.00151937	0.661941	0.714272	0.714272	0.931505	1.07906	1.40723	1.30413
Q99R07	Clumping factor B OS=Staphylococcus aureus (strain Mu50 / ATCC 700699) OX=158878 GN=clfB PE=3 SV=1	29	83	29	93.6	5.6746e+06	5.84762e+06	5.83906e+06	6.38159e+06	6.48179e+06	6.63078e+06	1.71897e+07	1.73126e+07	1.95277e+07	4.54727e+07	4.37924e+07	4.55763e+07	6.48188e+07	6.26756e+07	6.39787e+07	5.7871e+06	6.49806e+06	1.801e+07	4.49471e+07	6.38244e+07	8.82158e-05	0.00149186	2.90027e-07	8.11601e-08	9.38567e-06	1.26652e-06	3.11209	7.76678	7.76678	11.0287	2.49568	3.54383	1.41999
Q93P61	PTS system glucose-specific EIIA component OS=Staphylococcus aureus OX=1280 GN=crr PE=3 SV=1	14	64	12	17.9	5.82011e+06	5.78748e+06	5.92461e+06	5.94851e+06	5.94478e+06	5.9606e+06	4.4749e+06	4.73768e+06	4.68718e+06	4.89891e+06	4.94782e+06	5.18857e+06	6.20977e+06	5.47176e+06	6.4318e+06	5.84407e+06	5.9513e+06	4.63325e+06	5.01177e+06	6.03778e+06	0.000180554	0.0616141	0.00107949	0.544804	0.0347186	0.00956028	0.792813	0.857583	0.857583	1.03315	1.0817	1.30314	1.20472
Q93EP0	50S ribosomal protein L21 OS=Staphylococcus aureus OX=1280 GN=rplU PE=3 SV=1	12	57	12	11.3	4.49421e+06	4.54274e+06	4.49431e+06	4.96038e+06	4.91981e+06	4.95319e+06	4.95787e+06	5.00978e+06	4.93959e+06	4.21451e+06	4.62889e+06	3.92391e+06	3.3888e+06	3.4916e+06	3.93948e+06	4.51042e+06	4.94446e+06	4.96908e+06	4.25577e+06	3.60663e+06	6.55427e-05	2.90083e-05	0.282401	0.00599754	0.0256096	0.00132531	1.10169	0.943542	0.943542	0.799621	0.856451	0.725814	0.847467
Q932F8	DNA-directed RNA polymerase subunit beta OS=Staphylococcus aureus (strain Mu50 / ATCC 700699) OX=158878 GN=rpoB PE=3 SV=1	60	219	60	133.2	2.8851e+07	2.9368e+07	2.96626e+07	2.88631e+07	2.79641e+07	2.84331e+07	2.44167e+07	2.43448e+07	2.3565e+07	2.18442e+07	2.11983e+07	2.22844e+07	1.99946e+07	2.00769e+07	1.9511e+07	2.92939e+07	2.84201e+07	2.41088e+07	2.17756e+07	1.98608e+07	0.000137207	0.067871	4.47207e-05	5.7552e-06	0.00500489	0.000197458	0.823	0.743352	0.743352	0.677986	0.903222	0.823799	0.912066
Q931Q1	Valine--tRNA ligase OS=Staphylococcus aureus (strain Mu50 / ATCC 700699) OX=158878 GN=valS PE=3 SV=1	27	75	27	101.7	9.29256e+06	9.26998e+06	9.36108e+06	9.1854e+06	8.9275e+06	9.02389e+06	7.40488e+06	7.40956e+06	6.91145e+06	6.97979e+06	6.49451e+06	7.10575e+06	7.60122e+06	7.4438e+06	8.39461e+06	9.30787e+06	9.0456e+06	7.24197e+06	6.86002e+06	7.81321e+06	0.000248396	0.0306229	0.000202209	0.00719034	0.199918	0.165759	0.778047	0.737012	0.737012	0.839419	0.947259	1.07888	1.13895
Q931H9	Accessory gene regulator A OS=Staphylococcus aureus (strain Mu50 / ATCC 700699) OX=158878 GN=agrA PE=3 SV=1	11	21	11	27.9	2.47915e+06	2.52785e+06	2.50573e+06	2.61576e+06	2.52892e+06	2.53498e+06	2.24235e+06	2.39505e+06	2.17466e+06	2.37334e+06	2.60689e+06	2.56783e+06	2.56951e+06	2.26792e+06	2.00734e+06	2.50424e+06	2.55989e+06	2.27069e+06	2.51602e+06	2.28159e+06	0.0248418	0.150413	0.880606	0.243794	0.065241	0.953332	0.906737	1.0047	1.0047	0.911089	1.10804	1.0048	0.906825
Q931H5	UDP-N-acetylglucosamine 1-carboxyvinyltransferase 1 OS=Staphylococcus aureus (strain Mu50 / ATCC 700699) OX=158878 GN=murA1 PE=3 SV=2	17	61	17	45	6.88416e+06	6.80989e+06	6.81557e+06	6.51165e+06	6.63592e+06	6.69751e+06	6.42775e+06	6.72988e+06	6.8674e+06	6.92925e+06	6.70686e+06	6.55464e+06	6.80146e+06	6.56987e+06	6.94189e+06	6.83654e+06	6.61503e+06	6.67501e+06	6.73025e+06	6.77107e+06	0.28828	0.0205832	0.393877	0.587196	0.760677	0.600533	0.976372	0.984452	0.984452	0.990423	1.00828	1.01439	1.00607
Q8NYV4	Probable tRNA-dihydrouridine synthase OS=Staphylococcus aureus (strain MW2) OX=196620 GN=dus PE=3 SV=1	3	4	3	37.7	790161	853524	849939	864746	817922	861431	769902	787077	682113	748076	794593	877887	739763	932748	893981	831208	848033	746364	806852	855497	0.0920118	0.54533	0.602802	0.717007	0.292846	0.180253	0.897927	0.970698	0.970698	1.02922	1.08104	1.14622	1.06029
Q8NYR1	Deoxyribose-phosphate aldolase 1 OS=Staphylococcus aureus (strain MW2) OX=196620 GN=deoC1 PE=3 SV=1	15	74	1	23.5	609650	599967	631616	638903	611263	625190	502315	521634	458278	345881	418702	484950	421008	335081	431736	613744	625119	494076	416511	395942	0.00465045	0.407479	0.00875735	0.0024314	0.155005	0.0521525	0.805019	0.678639	0.678639	0.645125	0.84301	0.801379	0.950615
Q8NYM1	PTS system glucose-specific EIICBA component OS=Staphylococcus aureus (strain MW2) OX=196620 GN=ptsG PE=3 SV=1	10	34	9	73.9	3.25816e+06	3.37285e+06	3.38749e+06	3.3958e+06	3.22737e+06	3.27152e+06	3.06661e+06	3.00453e+06	2.66866e+06	3.25554e+06	3.33243e+06	3.13337e+06	3.29832e+06	3.66724e+06	3.89628e+06	3.3395e+06	3.29823e+06	2.91327e+06	3.24045e+06	3.62061e+06	0.0306783	0.559497	0.235075	0.191242	0.074631	0.0296051	0.872365	0.970339	0.970339	1.08418	1.11231	1.2428	1.11732
Q8NYF4	ESAT-6 secretion machinery protein EssA OS=Staphylococcus aureus (strain MW2) OX=196620 GN=essA PE=3 SV=1	1	1	1	17.4	221958	212559	217853	214542	218950	235857	240231	238443	268146	293062	217136	257794	222751	241345	222376	217457	223116	248940	255997	228824	0.0345088	0.466685	0.156189	0.171241	0.782928	0.15448	1.14478	1.17723	1.17723	1.05227	1.02835	0.919193	0.893853
Q8NXY3	Putative pyridoxal phosphate-dependent acyltransferase OS=Staphylococcus aureus (strain MW2) OX=196620 GN=MW0505 PE=3 SV=1	19	72	1	42.9	110796	114776	157474	128394	138878	146047	115582	128037	136202	144215	157635	162529	233783	155800	216437	127682	137773	126607	154793	202007	0.949962	0.55766	0.163616	0.0565212	0.0255413	0.0365145	0.99158	1.21233	1.21233	1.58211	1.22263	1.59554	1.30501
Q8NXY1	Ribulokinase OS=Staphylococcus aureus (strain MW2) OX=196620 GN=araB PE=3 SV=1	1	1	1	60.9	63036.2	73732.2	74524.2	76887.4	76360.4	84414.1	45912.3	67452.1	53039	57525.6	90472.1	75293.2	55566.6	59198.9	54726.9	70430.9	79220.6	55467.8	74430.3	56497.4	0.111088	0.124111	0.715394	0.0242939	0.172625	0.881492	0.787549	1.05679	1.05679	0.802169	1.34187	1.01856	0.759065
Q8NXS7	N-acetylglucosaminyldiphosphoundecaprenol N-acetyl-beta-D-mannosaminyltransferase OS=Staphylococcus aureus (strain MW2) OX=196620 GN=tarA PE=3 SV=1	3	6	3	29.1	197088	209978	218280	230079	236970	243650	257044	260121	327808	360067	431586	366080	366265	312431	378845	208449	236900	281658	385911	352513	0.037549	0.0176174	0.00170634	0.00248399	0.0327319	0.0828319	1.35121	1.85135	1.85135	1.69113	1.37014	1.25157	0.913458
Q8NXH7	Glycine cleavage system H protein OS=Staphylococcus aureus (strain MW2) OX=196620 GN=gcvH PE=3 SV=1	4	47	4	14.1	2.26597e+06	2.21438e+06	2.32378e+06	2.54932e+06	2.46148e+06	2.49155e+06	2.27313e+06	2.43527e+06	2.36941e+06	1.76755e+06	1.78609e+06	1.60891e+06	1.06887e+06	1.27608e+06	1.23315e+06	2.26804e+06	2.50079e+06	2.35927e+06	1.72085e+06	1.1927e+06	0.18292	0.00465834	0.00105813	0.000108398	0.00095872	0.000120987	1.04022	0.758737	0.758737	0.525871	0.729399	0.505537	0.693088
Q8NXF2	Argininosuccinate synthase OS=Staphylococcus aureus (strain MW2) OX=196620 GN=argG PE=3 SV=1	3	3	3	44.4	104374	80617.4	97457.9	86335.8	78743.8	93874.8	98665.2	112207	79391.7	76704.8	76417	176018	100	123132	100	94149.7	86318.1	96754.7	109713	41110.5	0.836764	0.39868	0.669954	0.271464	0.72622	0.256798	1.02767	1.16531	1.16531	0.43665	1.13393	0.424894	0.374708
Q8NXE9	ATP-dependent helicase/nuclease subunit A OS=Staphylococcus aureus (strain MW2) OX=196620 GN=addA PE=3 SV=1	4	6	3	141.1	273465	310398	286131	338665	305872	313363	303918	256101	270961	272523	245167	337955	381782	242515	270794	289998	319300	276993	285215	298364	0.505638	0.116845	0.879392	0.858022	0.803592	0.658156	0.955156	0.983507	0.983507	1.02885	1.02968	1.07715	1.0461
Q8NX98	Glutamyl endopeptidase OS=Staphylococcus aureus (strain MW2) OX=196620 GN=sspA PE=3 SV=1	1	1	1	35.3	57868	58148.3	50737.7	52036.2	56001.4	48602.6	58502.7	52000.4	40922.7	62772.6	167252	91939.6	126000	135263	77643.2	55584.7	52213.4	50475.3	107321	112969	0.418914	0.355866	0.172827	0.0334367	0.145896	0.0282447	0.908079	1.93077	1.93077	2.03237	2.12621	2.2381	1.05262
Q8NX96	Bifunctional autolysin OS=Staphylococcus aureus (strain MW2) OX=196620 GN=atl PE=3 SV=1	56	165	52	137.3	1.93391e+07	1.92821e+07	1.92388e+07	1.93739e+07	1.934e+07	1.95449e+07	3.59054e+07	3.40968e+07	3.85569e+07	5.12479e+07	5.19899e+07	5.17847e+07	6.76851e+07	6.62027e+07	6.84452e+07	1.92867e+07	1.94196e+07	3.61864e+07	5.16742e+07	6.74443e+07	0.000199314	0.129375	1.35062e-08	2.10254e-07	0.00029642	2.76097e-05	1.87624	2.67927	2.67927	3.49694	1.428	1.8638	1.30518
Q8NX33	Cell division protein FtsA OS=Staphylococcus aureus (strain MW2) OX=196620 GN=ftsA PE=1 SV=1	21	55	15	52.9	9.04482e+06	8.87701e+06	9.08217e+06	9.02611e+06	8.81576e+06	8.92117e+06	7.80602e+06	8.12875e+06	7.93695e+06	7.8886e+06	8.05565e+06	8.10521e+06	7.80058e+06	8.31251e+06	7.7883e+06	9.00134e+06	8.92101e+06	7.95724e+06	8.01649e+06	7.96713e+06	0.000761988	0.410902	0.000412831	0.0049149	0.631698	0.962269	0.884006	0.890589	0.890589	0.885105	1.00745	1.00124	0.993843
Q8NX32	Purine nucleoside phosphorylase MW1070 OS=Staphylococcus aureus (strain MW2) OX=196620 GN=MW1070 PE=3 SV=1	1	1	1	30.2	177859	189744	169128	188201	180376	192923	169140	171880	133141	121062	123593	132640	85624	64416.6	109811	178910	187167	158054	125765	86617.4	0.20622	0.30391	0.0015554	0.00305296	0.0674721	0.0168758	0.883424	0.70295	0.70295	0.484138	0.795711	0.548025	0.688724
Q8NX19	Peptide deformylase-like OS=Staphylococcus aureus (strain MW2) OX=196620 GN=MW1098 PE=3 SV=1	2	3	2	18.1	146094	133758	132809	131844	134797	135091	171065	162586	112349	191367	145749	190376	193214	126723	246500	137554	133911	148667	175830	188812	0.586531	0.454501	0.0706502	0.215941	0.315777	0.363604	1.08079	1.27827	1.27827	1.37264	1.18271	1.27003	1.07383
Q8NWR2	Probable CtpA-like serine protease OS=Staphylococcus aureus (strain MW2) OX=196620 GN=MW1310 PE=3 SV=1	10	23	9	55.2	2.19235e+06	2.31094e+06	2.22839e+06	2.30203e+06	2.20127e+06	2.23299e+06	1.8523e+06	1.71629e+06	1.67337e+06	1.54094e+06	1.6637e+06	1.72235e+06	1.85261e+06	1.87682e+06	1.75245e+06	2.24389e+06	2.24543e+06	1.74732e+06	1.64233e+06	1.8273e+06	0.00151813	0.974976	0.000711586	0.00129569	0.238949	0.292398	0.7787	0.731911	0.731911	0.814341	0.939914	1.04577	1.11262
Q8NW75	Glutamate-1-semialdehyde 2,1-aminomutase 1 OS=Staphylococcus aureus (strain MW2) OX=196620 GN=hemL1 PE=3 SV=1	14	45	14	46.4	6.14145e+06	6.39324e+06	6.31162e+06	6.62338e+06	6.33014e+06	6.63234e+06	5.49424e+06	5.06491e+06	4.48215e+06	4.45163e+06	4.5488e+06	5.12978e+06	4.61484e+06	4.87999e+06	4.74239e+06	6.2821e+06	6.52862e+06	5.01377e+06	4.71007e+06	4.74574e+06	0.0137772	0.117546	0.00218345	0.000134695	0.448387	0.426509	0.798103	0.74976	0.74976	0.755438	0.939427	0.946542	1.00757
Q8NVX6	Serine protease SplB OS=Staphylococcus aureus (strain MW2) OX=196620 GN=splB PE=3 SV=1	1	1	1	26.1	126103	118060	115181	109119	128840	140425	113224	95399	114550	220775	180251	205086	242709	269847	285058	119781	126128	107725	202037	265872	0.159467	0.548852	0.00255431	0.000337204	0.00209731	0.000334612	0.899342	1.68671	1.68671	2.21964	1.8755	2.46807	1.31595
Q8NVH5	Thiamine-phosphate synthase OS=Staphylococcus aureus (strain MW2) OX=196620 GN=thiE PE=3 SV=1	1	1	1	23.4	14523.8	16687.5	13415.2	17630	17221	9597.44	100	100	100	100	100	100	100	100	100	14875.5	14816.2	100	100	100	0.000104345	0.984017	0.000104345	0.000104345	#DIV/0!	#DIV/0!	0.00672248	0.00672248	0.00672248	0.00672248	1	1	1
Q8NV80	Putative 2-hydroxyacid dehydrogenase MW2224 OS=Staphylococcus aureus (strain MW2) OX=196620 GN=MW2224 PE=3 SV=1	22	76	4	34.7	9.52802e+06	9.5929e+06	9.57437e+06	9.76384e+06	9.44442e+06	9.53995e+06	6.06475e+06	5.62441e+06	5.24782e+06	5.10576e+06	5.09281e+06	4.89074e+06	5.54371e+06	5.80398e+06	6.28214e+06	9.5651e+06	9.58274e+06	5.64566e+06	5.02977e+06	5.87661e+06	7.81053e-05	0.863986	3.85591e-07	7.03733e-05	0.0665954	0.51057	0.590235	0.525846	0.525846	0.61438	0.890909	1.04091	1.16837
Q8NUT7	Fructose-1,6-bisphosphatase class 3 OS=Staphylococcus aureus (strain MW2) OX=196620 GN=fbp PE=3 SV=1	12	26	12	76.1	2.69436e+06	2.77225e+06	2.81871e+06	2.6752e+06	2.62456e+06	2.71206e+06	1.62659e+06	1.83217e+06	1.44061e+06	1.91727e+06	2.15823e+06	2.09229e+06	2.50072e+06	2.60926e+06	2.46052e+06	2.76178e+06	2.67061e+06	1.63312e+06	2.05593e+06	2.5235e+06	0.000684135	0.108485	0.000933945	0.0142079	0.0343388	0.00184496	0.591329	0.744422	0.744422	0.913723	1.2589	1.5452	1.22743
Q840P7	Histidine protein kinase SaeS OS=Staphylococcus aureus (strain Newman) OX=426430 GN=saeS PE=1 SV=1	6	16	5	39.7	949285	1.02041e+06	1.01585e+06	1.09425e+06	1.04571e+06	1.11681e+06	1.01269e+06	970775	923169	746306	808425	835206	808958	1.12973e+06	891064	995181	1.08559e+06	968877	796646	943252	0.489451	0.0438828	0.00474112	0.627344	0.00954082	0.809692	0.973569	0.800504	0.800504	0.94782	0.822236	0.973551	1.18403
Q7A8E1	Transcriptional regulatory protein WalR OS=Staphylococcus aureus (strain N315) OX=158879 GN=walR PE=1 SV=2	4	7	4	27.2	875560	828123	904238	848086	822957	829836	520364	583647	550484	496834	516534	507740	453260	585492	533779	869307	833626	551498	507036	524177	0.000380797	0.202394	9.35147e-05	0.00147862	0.080901	0.556131	0.634411	0.583264	0.583264	0.602982	0.919379	0.950459	1.03381
Q7A825	Putative aldehyde dehydrogenase AldA OS=Staphylococcus aureus (strain N315) OX=158879 GN=aldA PE=1 SV=1	9	18	9	53.6	1.11199e+06	1.17029e+06	1.20483e+06	1.27395e+06	1.14322e+06	1.19644e+06	1.05377e+06	1.07399e+06	922592	1.11505e+06	1.44555e+06	1.25175e+06	1.21666e+06	1.2112e+06	1.17561e+06	1.16237e+06	1.20454e+06	1.01678e+06	1.27078e+06	1.20116e+06	0.0561428	0.416978	0.337727	0.265578	0.0764712	0.0199534	0.874751	1.09327	1.09327	1.03337	1.2498	1.18133	0.945211
Q7A7X5	Pyruvate formate-lyase-activating enzyme OS=Staphylococcus aureus (strain N315) OX=158879 GN=pflA PE=1 SV=1	6	12	6	28.5	593239	608984	608539	649653	624628	657700	443618	461997	438580	440701	688926	585030	597784	592746	718512	603588	643993	448065	571553	636347	6.02002e-05	0.0227488	0.680034	0.47337	0.162929	0.010715	0.742336	0.946926	0.946926	1.05428	1.2756	1.42021	1.11337
Q7A7S4	Type VII secretion system extracellular protein A OS=Staphylococcus aureus (strain N315) OX=158879 GN=esxA PE=1 SV=1	13	68	13	11	8.74059e+06	8.65635e+06	8.67841e+06	9.71769e+06	9.93006e+06	9.66199e+06	7.22216e+06	7.22791e+06	6.50299e+06	5.42268e+06	5.7029e+06	6.60931e+06	5.22114e+06	5.33645e+06	5.16805e+06	8.69178e+06	9.76992e+06	6.98435e+06	5.91163e+06	5.24188e+06	0.00212844	0.000227442	0.00149757	4.0818e-07	0.0677582	0.00208971	0.803558	0.68014	0.68014	0.603085	0.84641	0.750518	0.886707
Q7A7R9	ESAT-6 secretion system extracellular protein C OS=Staphylococcus aureus (strain N315) OX=158879 GN=esxC PE=3 SV=1	1	1	1	14.8	175821	176862	184828	229575	208633	210761	211646	286999	282152	241374	234064	164155	134458	98675.5	149925	179171	216323	260266	213198	127686	0.0297132	0.00682025	0.241581	0.0289925	0.245584	0.00987613	1.45261	1.18991	1.18991	0.712652	0.819154	0.4906	0.598911
Q7A7B4	Bifunctional protein GlmU OS=Staphylococcus aureus (strain N315) OX=158879 GN=glmU PE=1 SV=1	12	19	1	48.5	135948	133682	133477	122470	119245	122655	123166	125522	93662.4	94510.1	63713.3	116850	143500	120804	117592	134369	121457	114117	91691.2	127299	0.120172	0.000688999	0.05049	0.436785	0.292194	0.37114	0.84928	0.682384	0.682384	0.947382	0.803486	1.11551	1.38834
Q7A6L9	UPF0337 protein SA0772 OS=Staphylococcus aureus (strain N315) OX=158879 GN=SA0772 PE=1 SV=1	16	107	14	7	7.75476e+07	7.5184e+07	7.46068e+07	7.43972e+07	8.1791e+07	7.77271e+07	1.09782e+08	1.06672e+08	1.13877e+08	1.34881e+08	1.3619e+08	1.2973e+08	1.49016e+08	1.36039e+08	1.49248e+08	7.57795e+07	7.79718e+07	1.1011e+08	1.336e+08	1.44767e+08	0.000111818	0.398089	1.17313e-05	0.00010165	0.00121463	0.00201001	1.45304	1.76302	1.76302	1.91038	1.21333	1.31475	1.08358
Q7A6A7	Staphopain B OS=Staphylococcus aureus (strain N315) OX=158879 GN=sspB PE=3 SV=1	5	6	5	44.6	1.31412e+06	1.4148e+06	1.37735e+06	1.46469e+06	1.38138e+06	1.46304e+06	1.09389e+06	1.11603e+06	1.08702e+06	1.64068e+06	1.66473e+06	1.85297e+06	2.09616e+06	2.01884e+06	2.21222e+06	1.36876e+06	1.43637e+06	1.09898e+06	1.71946e+06	2.10907e+06	0.000919656	0.168195	0.00873146	0.000307775	0.000786108	5.90521e-05	0.802904	1.25622	1.25622	1.54087	1.5646	1.91912	1.22659
Q7A5L8	L-threonine dehydratase catabolic TdcB OS=Staphylococcus aureus (strain N315) OX=158879 GN=tdcB PE=1 SV=1	7	31	1	37.1	22520.2	30717.1	24074.4	26014.6	25605.6	32761.5	32921.7	11057.2	29228.9	25284.3	46677.9	38923.6	100	53469.4	100	25770.6	28127.3	24402.6	36961.9	17889.8	0.858755	0.528735	0.172138	0.683577	0.244235	0.749397	0.946919	1.43427	1.43427	0.694196	1.51467	0.73311	0.484006
Q7A5H7	Sensor protein SrrB OS=Staphylococcus aureus (strain N315) OX=158879 GN=srrB PE=1 SV=2	2	3	2	66	145122	150785	141057	163758	163770	167083	91754.3	163172	105892	100118	135186	184916	242785	212316	182337	145655	164870	120273	140073	212480	0.313158	0.00316585	0.832719	0.0194282	0.579646	0.0299637	0.825738	0.961682	0.961682	1.45879	1.16463	1.76665	1.51692
Q7A5G8	Pyrroline-5-carboxylate reductase OS=Staphylococcus aureus (strain N315) OX=158879 GN=proC PE=1 SV=1	5	8	5	29.8	1.3644e+06	1.34583e+06	1.38512e+06	1.32117e+06	1.34067e+06	1.31214e+06	982446	776222	874693	649776	830319	767097	1.07e+06	883110	966847	1.36511e+06	1.32466e+06	877787	749064	973319	0.00129988	0.0458028	0.000339118	0.00208478	0.181373	0.300587	0.643013	0.548719	0.548719	0.712995	0.853355	1.10883	1.29938
Q7A598	UPF0473 protein SA1443 OS=Staphylococcus aureus (strain N315) OX=158879 GN=SA1443 PE=1 SV=1	4	15	4	11.9	472980	539512	514568	644442	627171	682793	1.84305e+06	1.98786e+06	2.18201e+06	2.80964e+06	2.59751e+06	3.16858e+06	1.70545e+06	1.70029e+06	1.64434e+06	509020	651469	2.00431e+06	2.85858e+06	1.68336e+06	0.000116951	0.00498757	0.000150872	1.81296e-06	0.0115443	0.0327283	3.93759	5.61585	5.61585	3.30706	1.42621	0.839869	0.58888
Q7A4W3	Signal transduction protein TRAP OS=Staphylococcus aureus (strain N315) OX=158879 GN=traP PE=1 SV=1	5	17	5	19.5	4.95439e+06	5.1606e+06	4.96129e+06	4.06307e+06	4.17064e+06	4.13775e+06	3.58659e+06	3.3274e+06	3.29523e+06	2.00209e+06	2.53855e+06	2.78232e+06	2.28462e+06	2.31224e+06	2.53769e+06	5.02543e+06	4.12382e+06	3.40307e+06	2.44098e+06	2.37818e+06	0.000143343	0.000270699	0.000422824	1.46194e-05	0.0179038	0.0011053	0.67717	0.485727	0.485727	0.47323	0.717288	0.698835	0.974273
Q7A462	30S ribosomal protein S17 OS=Staphylococcus aureus (strain N315) OX=158879 GN=rpsQ PE=1 SV=1	9	32	9	10.2	1.70698e+07	1.72463e+07	1.71621e+07	1.55863e+07	1.67723e+07	1.62333e+07	1.89803e+07	1.79788e+07	1.78564e+07	1.39616e+07	1.64272e+07	1.44574e+07	1.33418e+07	1.19458e+07	1.28242e+07	1.71594e+07	1.61973e+07	1.82718e+07	1.49487e+07	1.27039e+07	0.0364562	0.0500323	0.0428453	0.000409398	0.0162661	0.000502943	1.06483	0.871168	0.871168	0.740349	0.818129	0.695274	0.849835
Q7A460	50S ribosomal protein L22 OS=Staphylococcus aureus (strain N315) OX=158879 GN=rplV PE=1 SV=1	12	66	12	12.8	1.64863e+07	1.65432e+07	1.62723e+07	1.65056e+07	1.60937e+07	1.60092e+07	2.09607e+07	2.02481e+07	2.09115e+07	1.69245e+07	1.69054e+07	1.7097e+07	1.45837e+07	1.56997e+07	1.33441e+07	1.64339e+07	1.62028e+07	2.07068e+07	1.69756e+07	1.45425e+07	6.25717e-05	0.254995	0.00615664	0.0508508	9.62615e-05	0.00101166	1.26	1.03296	1.03296	0.884907	0.819812	0.702307	0.856669
Q7A441	Molybdopterin synthase sulfur carrier subunit OS=Staphylococcus aureus (strain N315) OX=158879 GN=moaD PE=1 SV=1	1	1	1	8.9	37024.7	47140.7	40800.1	46601.9	43765.4	43891.9	42989.9	34488.7	22617.7	62249.8	55199.1	53772.3	52011.6	100	83262	41655.2	44753.1	33365.4	57073.7	45124.5	0.27771	0.373214	0.017446	0.893942	0.0214214	0.662123	0.800992	1.37015	1.37015	1.08329	1.71056	1.35243	0.790636
Q7A3J9	UTP--glucose-1-phosphate uridylyltransferase OS=Staphylococcus aureus (strain N315) OX=158879 GN=gtaB PE=1 SV=1	9	30	9	32.4	2.86469e+06	2.8498e+06	2.87657e+06	2.746e+06	2.69749e+06	2.77342e+06	2.1573e+06	2.18031e+06	1.90796e+06	1.65543e+06	1.49343e+06	989310	926243	1.5081e+06	1.47395e+06	2.86368e+06	2.73897e+06	2.08186e+06	1.37939e+06	1.30276e+06	0.00086931	0.00606813	0.00178338	0.00116505	0.0325286	0.0199317	0.726986	0.481684	0.481684	0.454926	0.662576	0.625769	0.944449
Q7A2R8	Cold shock protein CspA OS=Staphylococcus aureus (strain Mu50 / ATCC 700699) OX=158878 GN=cspA PE=3 SV=1	7	200	3	7.3	1.78164e+07	1.78869e+07	1.76261e+07	2.24887e+07	2.2349e+07	2.24592e+07	4.01777e+07	4.07832e+07	4.41057e+07	8.439e+07	8.24881e+07	8.44813e+07	7.43613e+07	7.46112e+07	7.41156e+07	1.77765e+07	2.24323e+07	4.16889e+07	8.37865e+07	7.43627e+07	4.04126e-05	7.8977e-07	5.79058e-08	4.12091e-10	6.94106e-06	1.19118e-05	2.34517	4.71333	4.71333	4.18321	2.00981	1.78376	0.887526
Q7A1C0	Putative peptidyl-prolyl cis-trans isomerase OS=Staphylococcus aureus (strain MW2) OX=196620 GN=MW0836 PE=3 SV=1	9	59	9	21.6	7.2055e+06	7.35332e+06	7.42679e+06	7.60435e+06	7.06279e+06	7.58726e+06	5.27588e+06	5.41439e+06	5.15192e+06	5.79036e+06	5.75377e+06	5.97723e+06	6.88094e+06	5.44943e+06	6.62566e+06	7.32854e+06	7.41813e+06	5.28073e+06	5.84045e+06	6.31868e+06	3.34572e-05	0.660645	9.69703e-05	0.0860807	0.00549497	0.0810927	0.72057	0.796947	0.796947	0.862202	1.10599	1.19655	1.08188
Q7A181	Probable quinol oxidase subunit 2 OS=Staphylococcus aureus (strain MW2) OX=196620 GN=qoxA PE=3 SV=1	21	74	21	41.8	1.60599e+07	1.61548e+07	1.60894e+07	1.64558e+07	1.61169e+07	1.64248e+07	1.30223e+07	1.23846e+07	1.12257e+07	1.18993e+07	1.20473e+07	1.27757e+07	1.67626e+07	1.52086e+07	1.7124e+07	1.61013e+07	1.63325e+07	1.22109e+07	1.22407e+07	1.63651e+07	0.00178998	0.107435	0.00014372	0.677137	0.962184	0.00621934	0.758377	0.760231	0.760231	1.01638	1.00244	1.3402	1.33693
Q7A0Y4	Regulatory protein MsrR OS=Staphylococcus aureus (strain MW2) OX=196620 GN=msrR PE=3 SV=1	7	15	7	36.9	639848	656662	608658	650257	619470	650173	721206	683654	760630	717826	694317	661939	1.27884e+06	1.22356e+06	1.03246e+06	635056	639967	721830	691361	1.17829e+06	0.0299469	0.791779	0.0585205	0.00202212	0.330035	0.00422957	1.13664	1.08866	1.08866	1.85541	0.957789	1.63236	1.7043
Q7A0U4	Transcriptional regulatory protein SrrA OS=Staphylococcus aureus (strain MW2) OX=196620 GN=srrA PE=3 SV=1	11	28	11	28.1	4.52616e+06	4.48179e+06	4.5142e+06	4.8094e+06	4.66085e+06	4.73637e+06	3.30766e+06	2.94585e+06	2.86547e+06	3.42007e+06	2.67413e+06	2.70874e+06	2.46737e+06	2.19807e+06	2.45911e+06	4.50738e+06	4.73554e+06	3.03966e+06	2.93431e+06	2.37485e+06	0.000425777	0.00706672	0.00295405	1.83242e-05	0.724489	0.0148726	0.674374	0.651001	0.651001	0.52688	0.965343	0.781288	0.809338
Q7A0N4	Pyruvate kinase OS=Staphylococcus aureus (strain MW2) OX=196620 GN=pyk PE=3 SV=1	57	322	57	63.1	4.18102e+07	4.15751e+07	4.17415e+07	4.12727e+07	4.15711e+07	4.11699e+07	3.18644e+07	3.15447e+07	2.97908e+07	2.99384e+07	2.98414e+07	3.29908e+07	3.26896e+07	3.40261e+07	3.39863e+07	4.17089e+07	4.13379e+07	3.10666e+07	3.09235e+07	3.35674e+07	8.06373e-05	0.0559405	0.000481511	5.22827e-05	0.912175	0.0326954	0.744844	0.741413	0.741413	0.804801	0.995394	1.0805	1.0855
Q7A0I2	Low molecular weight protein-tyrosine-phosphatase PtpA OS=Staphylococcus aureus (strain MW2) OX=196620 GN=ptpA PE=3 SV=1	3	9	3	17.5	1.36885e+06	1.3513e+06	1.29435e+06	1.26612e+06	1.35378e+06	1.23404e+06	1.12586e+06	1.18152e+06	1.01972e+06	1.11106e+06	1.59681e+06	1.92663e+06	1.60627e+06	741794	1.32824e+06	1.33817e+06	1.28464e+06	1.10903e+06	1.54483e+06	1.22543e+06	0.0120322	0.274096	0.434086	0.682173	0.14556	0.676598	0.828769	1.15444	1.15444	0.915755	1.39295	1.10496	0.793249
Q7A086	Protein translocase subunit SecY OS=Staphylococcus aureus (strain MW2) OX=196620 GN=secY PE=3 SV=1	1	2	1	47.1	36514.2	41874.1	44232.7	38757.6	41658.9	37922.6	41659.9	52265.2	39906.3	100	43432.4	100	100	100	100	40873.7	39446.4	44610.5	14544.1	100	0.451649	0.605376	0.146155	5.78202e-05	0.114672	0.000323215	1.09142	0.355831	0.355831	0.00244656	0.326025	0.00224163	0.00687563
Q6NKI3	CRISPR-associated endonuclease Cas9 OS=Corynebacterium diphtheriae (strain ATCC 700971 / NCTC 13129 / Biotype gravis) OX=257309 GN=cas9 PE=1 SV=1	1	4	1	121.4	541864	536983	583742	410087	452719	390893	1.38022e+06	1.4087e+06	1.52985e+06	7.98334e+06	6.96821e+06	7.21538e+06	5.66293e+06	5.53542e+06	5.76204e+06	554196	417899	1.43959e+06	7.38898e+06	5.65346e+06	5.17315e-05	0.00442063	2.37845e-05	1.81262e-07	4.29158e-05	7.79104e-07	2.59762	13.3328	13.3328	10.2012	5.13269	3.92713	0.765121
Q6GKU4	Chromosomal replication initiator protein DnaA OS=Staphylococcus aureus (strain MRSA252) OX=282458 GN=dnaA PE=3 SV=1	11	26	11	51.9	2.41038e+06	2.44036e+06	2.42124e+06	2.52647e+06	2.36644e+06	2.40406e+06	2.32285e+06	2.34845e+06	2.37978e+06	2.66442e+06	2.96862e+06	3.09034e+06	3.08142e+06	3.26063e+06	3.11327e+06	2.42399e+06	2.43232e+06	2.35036e+06	2.90779e+06	3.15177e+06	0.0168445	0.873485	0.0189297	0.00020076	0.0120208	0.000154786	0.969624	1.19959	1.19959	1.30024	1.23717	1.34097	1.08391
Q6GJM1	UPF0753 protein SAR0453 OS=Staphylococcus aureus (strain MRSA252) OX=282458 GN=SAR0453 PE=3 SV=1	1	2	1	102.4	112284	112874	121297	143013	127580	111815	57193.1	98826.7	117637	42954.5	112566	102049	130863	100	100	115485	127469	91219	85856.6	43687.7	0.250976	0.274179	0.24677	0.175618	0.857834	0.370027	0.789877	0.743443	0.743443	0.378297	0.941214	0.478932	0.508845
Q6GJH8	Ribosomal RNA small subunit methyltransferase A OS=Staphylococcus aureus (strain MRSA252) OX=282458 GN=rsmA PE=3 SV=1	8	25	8	33.7	1.34114e+06	1.33878e+06	1.36463e+06	1.38896e+06	1.30582e+06	1.33154e+06	1.22594e+06	1.17627e+06	1.02498e+06	1.05708e+06	1.13404e+06	1.29394e+06	1.51458e+06	1.48806e+06	1.46643e+06	1.34818e+06	1.34211e+06	1.1424e+06	1.16168e+06	1.48969e+06	0.0279445	0.826215	0.056689	0.000942802	0.844677	0.00499229	0.84736	0.861667	0.861667	1.10496	1.01688	1.30401	1.28235
Q6GJH0	50S ribosomal protein L25 OS=Staphylococcus aureus (strain MRSA252) OX=282458 GN=rplY PE=3 SV=1	9	51	9	23.8	7.68719e+06	7.4321e+06	7.55981e+06	7.55669e+06	8.05027e+06	7.87892e+06	9.03613e+06	8.80507e+06	9.09643e+06	9.00473e+06	9.14833e+06	9.19384e+06	8.12067e+06	8.17157e+06	8.39026e+06	7.5597e+06	7.82863e+06	8.97921e+06	9.11563e+06	8.2275e+06	0.000250536	0.172967	7.51505e-05	0.00381008	0.265616	0.00345154	1.18777	1.20582	1.20582	1.08834	1.01519	0.916284	0.90257
Q6GJG1	Hypoxanthine-guanine phosphoribosyltransferase OS=Staphylococcus aureus (strain MRSA252) OX=282458 GN=hpt PE=3 SV=1	11	28	11	20.1	3.18626e+06	3.04876e+06	3.1227e+06	3.15392e+06	3.05637e+06	3.21632e+06	2.94938e+06	2.8213e+06	2.78856e+06	2.287e+06	1.7792e+06	2.90761e+06	2.59188e+06	3.07669e+06	2.98583e+06	3.11924e+06	3.1422e+06	2.85308e+06	2.3246e+06	2.8848e+06	0.0135246	0.726544	0.0729554	0.202592	0.184486	0.849432	0.914671	0.745247	0.745247	0.924841	0.81477	1.01112	1.24099
Q6GJB4	Probable branched-chain-amino-acid aminotransferase OS=Staphylococcus aureus (strain MRSA252) OX=282458 GN=ilvE PE=3 SV=1	16	59	1	40	360914	380365	372866	372242	370411	383995	234075	243721	224160	156108	281483	166721	212236	217800	198445	371382	375549	233985	201437	209494	6.73672e-05	0.587954	0.0137811	3.65029e-05	0.466998	0.0384737	0.63004	0.5424	0.5424	0.564092	0.860898	0.895328	1.03999
Q6GJ63	Alcohol dehydrogenase OS=Staphylococcus aureus (strain MRSA252) OX=282458 GN=adh PE=3 SV=1	38	216	38	36	4.30827e+07	4.20836e+07	4.24551e+07	4.37014e+07	4.52346e+07	4.41241e+07	1.68995e+07	1.87108e+07	1.32102e+07	1.64863e+07	1.80846e+07	1.77805e+07	2.13914e+07	2.09114e+07	2.1576e+07	4.25405e+07	4.43534e+07	1.62735e+07	1.74505e+07	2.12929e+07	8.98187e-05	0.0287454	1.59472e-06	4.53499e-07	0.524734	0.0369878	0.382541	0.410209	0.410209	0.500533	1.07232	1.30844	1.22019
Q6GJ33	Teichoic acids export ATP-binding protein TagH OS=Staphylococcus aureus (strain MRSA252) OX=282458 GN=tagH PE=3 SV=1	5	13	5	29.7	930894	923548	907779	959122	929925	925321	705827	793330	831383	513214	695750	446065	694441	450460	474660	920740	938123	776847	551676	539854	0.0189783	0.239502	0.0078912	0.00810819	0.0540043	0.0511582	0.84372	0.599166	0.599166	0.586326	0.710148	0.694929	0.97857
Q6GJ11	Response regulator protein GraR OS=Staphylococcus aureus (strain MRSA252) OX=282458 GN=graR PE=3 SV=1	1	1	1	26	53723.3	60085.9	54929.6	46676	39238.9	51918.5	29691.3	62197.4	100	25906	65916.8	100	61845.8	97519.8	100	56246.3	45944.5	30662.9	30640.9	53155.2	0.229098	0.0686476	0.254156	0.918921	0.999373	0.540294	0.545154	0.544764	0.544764	0.945044	0.999284	1.73353	1.73478
Q6GIR7	Putative 5'(3')-deoxyribonucleotidase OS=Staphylococcus aureus (strain MRSA252) OX=282458 GN=SAR0778 PE=3 SV=1	2	3	2	20.9	531074	557720	607172	598641	617324	622594	536877	498785	396356	392664	423536	341189	201431	394072	235076	565322	612853	477339	385796	276860	0.137708	0.112594	0.00540462	0.0104476	0.131222	0.0510311	0.844366	0.682436	0.682436	0.489738	0.808223	0.580006	0.717632
Q6GIN8	Protein translocase subunit SecA 1 OS=Staphylococcus aureus (strain MRSA252) OX=282458 GN=secA1 PE=3 SV=1	50	132	50	95.9	1.8602e+07	1.86873e+07	1.86173e+07	1.87657e+07	1.80977e+07	1.82865e+07	1.5239e+07	1.52731e+07	1.46925e+07	1.32971e+07	1.42251e+07	1.32694e+07	1.47945e+07	1.3235e+07	1.533e+07	1.86355e+07	1.83833e+07	1.50682e+07	1.35972e+07	1.44532e+07	4.73211e-05	0.276874	8.94918e-05	0.00265522	0.0158861	0.401499	0.808575	0.729638	0.729638	0.77557	0.902375	0.959181	1.06295
Q6GIN3	UvrABC system protein B OS=Staphylococcus aureus (strain MRSA252) OX=282458 GN=uvrB PE=3 SV=1	4	5	4	76.8	238727	227634	253790	246828	228156	259722	262234	268656	218924	315204	276890	316808	292562	325529	244292	240050	244902	249938	302967	287461	0.599417	0.704181	0.0140334	0.128229	0.0596789	0.255389	1.04119	1.2621	1.2621	1.1975	1.21217	1.15013	0.948818
Q6GIN2	UvrABC system protein A OS=Staphylococcus aureus (strain MRSA252) OX=282458 GN=uvrA PE=3 SV=1	9	17	9	105.3	1.20435e+06	1.12617e+06	1.14725e+06	1.04688e+06	1.12851e+06	1.06521e+06	994339	965761	891027	894216	966488	845677	845534	803371	1.04642e+06	1.15926e+06	1.0802e+06	950376	902127	898443	0.00567675	0.0807623	0.00365583	0.0293545	0.359868	0.556617	0.819815	0.778195	0.778195	0.775016	0.949232	0.945356	0.995916
Q6GIL5	2,3-bisphosphoglycerate-independent phosphoglycerate mutase OS=Staphylococcus aureus (strain MRSA252) OX=282458 GN=gpmI PE=3 SV=1	18	68	18	56.4	1.07203e+07	1.06062e+07	1.05492e+07	1.11003e+07	1.09879e+07	1.08674e+07	8.25288e+06	8.11379e+06	8.48847e+06	1.08131e+07	8.95089e+06	1.09785e+07	1.00092e+07	1.12112e+07	1.08244e+07	1.06252e+07	1.09852e+07	8.28505e+06	1.02475e+07	1.06816e+07	4.12659e-05	0.0127931	0.593429	0.882437	0.0408582	0.00294995	0.779752	0.96445	0.96445	1.00531	1.23687	1.28926	1.04236
Q6GIH2	Probable cysteine desulfurase OS=Staphylococcus aureus (strain MRSA252) OX=282458 GN=csd PE=3 SV=1	7	20	7	46.2	655407	691039	719967	764004	713120	691545	727970	663290	620793	773231	770891	761604	910178	844071	905312	688804	722890	670684	768575	886520	0.644081	0.297164	0.0137248	0.00220894	0.0354775	0.00461984	0.973694	1.11581	1.11581	1.28704	1.14596	1.32181	1.15346
Q6GIH0	UPF0051 protein SAR0880 OS=Staphylococcus aureus (strain MRSA252) OX=282458 GN=SAR0880 PE=3 SV=1	21	55	21	52.5	4.73205e+06	4.84181e+06	4.84287e+06	4.68125e+06	4.57345e+06	4.58487e+06	4.22981e+06	4.10906e+06	4.00055e+06	4.64337e+06	4.48803e+06	4.53738e+06	3.89232e+06	4.3054e+06	4.22848e+06	4.80558e+06	4.61319e+06	4.11314e+06	4.55626e+06	4.14207e+06	0.000794218	0.0185854	0.0132259	0.00736173	0.00531763	0.849617	0.855909	0.94812	0.94812	0.86193	1.10773	1.00703	0.909094
Q6GIE7	Type II NADH:quinone oxidoreductase OS=Staphylococcus aureus (strain MRSA252) OX=282458 GN=SAR0903 PE=3 SV=1	18	58	13	44.1	1.12565e+07	1.13346e+07	1.13182e+07	1.18243e+07	1.16199e+07	1.1493e+07	1.0254e+07	1.03362e+07	1.03535e+07	8.81574e+06	9.77369e+06	8.66642e+06	1.06117e+07	1.00348e+07	1.07537e+07	1.13031e+07	1.16458e+07	1.03146e+07	9.08528e+06	1.04667e+07	1.41424e-05	0.0261095	0.00309962	0.0193912	0.0242315	0.530696	0.912547	0.803788	0.803788	0.926007	0.880819	1.01475	1.15205
Q6GIA3	3-oxoacyl-[acyl-carrier-protein] synthase 2 OS=Staphylococcus aureus (strain MRSA252) OX=282458 GN=fabF PE=3 SV=1	19	69	19	43.7	1.37432e+07	1.37969e+07	1.39924e+07	1.35123e+07	1.30874e+07	1.33293e+07	1.17363e+07	1.21737e+07	1.18058e+07	1.03347e+07	1.09548e+07	9.99124e+06	1.18419e+07	1.04367e+07	1.14072e+07	1.38442e+07	1.33097e+07	1.19053e+07	1.04269e+07	1.12286e+07	0.000237453	0.0208549	0.000304679	0.00345227	0.00914252	0.196416	0.859949	0.753164	0.753164	0.811071	0.875825	0.943162	1.07688
Q6GI89	Tryptophan--tRNA ligase OS=Staphylococcus aureus (strain MRSA252) OX=282458 GN=trpS PE=3 SV=1	14	34	14	36.9	1.07505e+07	1.07292e+07	1.10511e+07	1.10924e+07	1.06072e+07	1.07405e+07	7.90956e+06	8.55683e+06	8.65208e+06	6.24572e+06	6.81543e+06	7.51278e+06	6.55383e+06	7.23362e+06	6.96292e+06	1.08436e+07	1.08133e+07	8.37283e+06	6.85797e+06	6.91679e+06	0.000638467	0.873483	0.000471144	6.13597e-05	0.0251745	0.00888577	0.772146	0.632445	0.632445	0.63787	0.819075	0.8261	1.00858
Q6GI75	Enoyl-[acyl-carrier-protein] reductase [NADPH] FabI OS=Staphylococcus aureus (strain MRSA252) OX=282458 GN=fabI PE=1 SV=1	14	39	14	28	6.77488e+06	6.69995e+06	6.84207e+06	6.79657e+06	6.76152e+06	6.66492e+06	5.43361e+06	5.43458e+06	5.42163e+06	5.33383e+06	5.11047e+06	5.07182e+06	4.68e+06	4.5913e+06	4.60999e+06	6.7723e+06	6.741e+06	5.42994e+06	5.17204e+06	4.6271e+06	5.32003e-06	0.61137	6.24745e-05	1.64472e-06	0.0343769	7.97971e-06	0.801787	0.763705	0.763705	0.683239	0.952504	0.852145	0.894637
Q6GI14	Amidophosphoribosyltransferase OS=Staphylococcus aureus (strain MRSA252) OX=282458 GN=purF PE=3 SV=1	7	12	7	54.4	1.04688e+06	1.16124e+06	1.12874e+06	1.09495e+06	1.06533e+06	1.09154e+06	1.03857e+06	1.02367e+06	1.04744e+06	1.35009e+06	1.38576e+06	1.16664e+06	1.58196e+06	1.40559e+06	1.52113e+06	1.11228e+06	1.08394e+06	1.03656e+06	1.30083e+06	1.5029e+06	0.0946481	0.466766	0.0679738	0.00322686	0.0179462	0.000867398	0.931921	1.16951	1.16951	1.35118	1.25495	1.44989	1.15534
Q6GHY6	Spermidine/putrescine import ATP-binding protein PotA OS=Staphylococcus aureus (strain MRSA252) OX=282458 GN=potA PE=3 SV=1	4	12	4	41.3	236005	233191	247080	241499	236399	227981	220729	286054	212786	153805	202499	224555	167522	295294	154870	238759	235293	239856	193620	205895	0.965126	0.58163	0.10173	0.506108	0.212905	0.538111	1.0046	0.810943	0.810943	0.862357	0.807231	0.858411	1.0634
Q6GHU0	Thioredoxin OS=Staphylococcus aureus (strain MRSA252) OX=282458 GN=trxA PE=3 SV=1	14	70	7	11.4	1.08787e+07	1.09797e+07	1.10545e+07	1.15707e+07	1.16303e+07	1.14848e+07	1.08292e+07	1.07731e+07	1.05615e+07	9.60164e+06	1.01304e+07	9.85508e+06	9.93826e+06	1.00774e+07	1.02974e+07	1.0971e+07	1.15619e+07	1.07213e+07	9.86237e+06	1.01044e+07	0.0602284	0.000869384	0.00232907	0.00173358	0.0076921	0.00963989	0.977243	0.898953	0.898953	0.921012	0.919887	0.942459	1.02454
Q6GHQ9	Uncharacterized N-acetyltransferase SAR1152 OS=Staphylococcus aureus (strain MRSA252) OX=282458 GN=SAR1152 PE=3 SV=1	3	7	3	17	663517	702019	723657	651544	618790	647194	690237	802572	679667	1.14878e+06	1.04051e+06	1.12212e+06	1.53046e+06	1.80335e+06	1.74734e+06	696398	639176	724159	1.1038e+06	1.69372e+06	0.554394	0.0483339	0.000387284	0.000302547	0.00174734	0.000459287	1.03986	1.58502	1.58502	2.43211	1.52426	2.33887	1.53443
Q6GHN3	Carbamoyl-phosphate synthase small chain OS=Staphylococcus aureus (strain MRSA252) OX=282458 GN=carA PE=3 SV=1	15	36	15	40.4	5.8461e+06	5.87842e+06	6.2371e+06	5.94017e+06	5.8241e+06	5.97364e+06	4.22825e+06	4.08736e+06	3.96748e+06	2.65245e+06	2.639e+06	2.39614e+06	2.79787e+06	2.76235e+06	2.84545e+06	5.98721e+06	5.91264e+06	4.09436e+06	2.56253e+06	2.80189e+06	0.000205365	0.605554	2.2063e-05	1.52796e-05	0.000167382	8.21574e-05	0.683852	0.428001	0.428001	0.467979	0.625868	0.684328	1.09341
Q6GHK9	Uncharacterized protein SAR1202 OS=Staphylococcus aureus (strain MRSA252) OX=282458 GN=SAR1202 PE=4 SV=1	21	77	21	60.5	1.19207e+07	1.17828e+07	1.19161e+07	1.1653e+07	1.16742e+07	1.18733e+07	1.05832e+07	1.1347e+07	1.05791e+07	1.189e+07	1.27886e+07	1.33779e+07	1.47351e+07	1.65125e+07	1.52252e+07	1.18732e+07	1.17335e+07	1.08364e+07	1.26855e+07	1.54909e+07	0.0161407	0.169525	0.13521	0.00244181	0.0211798	0.00138072	0.912679	1.06841	1.06841	1.3047	1.17063	1.42952	1.22115
Q6GHK5	Malonyl CoA-acyl carrier protein transacylase OS=Staphylococcus aureus (strain MRSA252) OX=282458 GN=fabD PE=3 SV=1	8	23	8	33.6	1.88786e+06	1.87417e+06	1.82233e+06	1.70646e+06	1.73181e+06	1.73156e+06	1.44563e+06	1.38068e+06	1.31293e+06	1.51916e+06	1.41384e+06	1.53788e+06	1.73012e+06	1.57412e+06	1.73756e+06	1.86145e+06	1.72328e+06	1.37975e+06	1.49029e+06	1.6806e+06	0.00036806	0.00309688	0.00103179	0.0335852	0.111899	0.0101512	0.741222	0.800607	0.800607	0.902842	1.08012	1.21805	1.1277
Q6GHJ0	Succinate--CoA ligase [ADP-forming] subunit beta OS=Staphylococcus aureus (strain MRSA252) OX=282458 GN=sucC PE=3 SV=1	23	66	23	42.1	1.29567e+07	1.31032e+07	1.30601e+07	1.29236e+07	1.27505e+07	1.29719e+07	7.88651e+06	9.10926e+06	8.55398e+06	7.22211e+06	8.15838e+06	7.71769e+06	7.39788e+06	7.76911e+06	7.9564e+06	1.304e+07	1.2882e+07	8.51658e+06	7.69939e+06	7.7078e+06	0.000221307	0.119674	4.0794e-05	6.12478e-06	0.140224	0.106585	0.653112	0.590444	0.590444	0.591089	0.904047	0.905034	1.00109
Q6GHH3	Putative zinc metalloprotease SAR1238 OS=Staphylococcus aureus (strain MRSA252) OX=282458 GN=SAR1238 PE=3 SV=1	3	4	3	48.1	278942	254321	259526	280924	267313	262804	292057	250960	253511	270399	285975	302985	343757	390400	304514	264263	270347	265509	286453	346224	0.93884	0.547146	0.138814	0.0341544	0.267878	0.0456363	1.00472	1.08397	1.08397	1.31015	1.07888	1.304	1.20866
Q6GHG0	Ribonuclease J 2 OS=Staphylococcus aureus (strain MRSA252) OX=282458 GN=rnj2 PE=1 SV=1	17	44	17	62.6	4.14348e+06	4.22958e+06	4.31118e+06	4.50162e+06	4.30757e+06	4.2446e+06	3.09102e+06	3.38217e+06	3.05826e+06	3.0243e+06	3.10489e+06	3.29086e+06	3.21984e+06	3.46911e+06	3.84847e+06	4.22808e+06	4.35127e+06	3.17715e+06	3.14002e+06	3.51247e+06	0.000763254	0.248351	0.000300038	0.0193525	0.788881	0.185154	0.751442	0.742659	0.742659	0.83075	0.988312	1.10554	1.11862
Q6GHF9	DNA translocase FtsK OS=Staphylococcus aureus (strain MRSA252) OX=282458 GN=ftsK PE=3 SV=1	6	12	5	88.1	909605	883197	903392	901539	843095	905137	848171	762009	660952	963370	1.1671e+06	873476	845026	844522	856685	898731	883257	757044	1.00131e+06	848744	0.0606262	0.513898	0.304774	0.00495303	0.0754063	0.166218	0.842347	1.11414	1.11414	0.94438	1.32266	1.12113	0.84763
Q6GH88	Cardiolipin synthase 1 OS=Staphylococcus aureus (strain MRSA252) OX=282458 GN=cls1 PE=3 SV=1	3	10	3	56.3	413783	462064	421558	471088	445569	448474	317820	341135	330789	389475	342515	406735	253632	376843	318569	432468	455044	329915	379575	316348	0.00334742	0.254947	0.095431	0.0396315	0.071083	0.72699	0.762865	0.877694	0.877694	0.731495	1.15052	0.958878	0.833427
Q6GH10	Uncharacterized hydrolase SAR1410 OS=Staphylococcus aureus (strain MRSA252) OX=282458 GN=SAR1410 PE=3 SV=1	1	2	1	43.2	60324.9	61409	55646.2	57260.9	50845.1	49277	69293.4	42397.5	37920.7	47938	63847.3	67152	68715.5	51612.7	154062	59126.7	52461	49870.5	59645.8	91463.3	0.40512	0.0915502	0.937189	0.365846	0.441456	0.278104	0.843452	1.00878	1.00878	1.5469	1.19601	1.83402	1.53344
Q6GGZ5	2-oxoglutarate dehydrogenase E1 component OS=Staphylococcus aureus (strain MRSA252) OX=282458 GN=odhA PE=3 SV=1	17	33	17	105.3	4.46913e+06	4.59464e+06	4.64544e+06	4.50877e+06	4.34918e+06	4.46973e+06	3.6084e+06	3.56854e+06	3.58844e+06	3.87187e+06	3.40894e+06	3.90096e+06	4.06962e+06	4.75133e+06	4.17666e+06	4.56974e+06	4.44256e+06	3.58846e+06	3.72726e+06	4.33254e+06	5.25442e-05	0.148071	0.00737718	0.337831	0.43409	0.0246683	0.785266	0.815638	0.815638	0.948092	1.03868	1.20735	1.16239
Q6GGY3	Peptide methionine sulfoxide reductase MsrA 2 OS=Staphylococcus aureus (strain MRSA252) OX=282458 GN=msrA2 PE=3 SV=1	2	2	2	20.5	436925	446873	459935	444571	424253	436157	436422	384024	415005	522209	449247	504577	416973	458961	503979	447911	434994	411817	492011	459971	0.0954165	0.220116	0.127249	0.666754	0.0399306	0.176404	0.919417	1.09846	1.09846	1.02693	1.19473	1.11693	0.93488
Q6GGX3	Extracellular matrix-binding protein ebh OS=Staphylococcus aureus (strain MRSA252) OX=282458 GN=ebh PE=3 SV=1	3	4	3	1156.5	1.69003e+06	1.59267e+06	1.51765e+06	1.8121e+06	2.16695e+06	2.00965e+06	1.32352e+06	1.30084e+06	1.07437e+06	779056	827524	528167	403424	351507	521710	1.60012e+06	1.99623e+06	1.23291e+06	711583	425547	0.0173828	0.0255739	0.0010818	7.77429e-05	0.0129894	0.00101548	0.770513	0.444707	0.444707	0.265947	0.577157	0.345156	0.598029
Q6GGW9	Alanine dehydrogenase 1 OS=Staphylococcus aureus (strain MRSA252) OX=282458 GN=ald1 PE=3 SV=1	16	48	16	40.2	4.94713e+06	5.08941e+06	5.1381e+06	5.65512e+06	5.49116e+06	5.64469e+06	3.33424e+06	3.66993e+06	3.31951e+06	4.55958e+06	4.30072e+06	4.00425e+06	4.75127e+06	4.15187e+06	4.01119e+06	5.05821e+06	5.59699e+06	3.44122e+06	4.28818e+06	4.30478e+06	0.000225865	0.0023095	0.0106572	0.0322999	0.0126663	0.0273264	0.680324	0.847766	0.847766	0.851047	1.24612	1.25094	1.00387
Q6GGV4	3'-5' exonuclease DinG OS=Staphylococcus aureus (strain MRSA252) OX=282458 GN=dinG PE=1 SV=1	2	2	2	104.1	163925	165622	182554	194324	170114	182702	193811	152846	174965	187541	202742	210865	156790	112455	179181	170700	182380	173874	200383	149475	0.822452	0.272107	0.0306146	0.358737	0.124495	0.346771	1.01859	1.17388	1.17388	0.875659	1.15246	0.859676	0.74595
Q6GGI4	UPF0403 protein SAR1592 OS=Staphylococcus aureus (strain MRSA252) OX=282458 GN=SAR1592 PE=3 SV=1	6	21	6	16.2	1.45201e+06	1.52803e+06	1.47022e+06	1.58082e+06	1.39175e+06	1.46572e+06	1.29049e+06	1.33903e+06	1.46598e+06	1.25444e+06	1.44881e+06	1.609e+06	1.82475e+06	1.73449e+06	1.82175e+06	1.48342e+06	1.47943e+06	1.36517e+06	1.43742e+06	1.79366e+06	0.107186	0.949834	0.684033	0.00115713	0.56421	0.00204765	0.920284	0.968989	0.968989	1.20914	1.05292	1.31388	1.24784
Q6GGH5	Exodeoxyribonuclease 7 large subunit OS=Staphylococcus aureus (strain MRSA252) OX=282458 GN=xseA PE=3 SV=1	4	8	4	50.9	317090	326362	327595	316797	331793	333461	313700	536242	399790	563349	523725	491525	416988	1.66919e+06	445007	323682	327350	416577	526200	843729	0.225423	0.588789	0.000650656	0.276257	0.18242	0.364464	1.28699	1.62567	1.62567	2.60666	1.26315	2.02539	1.60344
Q6GG73	Aspartate--tRNA ligase OS=Staphylococcus aureus (strain MRSA252) OX=282458 GN=aspS PE=3 SV=1	26	77	26	66.5	6.69365e+06	6.87261e+06	6.82241e+06	6.98507e+06	6.65082e+06	6.76123e+06	5.7968e+06	6.10069e+06	5.47519e+06	5.61921e+06	5.30903e+06	5.16566e+06	6.22405e+06	6.16497e+06	5.97729e+06	6.79622e+06	6.79904e+06	5.79089e+06	5.36463e+06	6.1221e+06	0.0059284	0.981104	0.00057594	0.00180925	0.130798	0.165163	0.852075	0.789355	0.789355	0.90081	0.926392	1.0572	1.1412
Q6GG60	GTPase Obg OS=Staphylococcus aureus (strain MRSA252) OX=282458 GN=obg PE=3 SV=1	18	43	18	47.2	4.2506e+06	4.39588e+06	4.51849e+06	4.52266e+06	4.367e+06	4.48104e+06	4.0728e+06	4.32211e+06	4.356e+06	4.26279e+06	4.52001e+06	4.06955e+06	3.64304e+06	3.5251e+06	3.44662e+06	4.38832e+06	4.4569e+06	4.2503e+06	4.28412e+06	3.53825e+06	0.307745	0.490023	0.529929	0.000905148	0.841106	0.0025551	0.968549	0.976254	0.976254	0.806288	1.00796	0.83247	0.8259
Q6GG30	Trigger factor OS=Staphylococcus aureus (strain MRSA252) OX=282458 GN=tig PE=3 SV=1	42	185	1	48.6	54297.8	51603.8	60853	56655.7	50559.3	55786.4	36426	55943.7	68557	100	50272.5	100	100	100	100	55584.9	54333.8	53642.2	16824.2	100	0.851664	0.727134	0.0841335	3.54404e-05	0.127016	0.00459743	0.965051	0.302675	0.302675	0.00179905	0.313637	0.0018642	0.00594383
Q6GG27	50S ribosomal protein L20 OS=Staphylococcus aureus (strain MRSA252) OX=282458 GN=rplT PE=3 SV=1	7	15	7	13.7	2.60377e+06	2.57363e+06	2.53709e+06	2.67078e+06	2.85525e+06	2.85225e+06	5.15813e+06	5.37977e+06	5.13018e+06	4.71713e+06	3.54088e+06	3.86372e+06	4.10378e+06	3.92014e+06	4.07767e+06	2.5715e+06	2.79276e+06	5.22269e+06	4.04058e+06	4.03387e+06	5.26557e-06	0.0258445	0.0139121	1.73913e-05	0.0303056	0.000260621	2.03099	1.57129	1.57129	1.56868	0.773658	0.772373	0.998339
Q6GFZ8	Alanine dehydrogenase 2 OS=Staphylococcus aureus (strain MRSA252) OX=282458 GN=ald2 PE=3 SV=1	3	3	3	40.1	218942	213507	208931	228936	224688	193449	237030	212564	225645	285304	287790	343075	288845	433123	354349	213793	215691	225080	305390	358772	0.213542	0.877524	0.00863929	0.0256372	0.0162913	0.034172	1.05279	1.42843	1.42843	1.67813	1.35681	1.59398	1.1748
Q6GFZ6	Acetate kinase OS=Staphylococcus aureus (strain MRSA252) OX=282458 GN=ackA PE=3 SV=1	24	77	3	44.1	307697	300944	302231	287144	282091	309477	223676	223326	230806	241803	219577	316534	353908	238923	246553	303624	292904	225936	259305	279795	1.7027e-05	0.283673	0.206154	0.55645	0.320156	0.221251	0.74413	0.854032	0.854032	0.921517	1.14769	1.23838	1.07902
Q6GFZ0	Septation ring formation regulator EzrA OS=Staphylococcus aureus (strain MRSA252) OX=282458 GN=ezrA PE=3 SV=1	26	76	26	66.2	1.00517e+07	1.00158e+07	1.0209e+07	1.0448e+07	1.03708e+07	1.02188e+07	8.73102e+06	9.0543e+06	8.41306e+06	8.38438e+06	8.67656e+06	8.54077e+06	8.3261e+06	8.71115e+06	8.64624e+06	1.00922e+07	1.03459e+07	8.73279e+06	8.5339e+06	8.56116e+06	0.00220025	0.0474978	0.000112052	0.000325053	0.383636	0.479037	0.865303	0.845596	0.845596	0.848298	0.977225	0.980347	1.00319
Q6GFW9	UPF0478 protein SAR1817 OS=Staphylococcus aureus (strain MRSA252) OX=282458 GN=SAR1817 PE=3 SV=1	16	61	16	18	1.41613e+07	1.43961e+07	1.41461e+07	1.42733e+07	1.50733e+07	1.46199e+07	1.09636e+07	1.12032e+07	1.03861e+07	1.2424e+07	1.17276e+07	1.32972e+07	1.18044e+07	1.11597e+07	1.10184e+07	1.42345e+07	1.46555e+07	1.0851e+07	1.24829e+07	1.13275e+07	0.000188346	0.161303	0.0191437	0.000338177	0.0338504	0.236542	0.762303	0.876951	0.876951	0.79578	1.1504	1.04392	0.90744
Q6GFT9	HTH-type transcriptional regulator rot OS=Staphylococcus aureus (strain MRSA252) OX=282458 GN=rot PE=1 SV=1	3	9	3	19.4	556251	562368	551408	561039	556865	604441	592438	524116	478332	705625	633734	527924	793597	561033	712248	556676	574115	531629	622428	688959	0.493846	0.324526	0.272405	0.124476	0.212909	0.106471	0.955006	1.11811	1.11811	1.23763	1.17079	1.29594	1.10689
Q6GFT6	6,7-dimethyl-8-ribityllumazine synthase OS=Staphylococcus aureus (strain MRSA252) OX=282458 GN=ribH PE=3 SV=1	8	22	8	16.4	2.11294e+06	2.20329e+06	2.1892e+06	2.07983e+06	2.0162e+06	2.02754e+06	1.68311e+06	1.66563e+06	1.65542e+06	2.01186e+06	1.67468e+06	1.42959e+06	1.68884e+06	1.69247e+06	1.55809e+06	2.16848e+06	2.04119e+06	1.66806e+06	1.70538e+06	1.64647e+06	6.80422e-05	0.0204949	0.0537282	0.000568539	0.836008	0.656	0.769229	0.786441	0.786441	0.759274	1.02237	0.987057	0.965455
Q6GFK5	Fumarate hydratase class II OS=Staphylococcus aureus (strain MRSA252) OX=282458 GN=fumC PE=3 SV=1	6	11	6	51.1	1.773e+06	1.74738e+06	1.77732e+06	1.9285e+06	1.75984e+06	1.83398e+06	1.46099e+06	1.50797e+06	1.31895e+06	1.43053e+06	1.65873e+06	1.36022e+06	1.53231e+06	1.40259e+06	1.75313e+06	1.7659e+06	1.84078e+06	1.4293e+06	1.48316e+06	1.56267e+06	0.00427077	0.206342	0.0354823	0.119094	0.639728	0.31809	0.80939	0.839888	0.839888	0.884916	1.03768	1.09331	1.05361
Q6GFF9	Diacylglycerol kinase OS=Staphylococcus aureus (strain MRSA252) OX=282458 GN=dagK PE=1 SV=1	6	12	6	34.9	1.27826e+06	1.30892e+06	1.27798e+06	1.22616e+06	1.17657e+06	1.23371e+06	1.01016e+06	1.02229e+06	1.10916e+06	965982	1.16669e+06	964833	920013	1.09045e+06	924579	1.28839e+06	1.21215e+06	1.0472e+06	1.0325e+06	978346	0.00182615	0.0209989	0.0196064	0.00554479	0.852161	0.343525	0.812803	0.801391	0.801391	0.759357	0.98596	0.934245	0.947549
Q6GFF2	ATP-dependent DNA helicase PcrA OS=Staphylococcus aureus (strain MRSA252) OX=282458 GN=pcrA PE=3 SV=1	10	22	10	83.9	2.12657e+06	2.2492e+06	2.21671e+06	2.17984e+06	2.07274e+06	2.08407e+06	1.85738e+06	1.90006e+06	1.81962e+06	2.0213e+06	1.89128e+06	2.10356e+06	2.47597e+06	2.88989e+06	2.55495e+06	2.19749e+06	2.11222e+06	1.85902e+06	2.00538e+06	2.64027e+06	0.00146085	0.163256	0.0556081	0.0285005	0.0909085	0.00375028	0.845971	0.912576	0.912576	1.20149	1.07873	1.42025	1.31659
Q6GFE2	Nitric oxide synthase oxygenase OS=Staphylococcus aureus (strain MRSA252) OX=282458 GN=nos PE=3 SV=1	1	2	1	41.7	94568.5	90812.8	96665.6	80916.2	86031.2	85612.4	41681.4	53372.5	24341.6	44415.2	80598.3	100	100	100	89104.2	94015.7	84186.6	39798.5	41704.5	29768.1	0.00324361	0.0143034	0.0884996	0.0966776	0.942332	0.761325	0.423318	0.443591	0.443591	0.316629	1.04789	0.74797	0.713786
Q6GF49	Uncharacterized leukocidin-like protein 2 OS=Staphylococcus aureus (strain MRSA252) OX=282458 GN=SAR2108 PE=3 SV=1	5	13	1	40.5	24327.5	26388	22556.5	21384.1	21760.3	22618.1	20852.1	10672	11507.1	100	100	100	100	100	100	24424	21920.9	14343.7	100	100	0.043011	0.0982921	2.53986e-05	2.53986e-05	0.0120138	0.0120138	0.58728	0.00409433	0.00409433	0.00409433	0.00697168	0.00697168	1
Q6GF36	Accessory gene regulator protein B OS=Staphylococcus aureus (strain MRSA252) OX=282458 GN=agrB PE=3 SV=1	2	2	2	21.8	247182	262444	265801	290655	278191	279761	316400	303801	327451	439007	474462	492557	582923	486750	512121	258476	282869	315884	468675	527264	0.00299374	0.0245841	0.00023136	0.000788338	0.00087673	0.00202786	1.2221	1.81323	1.81323	2.0399	1.48369	1.66917	1.12501
Q6GF08	Serine-protein kinase RsbW OS=Staphylococcus aureus (strain MRSA252) OX=282458 GN=rsbW PE=3 SV=1	6	21	6	17.9	3.69383e+06	3.64961e+06	3.72359e+06	3.89112e+06	3.76852e+06	3.8157e+06	2.826e+06	2.82666e+06	2.6431e+06	2.5558e+06	2.82819e+06	2.75514e+06	3.04972e+06	2.95332e+06	3.15476e+06	3.68901e+06	3.82511e+06	2.76525e+06	2.71304e+06	3.0526e+06	0.000140205	0.030904	0.000316361	0.000508314	0.63497	0.0271083	0.749593	0.73544	0.73544	0.827486	0.98112	1.10391	1.12516
Q6GEY7	Cardiolipin synthase 2 OS=Staphylococcus aureus (strain MRSA252) OX=282458 GN=cls2 PE=3 SV=1	5	12	5	56.5	716948	752437	703378	684927	666009	654811	522094	448622	442886	448335	573689	558919	567876	607948	433251	724254	668582	471201	526981	536359	0.00100093	0.0310006	0.00946218	0.0266002	0.301514	0.328988	0.650601	0.727619	0.727619	0.740567	1.11838	1.13828	1.0178
Q6GEV3	Putative aldehyde dehydrogenase OS=Staphylococcus aureus (strain MRSA252) OX=282458 GN=SAR2210 PE=3 SV=1	25	66	1	51.9	111535	118771	124743	116878	108946	107063	232755	224130	271842	638499	798125	790367	2.97227e+06	2.95084e+06	3.15756e+06	118350	110962	242909	742330	3.02689e+06	0.00119838	0.203191	0.000278636	1.56038e-06	0.000759758	2.03481e-06	2.05247	6.27234	6.27234	25.5758	3.056	12.461	4.07755
Q6GEV0	Fructose-bisphosphate aldolase OS=Staphylococcus aureus (strain MRSA252) OX=282458 GN=fba PE=3 SV=1	26	155	26	30.8	2.56206e+07	2.61707e+07	2.61414e+07	2.60925e+07	2.59885e+07	2.61781e+07	3.09241e+07	3.12613e+07	3.06819e+07	2.59123e+07	2.52763e+07	2.45623e+07	2.33626e+07	2.42123e+07	2.31976e+07	2.59776e+07	2.60864e+07	3.09558e+07	2.52503e+07	2.35908e+07	3.47929e-05	0.591788	0.165212	0.00273011	0.00017741	3.24108e-05	1.19164	0.972004	0.972004	0.908124	0.815689	0.762082	0.93428
Q6GEU7	Probable DNA-directed RNA polymerase subunit delta OS=Staphylococcus aureus (strain MRSA252) OX=282458 GN=rpoE PE=3 SV=1	10	27	10	20.9	2.92916e+06	2.85287e+06	2.88331e+06	2.86082e+06	2.8728e+06	2.8537e+06	2.83772e+06	2.82773e+06	2.77685e+06	2.52598e+06	2.8395e+06	2.6421e+06	2.32406e+06	2.7079e+06	3.13499e+06	2.88845e+06	2.86244e+06	2.8141e+06	2.66919e+06	2.72232e+06	0.0629775	0.318805	0.0803874	0.519039	0.195869	0.71598	0.974261	0.924093	0.924093	0.942485	0.948506	0.967384	1.0199
Q6GES1	PTS system mannitol-specific EIICB component OS=Staphylococcus aureus (strain MRSA252) OX=282458 GN=mtlA PE=3 SV=1	3	7	3	55.1	645486	684152	688816	720742	714017	748581	667322	763598	635804	1.19422e+06	1.07956e+06	1.147e+06	1.05665e+06	918563	757412	672818	727780	688908	1.14026e+06	910873	0.713545	0.0338397	0.000202833	0.0530377	0.000889049	0.0788823	1.02391	1.69476	1.69476	1.35382	1.65518	1.3222	0.798827
Q6GEP3	Zinc-type alcohol dehydrogenase-like protein SAR2277 OS=Staphylococcus aureus (strain MRSA252) OX=282458 GN=SAR2277 PE=3 SV=1	2	6	2	37.5	677580	702172	739674	762762	712263	696092	902021	947698	1.01263e+06	1.67886e+06	1.75763e+06	1.83834e+06	1.76548e+06	1.75838e+06	2.1671e+06	706475	723705	954117	1.75828e+06	1.89699e+06	0.00254561	0.558096	2.88877e-05	0.000945948	0.000137792	0.00245482	1.35053	2.4888	2.4888	2.68514	1.84283	1.98821	1.07889
Q6GEN3	Lactose phosphotransferase system repressor OS=Staphylococcus aureus (strain MRSA252) OX=282458 GN=lacR PE=3 SV=1	2	2	2	28.6	108751	129074	95885.6	119388	93860.1	93034.7	124870	80032.5	128319	100722	90508	124815	214168	140174	178245	111237	102094	111074	105348	177529	0.993331	0.519674	0.696219	0.0474677	0.773378	0.0657137	0.998536	0.947065	0.947065	1.59596	0.948453	1.5983	1.68516
Q6GEK7	30S ribosomal protein S13 OS=Staphylococcus aureus (strain MRSA252) OX=282458 GN=rpsM PE=3 SV=1	17	75	17	13.7	3.30735e+07	3.29448e+07	3.28583e+07	3.0368e+07	3.03698e+07	3.01371e+07	5.34368e+07	5.17595e+07	5.63064e+07	5.35452e+07	5.28461e+07	5.20112e+07	4.49659e+07	4.46292e+07	4.52778e+07	3.29589e+07	3.02916e+07	5.38342e+07	5.28008e+07	4.49576e+07	9.59552e-05	1.14606e-05	1.55107e-06	4.38977e-07	0.50129	0.00269857	1.63338	1.60202	1.60202	1.36405	0.980804	0.835113	0.851457
Q6GEJ8	50S ribosomal protein L6 OS=Staphylococcus aureus (strain MRSA252) OX=282458 GN=rplF PE=3 SV=1	16	79	12	19.8	2.39235e+07	2.38524e+07	2.41998e+07	2.33275e+07	2.31636e+07	2.27316e+07	2.10863e+07	2.24428e+07	2.32882e+07	2.66146e+07	2.45724e+07	2.43023e+07	1.95126e+07	1.91455e+07	1.96341e+07	2.39919e+07	2.30742e+07	2.22724e+07	2.51631e+07	1.94307e+07	0.0572654	0.0113785	0.187505	1.47597e-05	0.0409405	0.0124551	0.928332	1.04882	1.04882	0.809887	1.12979	0.872411	0.772191
Q6GEI3	50S ribosomal protein L3 OS=Staphylococcus aureus (strain MRSA252) OX=282458 GN=rplC PE=3 SV=1	12	93	12	23.7	1.72176e+07	1.70086e+07	1.78108e+07	1.74424e+07	1.67123e+07	1.66916e+07	2.27666e+07	2.2798e+07	2.44824e+07	2.12896e+07	2.25354e+07	2.11583e+07	2.03721e+07	2.19284e+07	1.99423e+07	1.73457e+07	1.69488e+07	2.3349e+07	2.16611e+07	2.07476e+07	0.000619249	0.313489	0.000992904	0.0063446	0.0780948	0.0347543	1.3461	1.24879	1.24879	1.19613	0.927708	0.888585	0.957828
Q6GEC9	Putative 2-hydroxyacid dehydrogenase SAR2389 OS=Staphylococcus aureus (strain MRSA252) OX=282458 GN=SAR2389 PE=3 SV=1	19	67	1	34.7	240713	221203	241098	252832	248677	262272	197540	116631	114313	110820	134443	124801	222423	208805	241220	234338	254594	142828	123354	224149	0.0313227	0.0581937	0.000306441	0.424385	0.527978	0.0482826	0.609494	0.526395	0.526395	0.95652	0.863659	1.56937	1.81711
Q6GE99	Ribose-5-phosphate isomerase A OS=Staphylococcus aureus (strain MRSA252) OX=282458 GN=rpiA PE=3 SV=1	2	4	2	25.6	422614	441947	454062	493093	435179	489869	471324	460461	419254	558610	684714	542726	620389	628479	563435	439541	472714	450347	595350	604101	0.586886	0.187714	0.0273042	0.00183491	0.0382482	0.0040323	1.02458	1.35448	1.35448	1.37439	1.32198	1.34141	1.0147
Q6GE41	Oxygen sensor histidine kinase NreB OS=Staphylococcus aureus (strain MRSA252) OX=282458 GN=nreB PE=3 SV=1	3	5	3	39	162200	176392	161236	181624	161892	183654	189664	176328	160734	184811	239257	221235	275191	259135	260470	166609	175723	175575	215101	264932	0.407173	0.343771	0.0443111	0.000157951	0.0938996	0.000807552	1.05382	1.29105	1.29105	1.59014	1.22512	1.50894	1.23167
Q6GE17	2,3-bisphosphoglycerate-dependent phosphoglycerate mutase OS=Staphylococcus aureus (strain MRSA252) OX=282458 GN=gpmA PE=3 SV=1	13	33	13	26.7	4.28816e+06	4.34845e+06	4.34192e+06	4.43956e+06	4.23657e+06	4.33527e+06	3.11495e+06	3.28612e+06	2.97524e+06	3.35142e+06	2.86118e+06	3.19087e+06	3.17568e+06	3.55459e+06	3.45228e+06	4.32618e+06	4.33713e+06	3.12544e+06	3.13449e+06	3.39418e+06	0.000198109	0.867562	0.00121243	0.00125077	0.960095	0.13649	0.722448	0.72454	0.72454	0.784568	1.0029	1.08599	1.08285
Q6GDD3	Lipase 1 OS=Staphylococcus aureus (strain MRSA252) OX=282458 GN=lip1 PE=3 SV=2	3	3	3	76.6	62088.6	55880.1	62987.6	84923.9	63036.6	79529.1	62853.7	70578	74373.5	55641.6	100	100	100	100	100	60318.8	75829.9	69268.4	18613.9	100	0.0921838	0.0895059	0.0889764	1.12703e-05	0.0545841	3.40459e-05	1.14837	0.308592	0.308592	0.00165786	0.268721	0.00144366	0.00537234
Q6GD88	Beta sliding clamp OS=Staphylococcus aureus (strain MSSA476) OX=282459 GN=dnaN PE=3 SV=1	20	68	14	41.9	6.1478e+06	6.32534e+06	6.32206e+06	6.50712e+06	6.4085e+06	6.39199e+06	5.35063e+06	5.28799e+06	5.04149e+06	5.26805e+06	5.26768e+06	5.55496e+06	6.016e+06	5.6495e+06	5.27286e+06	6.26507e+06	6.43587e+06	5.2267e+06	5.36356e+06	5.64612e+06	0.000729591	0.0679717	0.00130382	0.0496658	0.366082	0.148023	0.834261	0.856106	0.856106	0.901206	1.02619	1.08025	1.05268
Q6GCI6	Type VII secretion system protein EssB OS=Staphylococcus aureus (strain MSSA476) OX=282459 GN=essB PE=3 SV=1	5	5	5	52	770834	798319	816971	911869	879049	938842	845502	912458	774318	705825	579766	740754	598692	660450	693889	795375	909920	844093	675448	651010	0.311335	0.00635419	0.0771872	0.00954297	0.0556437	0.0165713	1.06125	0.84922	0.84922	0.818495	0.800206	0.771255	0.96382
Q6GC82	Inosine-5'-monophosphate dehydrogenase OS=Staphylococcus aureus (strain MSSA476) OX=282459 GN=guaB PE=3 SV=1	58	351	38	52.8	6.78649e+07	6.70772e+07	6.66755e+07	6.59054e+07	6.57978e+07	6.53987e+07	4.79352e+07	4.6996e+07	4.32343e+07	3.63466e+07	3.64815e+07	3.44986e+07	3.35995e+07	3.37502e+07	3.20863e+07	6.72059e+07	6.57006e+07	4.60552e+07	3.57756e+07	3.31454e+07	0.000138583	0.0169266	1.72872e-06	7.27003e-07	0.00282812	0.00108426	0.685285	0.532328	0.532328	0.493191	0.776798	0.719688	0.92648
Q6GC06	Thymidylate kinase OS=Staphylococcus aureus (strain MSSA476) OX=282459 GN=tmk PE=3 SV=1	3	6	3	23.4	260676	294089	281538	291529	275787	288815	278300	269494	244088	368810	229136	279914	405109	417016	373510	278768	285377	263961	292620	398545	0.354351	0.576624	0.757896	0.00179763	0.533278	0.00124215	0.946884	1.04969	1.04969	1.42967	1.10857	1.50987	1.36199
Q6GBX4	Dihydropteroate synthase OS=Staphylococcus aureus (strain MSSA476) OX=282459 GN=folP PE=3 SV=1	3	8	3	29.5	344564	323252	309436	316570	285577	305152	239278	216144	268361	255000	309944	286030	363140	329288	484975	325751	302433	241261	283658	392468	0.00978653	0.162741	0.0899461	0.239865	0.125418	0.0381509	0.740632	0.870782	0.870782	1.20481	1.17573	1.62673	1.3836
Q6GBT4	Uncharacterized epimerase/dehydratase SAS0511 OS=Staphylococcus aureus (strain MSSA476) OX=282459 GN=SAS0511 PE=3 SV=1	17	37	17	36	3.13334e+06	3.28688e+06	3.28706e+06	3.28222e+06	3.18799e+06	3.15662e+06	2.79209e+06	2.72508e+06	2.57909e+06	4.01583e+06	3.70638e+06	4.00739e+06	4.67891e+06	5.31288e+06	5.30831e+06	3.23576e+06	3.20894e+06	2.69875e+06	3.90987e+06	5.10004e+06	0.00269728	0.69502	0.00408619	0.0010033	0.000535881	0.000398343	0.83404	1.20833	1.20833	1.57615	1.44877	1.88977	1.3044
Q6GBS6	Serine-aspartate repeat-containing protein C OS=Staphylococcus aureus (strain MSSA476) OX=282459 GN=sdrC PE=3 SV=1	6	9	2	103.8	168374	176216	166010	170729	174031	175979	237604	187488	212051	395300	316757	386130	320278	350963	374933	170200	173580	212381	366062	348725	0.0463328	0.382018	0.00143019	0.000377621	0.005872	0.00313196	1.24783	2.15078	2.15078	2.04891	1.72361	1.64198	0.952638
Q6GBE7	Undecaprenyl-diphosphatase OS=Staphylococcus aureus (strain MSSA476) OX=282459 GN=uppP PE=3 SV=1	1	1	1	32.3	427882	451579	467002	409994	393488	442535	321531	334497	299996	247874	130802	287673	260354	306819	314607	448821	415339	318674	222116	293927	0.00101845	0.142251	0.00944389	0.00161482	0.115373	0.277389	0.710026	0.494888	0.494888	0.654886	0.697001	0.922341	1.3233
Q6GBC4	Response regulator SaeR OS=Staphylococcus aureus (strain MSSA476) OX=282459 GN=saeR PE=3 SV=1	4	8	4	26.8	521620	584885	563884	619340	598698	613195	494373	405914	412950	260137	374829	246210	200930	229876	203330	556796	610411	437746	293725	211379	0.0247229	0.0520327	0.00419963	7.68364e-05	0.0441196	0.00162432	0.786186	0.527527	0.527527	0.379634	0.670995	0.48288	0.719648
Q6GBA4	Putative lipid kinase SAS0691 OS=Staphylococcus aureus (strain MSSA476) OX=282459 GN=SAS0691 PE=3 SV=1	1	3	1	33.6	98117	93503.6	90445.5	90002.3	87530.7	92740.4	66432.4	77882.2	50989.8	54432.4	149332	128215	124961	120923	135357	94022	90091.1	65101.5	110660	127080	0.0234072	0.21771	0.595079	0.00240905	0.201085	0.0022342	0.692407	1.17696	1.17696	1.3516	1.69981	1.95204	1.14839
Q6GB81	DegV domain-containing protein SAS0714 OS=Staphylococcus aureus (strain MSSA476) OX=282459 GN=SAS0714 PE=3 SV=1	5	13	5	32	1.77625e+06	1.83214e+06	1.84531e+06	1.76773e+06	1.73494e+06	1.76129e+06	1.21531e+06	1.29464e+06	1.19867e+06	1.25957e+06	1.42663e+06	1.44003e+06	1.47247e+06	1.29692e+06	1.36427e+06	1.8179e+06	1.75465e+06	1.23621e+06	1.37541e+06	1.37789e+06	8.96505e-05	0.0541057	0.00201241	0.00135525	0.0995125	0.0745296	0.68002	0.756593	0.756593	0.757956	1.1126	1.11461	1.0018
Q6GB70	HPr kinase/phosphorylase OS=Staphylococcus aureus (strain MSSA476) OX=282459 GN=hprK PE=3 SV=1	9	23	9	34.5	1.44499e+06	1.53589e+06	1.48728e+06	1.55115e+06	1.5015e+06	1.50753e+06	1.27117e+06	1.20791e+06	1.27749e+06	1.42737e+06	1.56158e+06	1.38332e+06	1.32763e+06	1.64477e+06	1.24113e+06	1.48939e+06	1.52006e+06	1.25219e+06	1.45742e+06	1.40451e+06	0.00231855	0.372363	0.620685	0.535865	0.0240845	0.288944	0.840742	0.978537	0.978537	0.943013	1.1639	1.12164	0.963696
Q6GB05	Probable nitronate monooxygenase OS=Staphylococcus aureus (strain MSSA476) OX=282459 GN=SAS0791 PE=3 SV=1	1	2	1	38.5	57991.4	58181.4	52767.8	47702.7	55284.4	50875	39440.7	60217.4	49534.6	32976.3	52740.3	100	61434.4	100	64978.4	56313.5	51287.4	49730.9	28605.5	42171	0.352013	0.14979	0.147454	0.540035	0.269205	0.747309	0.883107	0.507969	0.507969	0.74886	0.575206	0.847983	1.47422
Q6GAW0	ATP-dependent helicase/deoxyribonuclease subunit B OS=Staphylococcus aureus (strain MSSA476) OX=282459 GN=addB PE=3 SV=1	6	10	1	134.6	10548.8	13378.8	14077.2	19897.3	20908.7	16025.2	16999.2	27272.7	15797.4	100	100	100	100	100	100	12668.3	18943.7	20023.1	100	100	0.124864	0.0269233	0.000310243	0.000310243	0.00542958	0.00542958	1.58057	0.00789373	0.00789373	0.00789373	0.00499423	0.00499423	1
Q6GAV8	Uncharacterized protein SAS0838 OS=Staphylococcus aureus (strain MSSA476) OX=282459 GN=SAS0838 PE=3 SV=1	25	91	25	33.1	1.06328e+07	1.07059e+07	1.0611e+07	1.05971e+07	1.0712e+07	1.05971e+07	7.12052e+06	7.03692e+06	5.879e+06	5.65617e+06	6.19961e+06	6.00556e+06	6.4701e+06	6.26201e+06	5.88278e+06	1.06499e+07	1.06354e+07	6.67881e+06	5.95378e+06	6.20496e+06	0.000587367	0.777125	8.34102e-06	1.40448e-05	0.167844	0.338196	0.627125	0.559046	0.559046	0.582632	0.891442	0.929052	1.04219
Q6GAV6	Coenzyme A disulfide reductase OS=Staphylococcus aureus (strain MSSA476) OX=282459 GN=cdr PE=3 SV=3	16	47	2	49.2	189679	208615	196911	187317	186069	192142	112455	158602	146428	187818	220718	131642	101361	211222	279978	198402	188509	139161	180059	197520	0.0163462	0.164364	0.52815	0.987361	0.237158	0.33918	0.701413	0.90755	0.90755	0.995557	1.29389	1.41936	1.09697
Q6GAU3	3-oxoacyl-[acyl-carrier-protein] synthase 3 OS=Staphylococcus aureus (strain MSSA476) OX=282459 GN=fabH PE=3 SV=1	13	38	13	33.9	3.15118e+06	3.2288e+06	3.20304e+06	3.156e+06	3.03886e+06	3.14635e+06	2.84655e+06	2.86638e+06	3.02305e+06	2.74201e+06	3.23312e+06	2.76923e+06	3.70615e+06	4.21593e+06	4.32132e+06	3.19434e+06	3.11374e+06	2.91199e+06	2.91479e+06	4.08113e+06	0.0094358	0.140492	0.157481	0.00976764	0.987585	0.00411489	0.91161	0.912485	0.912485	1.27761	1.00096	1.40149	1.40015
Q6GA90	Phosphopantetheine adenylyltransferase OS=Staphylococcus aureus (strain MSSA476) OX=282459 GN=coaD PE=3 SV=1	2	2	2	18.4	403092	353173	360280	354752	336720	374998	365522	333183	415596	439205	486135	320583	423047	386387	563353	372181	355490	371434	415308	457596	0.980388	0.431788	0.450866	0.202767	0.468096	0.218074	0.99799	1.11587	1.11587	1.2295	1.11812	1.23197	1.10182
Q6GA87	50S ribosomal protein L32 OS=Staphylococcus aureus (strain MSSA476) OX=282459 GN=rpmF PE=3 SV=1	3	35	3	6.5	4.54728e+06	4.62123e+06	4.80259e+06	4.17626e+06	3.84923e+06	3.87584e+06	5.47446e+06	5.10968e+06	5.65483e+06	5.00593e+06	5.70468e+06	5.26848e+06	5.3015e+06	4.90837e+06	5.61862e+06	4.65704e+06	3.96711e+06	5.41299e+06	5.32637e+06	5.27616e+06	0.0130343	0.00596038	0.0369924	0.0474706	0.755102	0.62729	1.16233	1.14372	1.14372	1.13294	0.983997	0.974722	0.990575
Q6GA29	UDP-N-acetylmuramoylalanine--D-glutamate ligase OS=Staphylococcus aureus (strain MSSA476) OX=282459 GN=murD PE=3 SV=1	8	13	8	49.8	1.41428e+06	1.38979e+06	1.43109e+06	1.35982e+06	1.39919e+06	1.36347e+06	1.14472e+06	1.24491e+06	1.07734e+06	1.40012e+06	1.37622e+06	1.33567e+06	1.2955e+06	1.20924e+06	1.21621e+06	1.41172e+06	1.37416e+06	1.15566e+06	1.37067e+06	1.24032e+06	0.00694829	0.0965696	0.139566	0.00472749	0.0146165	0.205097	0.818616	0.970921	0.970921	0.878584	1.18605	1.07326	0.904898
Q6G9Z7	Methionyl-tRNA formyltransferase OS=Staphylococcus aureus (strain MSSA476) OX=282459 GN=fmt PE=3 SV=1	9	18	9	34.2	1.91427e+06	1.90771e+06	1.89577e+06	1.87752e+06	1.80106e+06	1.799e+06	1.60351e+06	1.60426e+06	1.64357e+06	2.2687e+06	2.39421e+06	2.46901e+06	2.91495e+06	3.1022e+06	2.93314e+06	1.90592e+06	1.82586e+06	1.61711e+06	2.37731e+06	2.98343e+06	3.54368e-05	0.0386807	0.00130396	5.59963e-05	0.000222268	2.36249e-05	0.848468	1.24733	1.24733	1.56535	1.4701	1.84491	1.25496
Q6G9Y2	3-oxoacyl-[acyl-carrier-protein] reductase FabG OS=Staphylococcus aureus (strain MSSA476) OX=282459 GN=fabG PE=3 SV=1	17	70	17	26.1	7.16443e+06	7.09746e+06	7.28048e+06	7.34995e+06	7.26216e+06	7.25404e+06	6.28602e+06	5.95202e+06	5.5794e+06	5.65639e+06	5.34292e+06	4.88954e+06	5.62003e+06	4.67655e+06	5.30783e+06	7.18079e+06	7.28872e+06	5.93915e+06	5.29628e+06	5.20147e+06	0.00416664	0.154909	0.00118736	0.00218766	0.10035	0.098922	0.827089	0.737563	0.737563	0.724359	0.891758	0.875794	0.982099
Q6G9V5	Uridylate kinase OS=Staphylococcus aureus (strain MSSA476) OX=282459 GN=pyrH PE=3 SV=1	13	39	13	26.1	7.28819e+06	7.58036e+06	7.28521e+06	7.18998e+06	7.05461e+06	7.2361e+06	6.31594e+06	6.39619e+06	6.30831e+06	6.61693e+06	6.76216e+06	7.45075e+06	6.84588e+06	6.90362e+06	6.97834e+06	7.38458e+06	7.16023e+06	6.34014e+06	6.94328e+06	6.90928e+06	0.000509748	0.115747	0.184042	0.0106503	0.0801344	0.000279018	0.858565	0.94024	0.94024	0.935636	1.09513	1.08977	0.995104
Q6G9R7	DNA mismatch repair protein MutL OS=Staphylococcus aureus (strain MSSA476) OX=282459 GN=mutL PE=3 SV=1	6	10	6	76.8	820377	889363	854931	914498	848479	875667	954735	883521	857136	830623	781262	884053	920232	984319	1.07475e+06	854891	879548	898464	831980	993102	0.284644	0.422648	0.556409	0.0479297	0.185248	0.151434	1.05097	0.9732	0.9732	1.16167	0.926002	1.10533	1.19366
Q6G9R3	Glycerol kinase OS=Staphylococcus aureus (strain MSSA476) OX=282459 GN=glpK PE=3 SV=1	16	55	1	55.6	172134	178543	182641	183964	194788	160565	185335	156623	134764	166336	128187	139113	186633	195416	110806	177773	179772	158907	144546	164285	0.275794	0.858924	0.0474195	0.644013	0.481408	0.869002	0.893879	0.813093	0.813093	0.924129	0.909623	1.03384	1.13656
Q6G9J9	Phosphatidylglycerol lysyltransferase OS=Staphylococcus aureus (strain MSSA476) OX=282459 GN=mprF PE=3 SV=1	3	8	3	96.8	289119	267231	266926	281961	268412	283709	219315	229881	238190	153309	194140	179427	189824	268563	249229	274425	278027	229129	175625	235872	0.00777376	0.703118	0.00213703	0.195073	0.0151591	0.795242	0.834939	0.639975	0.639975	0.859512	0.766493	1.02943	1.34304
Q6G9I4	Aminoacyltransferase FemB OS=Staphylococcus aureus (strain MSSA476) OX=282459 GN=femB PE=3 SV=1	13	24	13	49.6	4.31637e+06	4.17476e+06	4.21063e+06	4.29214e+06	4.17282e+06	4.32237e+06	3.13802e+06	3.31547e+06	3.11901e+06	2.53781e+06	2.93692e+06	2.87996e+06	2.62168e+06	2.27786e+06	2.22406e+06	4.23392e+06	4.26244e+06	3.19083e+06	2.78489e+06	2.37454e+06	0.000160197	0.671204	0.000387614	0.000145657	0.0436366	0.00424119	0.753636	0.657758	0.657758	0.560836	0.872779	0.744174	0.852648
Q6G9E3	UDP-N-acetylglucosamine--N-acetylmuramyl-(pentapeptide) pyrophosphoryl-undecaprenol N-acetylglucosamine transferase OS=Staphylococcus aureus (strain MSSA476) OX=282459 GN=murG PE=3 SV=1	9	20	9	39.7	3.37123e+06	3.34124e+06	3.48033e+06	3.46728e+06	3.19026e+06	3.45028e+06	2.89356e+06	2.87344e+06	2.74682e+06	2.33157e+06	2.68891e+06	2.2532e+06	2.69591e+06	2.11105e+06	2.28098e+06	3.3976e+06	3.36927e+06	2.83794e+06	2.42456e+06	2.36264e+06	0.000855924	0.789207	0.00228786	0.00442425	0.0434023	0.0572588	0.835278	0.71361	0.71361	0.695386	0.854338	0.832521	0.974463
Q6G9D5	Dihydrofolate reductase OS=Staphylococcus aureus (strain MSSA476) OX=282459 GN=folA PE=3 SV=3	1	5	1	18.2	255665	285472	270136	286928	265400	265049	177049	218252	222005	225858	253007	193290	330923	379133	405369	270425	272459	205768	224052	371808	0.0182388	0.865209	0.0740213	0.0123919	0.46168	0.0031419	0.760909	0.828519	0.828519	1.37491	1.08885	1.80692	1.65947
Q6G9A8	Asparagine--tRNA ligase OS=Staphylococcus aureus (strain MSSA476) OX=282459 GN=asnS PE=3 SV=1	20	45	20	49.2	6.27965e+06	6.3546e+06	6.35232e+06	6.31372e+06	6.2446e+06	6.38111e+06	6.34181e+06	6.04973e+06	5.89402e+06	5.80752e+06	5.8133e+06	5.93312e+06	6.61e+06	6.68349e+06	6.76869e+06	6.32886e+06	6.31315e+06	6.09519e+06	5.85131e+06	6.68739e+06	0.155046	0.752231	0.000562554	0.00232653	0.150767	0.0130581	0.963079	0.924545	0.924545	1.05665	0.959989	1.09716	1.14289
Q6G990	DNA-binding protein HU OS=Staphylococcus aureus (strain MSSA476) OX=282459 GN=hup PE=3 SV=1	20	243	20	9.6	8.94487e+07	8.83954e+07	8.85239e+07	9.19644e+07	8.9678e+07	9.11738e+07	9.79528e+07	9.25513e+07	9.4692e+07	5.96332e+07	5.87422e+07	5.41266e+07	4.1502e+07	4.50199e+07	4.01604e+07	8.87893e+07	9.09387e+07	9.50654e+07	5.75007e+07	4.22274e+07	0.0173916	0.0453047	5.6025e-05	6.18977e-06	8.49925e-05	1.58727e-05	1.07069	0.647608	0.647608	0.475592	0.604854	0.444194	0.734382
Q6G986	Cytidylate kinase OS=Staphylococcus aureus (strain MSSA476) OX=282459 GN=cmk PE=3 SV=1	10	34	10	24.6	7.60165e+06	7.18906e+06	7.4305e+06	7.33889e+06	7.21684e+06	7.20519e+06	5.26577e+06	5.8461e+06	5.27599e+06	5.07017e+06	4.98403e+06	5.60852e+06	4.96242e+06	4.16031e+06	4.68193e+06	7.40707e+06	7.25364e+06	5.46262e+06	5.22091e+06	4.60155e+06	0.00100367	0.293825	0.000673926	0.000442148	0.42716	0.0469244	0.737487	0.704854	0.704854	0.621238	0.955751	0.842371	0.881371
Q6G970	Segregation and condensation protein B OS=Staphylococcus aureus (strain MSSA476) OX=282459 GN=scpB PE=3 SV=1	4	8	4	20.2	788911	801802	811736	814496	772919	768829	681848	708165	697556	740495	501350	882865	899091	863168	872639	800816	785415	695857	708236	878299	0.00048498	0.390662	0.453061	0.00356557	0.916993	0.00015838	0.868934	0.884393	0.884393	1.09675	1.01779	1.26218	1.24012
Q6G930	Probable glycine dehydrogenase (decarboxylating) subunit 1 OS=Staphylococcus aureus (strain MSSA476) OX=282459 GN=gcvPA PE=3 SV=1	14	48	14	50	4.6746e+06	4.71603e+06	4.82125e+06	4.83763e+06	4.44991e+06	4.7338e+06	3.84245e+06	3.82586e+06	3.73194e+06	4.61902e+06	4.48441e+06	4.78329e+06	5.13469e+06	5.24765e+06	5.421e+06	4.73729e+06	4.67378e+06	3.80008e+06	4.62891e+06	5.26778e+06	7.25003e-05	0.635024	0.325615	0.00485576	0.000876982	8.3074e-05	0.802163	0.97712	0.97712	1.11198	1.21811	1.38623	1.13802
Q6G929	Aminomethyltransferase OS=Staphylococcus aureus (strain MSSA476) OX=282459 GN=gcvT PE=3 SV=1	13	34	13	40.4	4.67364e+06	4.70139e+06	4.81619e+06	4.42454e+06	4.29553e+06	4.3355e+06	3.45101e+06	3.6101e+06	3.59321e+06	3.93977e+06	3.30076e+06	4.27234e+06	3.97671e+06	2.45505e+06	3.63389e+06	4.73041e+06	4.35185e+06	3.55144e+06	3.83763e+06	3.35521e+06	6.01918e-05	0.00283677	0.0363763	0.0411101	0.378866	0.693858	0.750769	0.811268	0.811268	0.709287	1.08058	0.944747	0.874294
Q6G8Z4	UPF0365 protein SAS1511 OS=Staphylococcus aureus (strain MSSA476) OX=282459 GN=SAS1511 PE=3 SV=1	21	105	21	35.2	1.26228e+07	1.27017e+07	1.26695e+07	1.28755e+07	1.30238e+07	1.32623e+07	1.27867e+07	1.22825e+07	1.23839e+07	1.28435e+07	1.30953e+07	1.29781e+07	1.21329e+07	1.24514e+07	1.28474e+07	1.26647e+07	1.30539e+07	1.24844e+07	1.29723e+07	1.24772e+07	0.311147	0.0276532	0.0156813	0.418214	0.0456776	0.979202	0.985762	1.02429	1.02429	0.985197	1.03909	0.999427	0.961834
Q6G8Y3	Elongation factor 4 OS=Staphylococcus aureus (strain MSSA476) OX=282459 GN=lepA PE=3 SV=1	16	49	16	68.1	2.43971e+06	2.45993e+06	2.50193e+06	2.53576e+06	2.39263e+06	2.49434e+06	2.35982e+06	2.2672e+06	2.17846e+06	2.68787e+06	2.90155e+06	3.11388e+06	3.54865e+06	3.79395e+06	3.69697e+06	2.46719e+06	2.47425e+06	2.2685e+06	2.9011e+06	3.67986e+06	0.0231273	0.886232	0.0251261	7.96344e-05	0.00908412	9.03004e-05	0.919466	1.17587	1.17587	1.49152	1.27887	1.62216	1.26843
Q6G8T4	Adenine phosphoribosyltransferase OS=Staphylococcus aureus (strain MSSA476) OX=282459 GN=apt PE=3 SV=1	7	27	7	19.1	1.73269e+06	1.79885e+06	1.71691e+06	1.82984e+06	1.68025e+06	1.77351e+06	1.71823e+06	1.63552e+06	1.57039e+06	1.71758e+06	1.58329e+06	1.83613e+06	1.30098e+06	1.21004e+06	1.61328e+06	1.74948e+06	1.7612e+06	1.64138e+06	1.71233e+06	1.37477e+06	0.0947959	0.827302	0.655612	0.0397125	0.449062	0.108377	0.93821	0.978765	0.978765	0.785813	1.04323	0.837567	0.802862
Q6G8Q5	Porphobilinogen deaminase OS=Staphylococcus aureus (strain MSSA476) OX=282459 GN=hemC PE=3 SV=1	7	21	7	34.3	1.21884e+06	1.25215e+06	1.26527e+06	1.25236e+06	1.2024e+06	1.20061e+06	1.17833e+06	1.15297e+06	946898	999020	1.01928e+06	1.16081e+06	1.04901e+06	934003	947187	1.24542e+06	1.21846e+06	1.09273e+06	1.05971e+06	976734	0.110014	0.285285	0.0244115	0.00229974	0.730016	0.229145	0.877402	0.850882	0.850882	0.784261	0.969775	0.893845	0.921703
Q6G8Q1	ATP-dependent Clp protease ATP-binding subunit ClpX OS=Staphylococcus aureus (strain MSSA476) OX=282459 GN=clpX PE=3 SV=1	16	71	16	46.3	6.73728e+06	6.60951e+06	6.71537e+06	6.56721e+06	6.66369e+06	6.51446e+06	6.32369e+06	6.33878e+06	6.5921e+06	6.83528e+06	7.17997e+06	7.4842e+06	7.28856e+06	6.86422e+06	7.16682e+06	6.68739e+06	6.58179e+06	6.41819e+06	7.16648e+06	7.10653e+06	0.0480096	0.147273	0.0666895	0.0338221	0.0223474	0.0108996	0.959745	1.07164	1.07164	1.06268	1.11659	1.10725	0.991634
Q6G8M6	Acetyl-coenzyme A carboxylase carboxyl transferase subunit beta OS=Staphylococcus aureus (strain MSSA476) OX=282459 GN=accD PE=3 SV=1	6	16	6	31.9	2.38228e+06	2.41489e+06	2.47425e+06	2.30083e+06	2.13764e+06	2.25128e+06	2.77293e+06	2.56867e+06	2.57904e+06	4.33356e+06	4.388e+06	5.02401e+06	4.75789e+06	5.06554e+06	4.88109e+06	2.42381e+06	2.22992e+06	2.64021e+06	4.58186e+06	4.90151e+06	0.0391911	0.0247603	0.0006409	1.19816e-05	0.00110329	3.47423e-05	1.08928	1.89036	1.89036	2.02224	1.73541	1.85648	1.06976
Q6G8A9	Leucotoxin LukDv OS=Staphylococcus aureus (strain MSSA476) OX=282459 GN=lukDv PE=3 SV=1	1	1	1	36.9	443130	403722	426981	471678	415457	425420	169511	227004	142792	199225	204556	129112	311176	236440	141051	424611	437518	179769	177631	229556	0.000861443	0.567718	0.000777556	0.0181591	0.9539	0.417671	0.423374	0.418338	0.418338	0.540626	0.988106	1.27695	1.29232
Q6G890	UPF0342 protein SAS1766 OS=Staphylococcus aureus (strain MSSA476) OX=282459 GN=SAS1766 PE=3 SV=1	16	55	16	13.3	2.40029e+07	2.29797e+07	2.24469e+07	2.31663e+07	2.55955e+07	2.35926e+07	2.02272e+07	2.14419e+07	2.06123e+07	1.2075e+07	1.39577e+07	1.19936e+07	1.03582e+07	9.80804e+06	1.16113e+07	2.31432e+07	2.41181e+07	2.07605e+07	1.26754e+07	1.05925e+07	0.0147885	0.328604	0.000185059	5.75987e-05	0.000387881	9.33206e-05	0.897045	0.547697	0.547697	0.457696	0.610557	0.510226	0.835673
Q6G836	Uncharacterized RNA methyltransferase SAS1819 OS=Staphylococcus aureus (strain MSSA476) OX=282459 GN=SAS1819 PE=3 SV=1	1	1	1	51.7	46274.7	51003.9	54377.8	41815.9	46153.5	55101.6	52010.1	68315	73217.7	73940.1	121078	118997	105999	58690.7	111592	50552.1	47690.3	64514.2	104672	92093.8	0.110315	0.564574	0.0253752	0.070307	0.0735238	0.199477	1.27619	2.07057	2.07057	1.82176	1.62246	1.4275	0.879834
Q6G824	Staphopain A OS=Staphylococcus aureus (strain MSSA476) OX=282459 GN=sspP PE=3 SV=1	3	5	3	44.1	444039	431872	454844	470485	420103	439081	435570	452967	509824	616162	851241	667545	871172	2.07258e+06	830586	443585	443223	466121	711649	1.25811e+06	0.389737	0.983159	0.0201096	0.116242	0.0304229	0.124225	1.0508	1.60431	1.60431	2.83624	1.52675	2.69912	1.76788
Q6G7P3	Anti-sigma-B factor antagonist OS=Staphylococcus aureus (strain MSSA476) OX=282459 GN=rsbV PE=3 SV=1	5	12	5	12.2	1.29436e+06	1.27367e+06	1.28863e+06	1.31661e+06	1.3401e+06	1.29302e+06	1.32301e+06	1.33233e+06	1.29329e+06	1.36713e+06	1.13842e+06	1.33773e+06	1.82033e+06	1.49833e+06	1.77507e+06	1.28555e+06	1.31658e+06	1.31621e+06	1.28109e+06	1.69791e+06	0.0823392	0.10622	0.953651	0.0149792	0.654745	0.0196549	1.02385	0.996531	0.996531	1.32076	0.97332	1.29	1.32536
Q6G7K4	ATP synthase subunit delta OS=Staphylococcus aureus (strain MSSA476) OX=282459 GN=atpH PE=3 SV=1	13	43	13	20.5	7.15144e+06	7.31372e+06	7.0679e+06	6.69879e+06	6.4615e+06	6.56155e+06	5.14058e+06	5.00855e+06	5.0105e+06	5.68421e+06	5.87582e+06	5.74235e+06	5.04355e+06	5.59991e+06	5.15318e+06	7.17769e+06	6.57395e+06	5.05321e+06	5.76746e+06	5.26555e+06	1.47608e-05	0.00375214	0.000104711	0.00049263	0.00056725	0.293325	0.704016	0.803526	0.803526	0.7336	1.14135	1.04202	0.912975
Q6G7K2	ATP synthase subunit c OS=Staphylococcus aureus (strain MSSA476) OX=282459 GN=atpE PE=3 SV=1	2	8	2	7	1.67546e+06	1.63638e+06	1.58012e+06	1.48232e+06	1.63546e+06	1.50819e+06	993603	1.04875e+06	987431	1.11449e+06	1.01737e+06	1.06601e+06	1.5949e+06	1.78662e+06	1.94352e+06	1.63066e+06	1.54199e+06	1.00993e+06	1.06596e+06	1.77501e+06	5.2e-05	0.181114	0.000137577	0.239425	0.176154	0.00173251	0.619338	0.6537	0.6537	1.08853	1.05548	1.75757	1.66518
Q6G7I3	CTP synthase OS=Staphylococcus aureus (strain MSSA476) OX=282459 GN=pyrG PE=3 SV=1	25	56	17	60	4.73485e+06	4.80047e+06	4.83384e+06	4.93576e+06	4.78237e+06	4.76841e+06	3.84613e+06	3.94068e+06	3.97312e+06	4.03e+06	4.22385e+06	4.1861e+06	4.36433e+06	4.1966e+06	4.26357e+06	4.78972e+06	4.82885e+06	3.91998e+06	4.14665e+06	4.27483e+06	5.42017e-05	0.556101	0.000624218	0.00081863	0.0324441	0.004576	0.818415	0.865739	0.865739	0.892502	1.05782	1.09053	1.03091
Q6G7H4	Pyrimidine-nucleoside phosphorylase OS=Staphylococcus aureus (strain MSSA476) OX=282459 GN=pdp PE=3 SV=1	17	59	17	46.3	4.30838e+06	4.43571e+06	4.43403e+06	4.65265e+06	4.48905e+06	4.60364e+06	3.38977e+06	3.49605e+06	3.05548e+06	3.95417e+06	3.79202e+06	3.73775e+06	4.08979e+06	3.97637e+06	3.54679e+06	4.39271e+06	4.58178e+06	3.31376e+06	3.82798e+06	3.87098e+06	0.00149575	0.0422634	0.00188386	0.0377647	0.0253733	0.0583234	0.754379	0.87144	0.87144	0.88123	1.15518	1.16815	1.01123
Q6G7H3	Deoxyribose-phosphate aldolase 2 OS=Staphylococcus aureus (strain MSSA476) OX=282459 GN=deoC2 PE=3 SV=1	15	75	1	23.3	1.12464e+07	1.13917e+07	1.14637e+07	1.17899e+07	1.14856e+07	1.18911e+07	7.42453e+06	8.12293e+06	7.15853e+06	6.83995e+06	7.0052e+06	7.19215e+06	6.80783e+06	6.77016e+06	6.8006e+06	1.13673e+07	1.17222e+07	7.56866e+06	7.01243e+06	6.79286e+06	0.000208607	0.0613534	3.45832e-06	2.43475e-07	0.142303	0.0543443	0.66583	0.616897	0.616897	0.597581	0.926509	0.897498	0.968688
Q6G7A4	30S ribosomal protein S9 OS=Staphylococcus aureus (strain MSSA476) OX=282459 GN=rpsI PE=3 SV=1	9	58	9	14.6	9.74923e+06	9.83351e+06	9.88563e+06	1.00962e+07	9.8651e+06	9.84359e+06	1.67213e+07	1.66297e+07	1.73213e+07	1.6587e+07	1.76349e+07	1.68951e+07	1.48712e+07	1.49387e+07	1.42161e+07	9.82279e+06	9.93497e+06	1.68907e+07	1.7039e+07	1.46753e+07	5.64484e-06	0.281079	2.11011e-05	3.1867e-05	0.715658	0.00219099	1.71955	1.73464	1.73464	1.49401	1.00878	0.868837	0.861276
Q6G789	50S ribosomal protein L30 OS=Staphylococcus aureus (strain MSSA476) OX=282459 GN=rpmD PE=3 SV=1	12	69	12	6.6	1.36239e+07	1.34741e+07	1.34413e+07	1.3433e+07	1.40244e+07	1.42141e+07	3.09393e+07	3.03258e+07	3.33081e+07	3.96079e+07	3.84873e+07	3.85308e+07	4.05179e+07	4.06986e+07	4.08378e+07	1.35131e+07	1.38905e+07	3.15244e+07	3.88753e+07	4.06848e+07	3.86069e-05	0.193632	2.73741e-07	1.51555e-09	0.00169234	0.000557087	2.33288	2.87686	2.87686	3.01076	1.23318	1.29058	1.04655
Q6G773	50S ribosomal protein L23 OS=Staphylococcus aureus (strain MSSA476) OX=282459 GN=rplW PE=3 SV=1	14	42	7	10.6	9.70114e+06	9.54757e+06	9.41475e+06	9.32566e+06	9.40245e+06	9.44306e+06	1.2268e+07	1.20769e+07	1.26888e+07	9.94189e+06	1.0653e+07	9.29626e+06	9.60782e+06	9.65075e+06	9.6349e+06	9.55449e+06	9.39039e+06	1.23446e+07	9.96372e+06	9.63115e+06	0.000149529	0.141059	0.364593	0.411472	0.00526664	0.000115822	1.29202	1.04283	1.04283	1.00802	0.807134	0.780194	0.966622
Q6G723	Staphylococcal secretory antigen ssaA2 OS=Staphylococcus aureus (strain MSSA476) OX=282459 GN=ssaA2 PE=3 SV=1	7	30	7	29.6	1.55788e+06	1.58511e+06	1.61242e+06	1.78038e+06	1.68208e+06	1.7626e+06	2.16362e+06	2.04857e+06	2.293e+06	5.40333e+06	5.15534e+06	5.71886e+06	5.15457e+06	4.90154e+06	4.88387e+06	1.58514e+06	1.74169e+06	2.1684e+06	5.42584e+06	4.97999e+06	0.00128495	0.0100954	1.96227e-05	2.80175e-06	5.20906e-05	1.51551e-05	1.36796	3.42295	3.42295	3.14168	2.50223	2.29662	0.917829
Q6G6Y6	Lysostaphin resistance protein A OS=Staphylococcus aureus (strain MSSA476) OX=282459 GN=lyrA PE=3 SV=1	6	9	6	46.8	567797	610003	617939	731175	751515	768947	900175	951121	930115	726811	908443	713193	410543	457089	451426	598579	750546	927137	782816	439686	0.000106217	0.00132693	0.0467845	0.00175046	0.0893749	1.97321e-05	1.5489	1.30779	1.30779	0.734549	0.844336	0.474241	0.561673
Q6G6T5	HTH-type transcriptional regulator SarZ OS=Staphylococcus aureus (strain MSSA476) OX=282459 GN=sarZ PE=3 SV=1	6	18	6	17.4	1.35479e+06	1.38594e+06	1.32957e+06	1.28697e+06	1.23021e+06	1.28278e+06	1.00118e+06	1.12952e+06	1.06941e+06	921239	944997	793439	1.15668e+06	1.02943e+06	1.2111e+06	1.35677e+06	1.26665e+06	1.0667e+06	886559	1.1324e+06	0.00201156	0.0211802	0.000701938	0.0162768	0.0396724	0.37169	0.786209	0.653435	0.653435	0.834632	0.831121	1.06159	1.2773
Q6G609	Biofilm operon icaADBC HTH-type negative transcriptional regulator IcaR OS=Staphylococcus aureus (strain MSSA476) OX=282459 GN=icaR PE=3 SV=1	3	8	3	22	530184	539175	558881	581248	575299	622563	484137	430309	403538	360878	403430	352163	412658	471869	472050	542747	593037	439328	372157	452192	0.0147455	0.0424156	0.000686053	0.0135819	0.0779605	0.698194	0.809453	0.685692	0.685692	0.833155	0.847105	1.02928	1.21506
Q6G5W4	tRNA modification GTPase MnmE OS=Staphylococcus aureus (strain MSSA476) OX=282459 GN=mnmE PE=3 SV=1	5	6	5	51.3	536027	568537	539636	555480	489743	562525	718867	570087	741219	742865	817734	871512	1.03946e+06	778556	947716	548067	535916	676724	810704	921912	0.0782802	0.656834	0.00246043	0.00834795	0.109829	0.0584847	1.23475	1.47921	1.47921	1.68212	1.19798	1.36232	1.13718
Q69HU0	Probable copper-transporting P-type ATPase B OS=Staphylococcus aureus OX=1280 GN=copB PE=3 SV=1	1	1	1	73.1	28709.4	31004.5	35077.4	39143.3	28230.5	33942.9	28096.3	20808	23741.2	50862.3	60743.5	100	100	100	100	31597.1	33772.2	24215.2	37235.3	100	0.0589163	0.584332	0.780063	7.16077e-05	0.528857	0.000338911	0.766374	1.17844	1.17844	0.00316485	1.53768	0.00412964	0.00268562
Q5HS05	5-methyltetrahydropteroyltriglutamate--homocysteine methyltransferase OS=Staphylococcus epidermidis (strain ATCC 35984 / RP62A) OX=176279 GN=metE PE=3 SV=1	2	6	1	85.9	20943.4	18222.3	19168	20409.8	25946.7	19991.9	24834	15037.9	13211.1	95601.2	41192.6	41615.7	163778	194853	188893	19444.6	22116.1	17694.3	59469.8	182508	0.660475	0.267999	0.091287	6.91506e-05	0.0859575	8.52411e-05	0.909987	3.05842	3.05842	9.38604	3.36096	10.3145	3.06891
Q5HRY2	Alkyl hydroperoxide reductase subunit F OS=Staphylococcus epidermidis (strain ATCC 35984 / RP62A) OX=176279 GN=ahpF PE=3 SV=1	5	13	1	54.7	18034	18029.7	27143.5	17363	16719.8	16278.5	13579.7	9978.33	15347.1	60940.9	36859.1	100	100	48627.8	68913.5	21069	16787.1	12968.4	32633.4	39213.8	0.077139	0.233464	0.55447	0.428975	0.330288	0.269175	0.615518	1.54888	1.54888	1.8612	2.51638	3.0238	1.20165
Q5HRY1	Alkyl hydroperoxide reductase C OS=Staphylococcus epidermidis (strain ATCC 35984 / RP62A) OX=176279 GN=ahpC PE=3 SV=1	2	2	1	21.1	37757	50399.4	50798.2	46004.5	44490.8	46709	29513.7	30958.3	50138.7	39950.1	52802.8	55226.2	65118.3	64192.6	100	46318.2	45734.8	36870.2	49326.4	43137	0.298144	0.899368	0.662232	0.891735	0.201782	0.794625	0.79602	1.06495	1.06495	0.931317	1.33784	1.16997	0.874521
Q5HRX2	Inosine-5'-monophosphate dehydrogenase OS=Staphylococcus epidermidis (strain ATCC 35984 / RP62A) OX=176279 GN=guaB PE=3 SV=1	21	126	1	52.6	22321.1	23765.9	19544.2	16918.5	19484.7	22597.9	22659.5	100	25813.4	100	100	100	100	45744.5	100	21877.1	19667	16191	100	15314.8	0.525775	0.343106	6.14841e-05	0.689428	0.117812	0.961895	0.740089	0.004571	0.004571	0.700041	0.00617628	0.945887	153.148
Q5HRX1	GMP synthase [glutamine-hydrolyzing] OS=Staphylococcus epidermidis (strain ATCC 35984 / RP62A) OX=176279 GN=guaA PE=3 SV=1	15	82	1	58.1	56235.9	76128.2	66155.3	79630.6	64720	76892.1	79001.7	70369.8	55282	60386.6	51013.9	81910.8	112280	93861.3	100	66173.1	73747.6	68217.8	64437.1	68747	0.831434	0.360799	0.880083	0.945227	0.758347	0.988795	1.0309	0.973766	0.973766	1.0389	0.944579	1.00776	1.06688
Q5HRN5	Pyridoxal 5'-phosphate synthase subunit PdxS OS=Staphylococcus epidermidis (strain ATCC 35984 / RP62A) OX=176279 GN=pdxS PE=3 SV=1	16	102	1	31.9	226291	219330	236545	248047	229824	229260	213837	224689	173540	167381	110071	185165	146367	167569	172939	227388	235710	204022	154206	162291	0.226016	0.35384	0.0343755	0.00240146	0.144129	0.0761394	0.89724	0.67816	0.67816	0.713719	0.755828	0.79546	1.05244
Q5HRL5	50S ribosomal protein L11 OS=Staphylococcus epidermidis (strain ATCC 35984 / RP62A) OX=176279 GN=rplK PE=3 SV=1	13	43	1	14.9	46551.1	54573.7	41750.6	62384.8	42972.4	51137	31715.1	35113.5	11258	27392.4	46209.7	100	100	100	66717.3	47625.1	52164.8	26028.8	24567.4	22305.8	0.0606488	0.5385	0.172447	0.323763	0.928584	0.881408	0.546536	0.515849	0.515849	0.468362	0.943852	0.856964	0.907943
Q5HRL4	50S ribosomal protein L1 OS=Staphylococcus epidermidis (strain ATCC 35984 / RP62A) OX=176279 GN=rplA PE=3 SV=1	12	53	1	25	352375	326580	332418	317702	305561	305543	326127	309951	217709	59949.1	193708	121126	176192	177776	172160	337124	309602	284596	124928	175376	0.204207	0.035233	0.00576804	3.50866e-05	0.0358518	0.0319611	0.844187	0.370569	0.370569	0.520213	0.438965	0.616229	1.40382
Q5HRK5	Elongation factor G OS=Staphylococcus epidermidis (strain ATCC 35984 / RP62A) OX=176279 GN=fusA PE=3 SV=3	30	175	2	76.8	105250	102945	103395	90652.6	78589.4	90090.6	88103.9	86611.2	75676.5	59845.1	36049.1	73271.2	184079	95008.2	157387	103863	86444.2	83463.9	56388.5	145491	0.00686282	0.0120451	0.0121279	0.189978	0.0793097	0.0807092	0.803595	0.542911	0.542911	1.4008	0.675603	1.74316	2.58016
Q5HRK4	Elongation factor Tu OS=Staphylococcus epidermidis (strain ATCC 35984 / RP62A) OX=176279 GN=tuf PE=3 SV=1	23	446	1	43.1	19251.9	20878.2	23193.5	17082.2	20254.8	20752.4	34734.2	20305.5	16774.9	49611.1	35125.5	100	100	100	100	21107.9	19363.1	23938.2	28278.8	100	0.64049	0.342495	0.652094	5.16721e-05	0.795755	0.0122584	1.13409	1.33973	1.33973	0.00473757	1.18133	0.00417742	0.00353621
Q5HRG7	Putative pyridoxine kinase OS=Staphylococcus epidermidis (strain ATCC 35984 / RP62A) OX=176279 GN=pdxK PE=3 SV=2	3	20	1	29.8	351000	367656	412740	391355	382732	372365	277917	305674	281052	270480	318435	294808	309459	242368	401453	377132	382151	288214	294574	317760	0.0121223	0.807099	0.0231644	0.297915	0.71777	0.563218	0.764226	0.781091	0.781091	0.842569	1.02207	1.10251	1.07871
Q5HR29	Histidine protein kinase SaeS OS=Staphylococcus epidermidis (strain ATCC 35984 / RP62A) OX=176279 GN=saeS PE=3 SV=2	2	7	1	40.3	192905	190735	196704	222468	215026	217463	163017	185691	194908	136786	99889.7	145928	114417	120770	85436.7	193448	218319	181205	127535	106874	0.272705	0.000887698	0.00967302	0.00141535	0.0340657	0.00672862	0.936712	0.659271	0.659271	0.552471	0.703814	0.589798	0.838003
Q5HQZ1	UDP-N-acetylenolpyruvoylglucosamine reductase OS=Staphylococcus epidermidis (strain ATCC 35984 / RP62A) OX=176279 GN=murB PE=3 SV=1	3	8	1	33.4	174660	174743	166131	199055	164494	166733	161588	170226	112166	111278	187081	80068.7	84164.4	91301.7	104645	171845	176760	147994	126142	93370.5	0.26265	0.691694	0.225245	0.000294681	0.582249	0.0456346	0.861204	0.734048	0.734048	0.543342	0.852351	0.630909	0.740199
Q5HQV3	Phosphoglycerate kinase OS=Staphylococcus epidermidis (strain ATCC 35984 / RP62A) OX=176279 GN=pgk PE=3 SV=1	12	41	1	42.7	3.87512e+07	3.80694e+07	3.79644e+07	3.82689e+07	3.91196e+07	3.84267e+07	2.40787e+07	2.45033e+07	2.1942e+07	2.06547e+07	1.99633e+07	2.02951e+07	1.99991e+07	2.09478e+07	2.21984e+07	3.82617e+07	3.8605e+07	2.3508e+07	2.03044e+07	2.10484e+07	5.88589e-05	0.393326	5.83722e-07	1.47144e-05	0.0172514	0.0728327	0.614401	0.530672	0.530672	0.550118	0.863722	0.895372	1.03664
Q5HQR7	3-dehydroquinate dehydratase OS=Staphylococcus epidermidis (strain ATCC 35984 / RP62A) OX=176279 GN=aroD PE=3 SV=1	1	3	1	26.9	239815	240881	244180	266953	297412	271817	287966	230340	227454	272523	280096	271992	298055	302337	354090	241625	278728	248587	274870	318161	0.742279	0.0176935	0.000343306	0.0132741	0.256675	0.0596557	1.02881	1.13759	1.13759	1.31675	1.10573	1.27988	1.15749
Q5HQM1	Type II NADH:quinone oxidoreductase OS=Staphylococcus epidermidis (strain ATCC 35984 / RP62A) OX=176279 GN=SERP0527 PE=3 SV=1	6	15	1	44.2	75503.6	70743.4	66868.3	54520.7	72977.5	62860.3	90210.5	57818	52824.8	35224.5	59698.7	101708	84300.8	83986	92705.1	71038.5	63452.8	66951.1	65543.8	86997.3	0.750171	0.267355	0.792846	0.0136171	0.953492	0.171849	0.942463	0.922652	0.922652	1.22465	0.97898	1.29942	1.32732
Q5HQJ4	ATP-dependent helicase/nuclease subunit A OS=Staphylococcus epidermidis (strain ATCC 35984 / RP62A) OX=176279 GN=addA PE=3 SV=1	2	5	1	142.3	613396	617708	585289	566446	562913	555244	621638	656286	594141	770000	674103	679493	781390	729117	897279	605465	561534	624022	707866	802595	0.419717	0.0147314	0.0352141	0.017738	0.0799335	0.0278	1.03065	1.16913	1.16913	1.32559	1.13436	1.28617	1.13382
Q5HQI5	Chaperone protein ClpB OS=Staphylococcus epidermidis (strain ATCC 35984 / RP62A) OX=176279 GN=clpB PE=3 SV=1	11	35	2	98.2	754095	790425	794186	803920	811008	828217	761489	745064	590997	689155	761628	751586	620831	562209	506284	779569	814381	699183	734123	563108	0.223026	0.0766765	0.155707	0.00364234	0.584612	0.0990549	0.896885	0.941704	0.941704	0.722332	1.04997	0.805379	0.767048
Q5HQE6	UDP-N-acetylmuramoyl-L-alanyl-D-glutamate--L-lysine ligase OS=Staphylococcus epidermidis (strain ATCC 35984 / RP62A) OX=176279 GN=murE PE=3 SV=1	5	11	1	54.2	679497	702451	670666	687031	648185	699071	673971	541114	616316	591183	615282	624223	486876	368185	449094	684205	678095	610467	610230	434718	0.136173	0.751917	0.00566074	0.00233996	0.995518	0.0278085	0.892228	0.891882	0.891882	0.635363	0.999611	0.712108	0.712385
Q5HQB9	Bifunctional autolysin OS=Staphylococcus epidermidis (strain ATCC 35984 / RP62A) OX=176279 GN=atl PE=3 SV=1	5	14	1	148.2	181164	179664	168284	137498	166474	136039	129115	108586	131954	101895	136314	143294	120038	58720.2	74477.9	176371	146670	123219	127168	84412	0.0032073	0.0502049	0.0214932	0.00813777	0.802312	0.121618	0.698634	0.721025	0.721025	0.478606	1.03205	0.685059	0.663785
Q5HQA7	Bifunctional protein FolD OS=Staphylococcus epidermidis (strain ATCC 35984 / RP62A) OX=176279 GN=folD PE=3 SV=1	5	11	1	31	141829	146362	147810	151016	153475	139953	92108.5	127155	85836.1	118284	66384	82195.1	128245	105415	99530.3	145334	148148	101700	88954.3	111063	0.0282719	0.568273	0.0218509	0.0185666	0.559133	0.579667	0.699768	0.612069	0.612069	0.764194	0.874674	1.09207	1.24854
Q5HQ35	Phenylalanine--tRNA ligase beta subunit OS=Staphylococcus epidermidis (strain ATCC 35984 / RP62A) OX=176279 GN=pheT PE=3 SV=1	5	12	2	89.4	498277	501678	525532	431860	436917	444578	202499	231086	200822	195933	114337	265079	255711	170336	251392	508496	437785	211469	191783	225813	2.1984e-05	0.00163019	0.00204263	0.000625398	0.68213	0.651717	0.415872	0.377158	0.377158	0.444081	0.90691	1.06783	1.17744
Q5HQ29	Thioredoxin OS=Staphylococcus epidermidis (strain ATCC 35984 / RP62A) OX=176279 GN=trxA PE=3 SV=1	8	50	1	11.4	75056.2	84629.9	81935.3	88210	86030	92732.9	103469	77542.8	96106.3	63677.6	92533.2	175384	223326	134823	129984	80540.5	88991	92372.8	110531	162711	0.223587	0.071414	0.422523	0.0542918	0.625088	0.0879486	1.14691	1.37237	1.37237	2.02024	1.19658	1.76146	1.47208
Q5HQ10	Phospho-N-acetylmuramoyl-pentapeptide-transferase OS=Staphylococcus epidermidis (strain ATCC 35984 / RP62A) OX=176279 GN=mraY PE=3 SV=1	1	1	1	35.6	97876.4	82240.8	86907.3	95552.2	94538.1	114012	48577.3	68900.6	73384	68417.9	57772.2	61451.5	80187.9	53478.2	100	89008.1	101367	63620.6	62547.2	44588.7	0.0467127	0.190248	0.00906586	0.137793	0.902711	0.484785	0.714773	0.702713	0.702713	0.500951	0.983128	0.700853	0.712881
Q5HQ07	Cell division protein FtsA OS=Staphylococcus epidermidis (strain ATCC 35984 / RP62A) OX=176279 GN=ftsA PE=3 SV=1	7	17	1	52	46685.6	46822	45611	52356	37672.5	42546.9	13398.6	29060.6	44232.2	100	22409.7	100	100	100	100	46372.9	44191.8	28897.1	7536.56	100	0.12135	0.641292	0.00644756	2.81422e-08	0.13934	0.0318194	0.623147	0.162521	0.162521	0.00215643	0.260806	0.00346055	0.0132687
Q5HQ06	Cell division protein FtsZ OS=Staphylococcus epidermidis (strain ATCC 35984 / RP62A) OX=176279 GN=ftsZ PE=1 SV=1	24	140	3	41.4	495336	456855	499329	533080	462645	509823	329429	327184	292819	265987	364097	172149	323107	68801.7	168043	483840	501849	316477	267411	186651	0.000743219	0.507173	0.0192032	0.0168104	0.435406	0.15824	0.654095	0.552685	0.552685	0.385769	0.84496	0.589775	0.697992
Q5HPW2	Phosphate acyltransferase OS=Staphylococcus epidermidis (strain ATCC 35984 / RP62A) OX=176279 GN=plsX PE=3 SV=1	2	3	1	34.9	5909.03	7211.48	6878.3	13344.1	6606.01	11452.7	100	15537.1	100	100	34891.3	100	100	100	100	6666.27	10467.6	5245.69	11697.1	100	0.796736	0.136467	0.68697	7.34214e-05	0.637873	0.373901	0.786901	1.75467	1.75467	0.0150009	2.22985	0.0190633	0.00854914
Q5HPT4	Elongation factor Ts OS=Staphylococcus epidermidis (strain ATCC 35984 / RP62A) OX=176279 GN=tsf PE=3 SV=1	17	93	1	32.5	34704.2	33632.7	41529.8	40796.1	37205.8	43147.6	100	18510.1	12693.5	100	32143	100	100	100	100	36622.2	40383.2	10434.5	10781	100	0.011812	0.28055	0.0779176	0.000122407	0.978319	0.129925	0.284923	0.294384	0.294384	0.00273058	1.03321	0.00958357	0.00927557
Q5HPS6	Ribosome maturation factor RimP OS=Staphylococcus epidermidis (strain ATCC 35984 / RP62A) OX=176279 GN=rimP PE=3 SV=1	1	2	1	17.6	64404.4	63447.7	69292.7	67436.2	79532.9	80993.4	53263.1	59355.9	41276.2	52828.9	100	105317	81934.2	75515.3	96588.3	65714.9	75987.5	51298.4	52748.8	84679.3	0.0620166	0.0923	0.691941	0.0432222	0.964739	0.0151574	0.78062	0.802691	0.802691	1.28858	1.02827	1.65072	1.60533
Q5HPR7	Polyribonucleotide nucleotidyltransferase OS=Staphylococcus epidermidis (strain ATCC 35984 / RP62A) OX=176279 GN=pnp PE=3 SV=1	17	44	1	77.4	64081.4	70628.5	65034.9	79622.2	68569.7	73566.3	37384.6	98513.3	62818.9	98086.2	60779.6	53238.1	100	113639	73881.2	66581.6	73919.4	66238.9	70701.3	62540.1	0.985599	0.125102	0.783405	0.909321	0.852502	0.926548	0.994853	1.06187	1.06187	0.939299	1.06737	0.944159	0.884567
Q5HPR5	DNA translocase FtsK OS=Staphylococcus epidermidis (strain ATCC 35984 / RP62A) OX=176279 GN=ftsK PE=3 SV=1	2	4	1	89.4	27224.5	31431.6	27681.2	27111.9	26065.6	25924.2	11824.3	30990.4	15090.1	100	100	100	100	100	100	28779.1	26367.2	19301.6	100	100	0.193352	0.156435	2.75851e-05	2.75851e-05	0.0315684	0.0315684	0.670681	0.00347474	0.00347474	0.00347474	0.00518092	0.00518092	1
Q5HPQ8	CDP-diacylglycerol--glycerol-3-phosphate 3-phosphatidyltransferase OS=Staphylococcus epidermidis (strain ATCC 35984 / RP62A) OX=176279 GN=pgsA PE=3 SV=1	1	6	1	21.5	185474	192792	184969	229244	211120	226600	218786	160192	173316	207287	221360	173905	187084	194092	292296	187745	222322	184098	200851	224491	0.848761	0.00504389	0.411195	0.34133	0.500646	0.351336	0.980574	1.0698	1.0698	1.19572	1.091	1.21941	1.1177
Q5HPP0	Aerobic glycerol-3-phosphate dehydrogenase OS=Staphylococcus epidermidis (strain ATCC 35984 / RP62A) OX=176279 GN=glpD PE=3 SV=1	15	64	2	62.2	256610	261355	263455	287139	259393	252543	162085	186764	137064	154138	304503	173637	139517	263967	207424	260473	266358	161971	210760	203636	0.00244549	0.613787	0.352111	0.18984	0.378732	0.342594	0.621833	0.80914	0.80914	0.781792	1.30122	1.25724	0.966201
Q5HPE0	Cold shock protein CspA OS=Staphylococcus epidermidis (strain ATCC 35984 / RP62A) OX=176279 GN=cspA PE=3 SV=2	5	49	1	7.3	160953	168753	145913	155691	149374	153747	283521	295011	224824	476464	385442	575680	827381	540866	686791	158540	152937	267785	479195	685012	0.00862923	0.465885	0.00441089	0.00316185	0.0231984	0.00816906	1.68907	3.02256	3.02256	4.32077	1.78948	2.55807	1.42951
Q5HPD6	TelA-like protein SERP0976 OS=Staphylococcus epidermidis (strain ATCC 35984 / RP62A) OX=176279 GN=SERP0976 PE=3 SV=1	1	2	1	43.4	258240	247439	243579	252652	240490	251298	212825	276671	322422	316929	376932	320111	485298	441235	544822	249752	248147	270639	337991	490452	0.550537	0.796835	0.0115439	0.00136547	0.145137	0.0073416	1.08363	1.3533	1.3533	1.96375	1.24886	1.8122	1.45108
Q5HPB7	Probable CtpA-like serine protease OS=Staphylococcus epidermidis (strain ATCC 35984 / RP62A) OX=176279 GN=SERP0996 PE=3 SV=1	2	3	1	55.1	56709.7	59525.8	59538	61536.8	63617.5	61013	28787.7	33458.7	34644.7	19553.6	100	100	70334.9	47406	100	58591.2	62055.8	32297	6584.52	39280.3	0.000201079	0.0482026	0.00136428	0.403677	0.0187365	0.753437	0.551227	0.112381	0.112381	0.670413	0.203874	1.21622	5.96555
Q5HPB5	PTS system glucose-specific EIIA component OS=Staphylococcus epidermidis (strain ATCC 35984 / RP62A) OX=176279 GN=crr PE=3 SV=1	3	8	1	18.1	131468	134270	146190	140170	122433	136415	95050.9	136571	116305	79960.1	76498.7	98755.1	83304.9	50410.6	54149.1	137309	133006	115976	85071.3	62621.5	0.171132	0.573775	0.00319481	0.00274762	0.0892871	0.0282443	0.844632	0.619559	0.619559	0.456061	0.733525	0.539953	0.736107
Q5HPA2	Extracellular matrix-binding protein ebh OS=Staphylococcus epidermidis (strain ATCC 35984 / RP62A) OX=176279 GN=ebh PE=1 SV=2	2	3	2	1050.1	529500	500771	535238	639230	648245	667889	404634	442276	318333	229948	294579	349256	301908	435730	375060	521836	651788	388414	291261	370900	0.0250709	0.00067219	0.00308133	0.0197536	0.125866	0.759011	0.744322	0.558146	0.558146	0.710759	0.749872	0.954908	1.27343
Q5HP42	6-phosphogluconate dehydrogenase, decarboxylating OS=Staphylococcus epidermidis (strain ATCC 35984 / RP62A) OX=176279 GN=gnd PE=3 SV=1	7	22	1	52.2	192336	194260	194806	193148	197119	185485	179379	156512	181339	302982	461771	495355	458742	392824	450054	193801	191917	172410	420036	433873	0.0556635	0.618592	0.0188878	0.000315283	0.0144123	0.000295301	0.889624	2.16736	2.16736	2.23876	2.43626	2.51652	1.03294
Q5HNY7	RNA polymerase sigma factor SigA OS=Staphylococcus epidermidis (strain ATCC 35984 / RP62A) OX=176279 GN=sigA PE=3 SV=1	11	32	1	42.2	819229	787514	796560	822901	787012	782646	1.32689e+06	1.19099e+06	1.35691e+06	1.34525e+06	1.17706e+06	1.16777e+06	819510	737040	900998	801101	797520	1.2916e+06	1.23003e+06	819183	0.000699485	0.832448	0.00183489	0.726931	0.468838	0.00246133	1.61228	1.53542	1.53542	1.02257	0.952331	0.634241	0.665988
Q5HNY5	Putative pyruvate, phosphate dikinase regulatory protein 1 OS=Staphylococcus epidermidis (strain ATCC 35984 / RP62A) OX=176279 GN=SERP1129 PE=3 SV=1	3	6	1	30.8	17100.8	13177	15347.1	11677.6	18062.1	16149.4	100	14151.9	100	100	100	100	100	100	100	15208.3	15296.4	4783.96	100	100	0.0965683	0.97007	0.00018402	0.00018402	0.373901	0.373901	0.314563	0.00657536	0.00657536	0.00657536	0.0209032	0.0209032	1
Q5HNU8	5'-methylthioadenosine/S-adenosylhomocysteine nucleosidase OS=Staphylococcus epidermidis (strain ATCC 35984 / RP62A) OX=176279 GN=mtnN PE=3 SV=1	1	1	1	24.9	360341	333213	351546	344728	347875	363486	265983	283801	311170	323816	306973	358717	209461	268292	320540	348366	352030	286985	329835	266098	0.0162507	0.729416	0.342087	0.0676197	0.100252	0.579369	0.823802	0.946806	0.946806	0.763844	1.14931	0.927218	0.806759
Q5HNU0	Transcription elongation factor GreA OS=Staphylococcus epidermidis (strain ATCC 35984 / RP62A) OX=176279 GN=greA PE=3 SV=1	4	21	1	17.8	242056	230174	236413	263269	285446	275748	462476	392752	423704	487382	777350	537208	538546	222752	431664	236214	274821	426310	600647	397654	0.000746482	0.00606978	0.0152453	0.156894	0.130248	0.777733	1.80476	2.5428	2.5428	1.68345	1.40894	0.93278	0.662043
Q5HNL1	Isocitrate dehydrogenase [NADP] OS=Staphylococcus epidermidis (strain ATCC 35984 / RP62A) OX=176279 GN=icd PE=3 SV=1	10	19	1	46.6	111007	98400.9	91778.8	100875	105998	100132	74645.4	97675.8	68624.3	80359.3	91767.7	91750.9	148139	96466.6	73148.6	100396	102335	80315.2	87959.3	105918	0.12829	0.760152	0.14143	0.821019	0.471916	0.343685	0.799987	0.876127	0.876127	1.05501	1.09518	1.31878	1.20417
Q5HNF1	Leucine--tRNA ligase OS=Staphylococcus epidermidis (strain ATCC 35984 / RP62A) OX=176279 GN=leuS PE=3 SV=1	8	18	1	92.1	9821.68	7162.18	8839.85	14326.5	10062.2	17844.8	100	26138.1	100	100	100	100	100	100	100	8607.9	14077.8	8779.36	100	100	0.985244	0.0831194	0.000394055	0.000394055	0.373901	0.373901	1.01992	0.0116172	0.0116172	0.0116172	0.0113904	0.0113904	1
Q5HN67	UPF0374 protein SERP1405 OS=Staphylococcus epidermidis (strain ATCC 35984 / RP62A) OX=176279 GN=SERP1405 PE=3 SV=1	2	6	2	21.6	254226	272704	273591	280023	265953	280683	276921	295354	311786	416166	520397	588590	797828	827549	749518	266841	275553	294687	508384	791632	0.0791227	0.333732	0.00877497	2.42025e-05	0.0139302	3.70057e-05	1.10435	1.9052	1.9052	2.96668	1.72517	2.68635	1.55715
Q5HN34	Glutamyl-tRNA(Gln) amidotransferase subunit A OS=Staphylococcus epidermidis (strain ATCC 35984 / RP62A) OX=176279 GN=gatA PE=3 SV=1	7	20	2	52.8	367817	433060	413493	372029	360524	381906	189173	225007	180874	65821.4	30519.7	100	100	169087	100	404790	371486	198351	32147	56429	0.000941491	0.176123	0.000162005	0.00426043	0.00205008	0.0704656	0.490011	0.0794166	0.0794166	0.139403	0.162071	0.28449	1.75534
Q5HN32	Sodium/proline symporter OS=Staphylococcus epidermidis (strain ATCC 35984 / RP62A) OX=176279 GN=putP PE=3 SV=1	2	3	2	56	147104	158466	143956	151669	153846	139576	70130.8	100114	88616.9	131700	143355	169929	86777.6	193287	199418	149842	148364	86287.3	148328	159827	0.00289511	0.824781	0.906786	0.799727	0.012242	0.122107	0.575855	0.989898	0.989898	1.06664	1.719	1.85227	1.07752
Q5HME0	DEAD-box ATP-dependent RNA helicase CshA OS=Staphylococcus epidermidis (strain ATCC 35984 / RP62A) OX=176279 GN=cshA PE=3 SV=1	10	30	1	57.8	60802.6	58813.2	56138.9	54704.9	60907.2	58616.4	39981.1	41568	41559.7	100	80729.1	49349.5	53675.4	100	100	58584.9	58076.2	41036.3	43392.9	17958.5	0.000267738	0.83288	0.553267	0.0858767	0.924854	0.266045	0.700458	0.740684	0.740684	0.306538	1.05743	0.437625	0.413858
Q5HMB9	ATP synthase subunit beta OS=Staphylococcus epidermidis (strain ATCC 35984 / RP62A) OX=176279 GN=atpD PE=3 SV=1	16	75	2	51.5	112786	83952	90427.2	113663	106389	103808	87678.8	99452.3	87059.2	139633	127254	158388	147149	135516	141875	95721.7	107953	91396.8	141758	141513	0.676303	0.255271	0.0215771	0.00808736	0.00706564	0.000672634	0.954818	1.48094	1.48094	1.47838	1.55102	1.54834	0.99827
Q5HMA2	50S ribosomal protein L31 type B OS=Staphylococcus epidermidis (strain ATCC 35984 / RP62A) OX=176279 GN=rpmE2 PE=3 SV=1	5	25	1	9.8	581827	601249	588364	474262	470944	489803	543929	557524	601759	1.20666e+06	1.00608e+06	1.40848e+06	967616	578805	1.15911e+06	590480	478336	567737	1.20707e+06	901845	0.283311	0.000161238	0.00608036	0.142407	0.00553309	0.123392	0.961484	2.04423	2.04423	1.52731	2.12612	1.58849	0.747133
Q5HM95	CTP synthase OS=Staphylococcus epidermidis (strain ATCC 35984 / RP62A) OX=176279 GN=pyrG PE=3 SV=1	9	24	1	60.2	100	4315.28	3781.73	5958.74	2721.22	4080.8	100	100	100	100	100	100	100	100	100	2732.34	4253.59	100	100	100	0.117929	0.401895	0.117929	0.117929	#DIV/0!	#DIV/0!	0.0365987	0.0365987	0.0365987	0.0365987	1	1	1
Q5HM16	30S ribosomal protein S5 OS=Staphylococcus epidermidis (strain ATCC 35984 / RP62A) OX=176279 GN=rpsE PE=3 SV=1	17	84	1	17.7	41996.1	45049.5	47817	43733.5	38282.5	38946.8	42035.5	28637.1	22117	34011.8	50286.7	47381.4	72354.9	52148.4	55057.9	44954.2	40321	30929.9	43893.3	59853.7	0.0830015	0.126079	0.85072	0.0845284	0.168112	0.028334	0.688031	0.9764	0.9764	1.33144	1.41912	1.93514	1.36362
Q5HM15	50S ribosomal protein L18 OS=Staphylococcus epidermidis (strain ATCC 35984 / RP62A) OX=176279 GN=rplR PE=3 SV=1	4	9	1	13.3	1.3406e+06	1.41223e+06	1.33043e+06	1.28016e+06	1.17202e+06	1.22425e+06	3.45099e+06	3.40037e+06	3.73396e+06	2.95535e+07	2.82731e+07	2.86744e+07	2.54532e+07	2.59726e+07	2.49709e+07	1.36108e+06	1.22548e+06	3.52844e+06	2.88336e+07	2.54656e+07	3.49907e-05	0.0285376	2.17017e-07	1.26244e-07	3.45299e-07	2.30729e-07	2.59237	21.1843	21.1843	18.7098	8.17178	7.21724	0.88319
Q5HM14	50S ribosomal protein L6 OS=Staphylococcus epidermidis (strain ATCC 35984 / RP62A) OX=176279 GN=rplF PE=3 SV=1	5	19	1	19.7	179195	177415	196473	187988	161201	177214	256310	183384	188605	225818	272879	263525	219196	277121	319903	184361	175467	209433	254074	272073	0.359781	0.418681	0.011122	0.0422765	0.18036	0.169791	1.13599	1.37813	1.37813	1.47576	1.21315	1.2991	1.07084
Q5HM13	30S ribosomal protein S8 OS=Staphylococcus epidermidis (strain ATCC 35984 / RP62A) OX=176279 GN=rpsH PE=3 SV=1	14	93	1	14.8	1.57867e+06	1.58302e+06	1.59267e+06	1.48825e+06	1.64969e+06	1.48664e+06	1.31503e+06	1.38248e+06	1.20456e+06	980302	850080	970998	761449	853650	695265	1.58478e+06	1.54153e+06	1.30069e+06	933793	770121	0.00546681	0.469827	0.000102529	6.02984e-05	0.00532466	0.00156167	0.820737	0.589224	0.589224	0.485947	0.717921	0.592086	0.824724
Q5HM01	50S ribosomal protein L23 OS=Staphylococcus epidermidis (strain ATCC 35984 / RP62A) OX=176279 GN=rplW PE=3 SV=1	8	30	1	10.6	255452	235013	228070	215038	199285	205261	433040	445647	496438	2.0822e+06	2.14811e+06	1.90477e+06	2.72461e+06	2.78823e+06	2.87119e+06	239512	206528	458375	2.04503e+06	2.79468e+06	0.000482982	0.0248108	1.59691e-05	4.90543e-07	2.98294e-05	9.51483e-07	1.91379	8.5383	8.5383	11.6682	4.46147	6.09693	1.36657
Q5HM00	50S ribosomal protein L4 OS=Staphylococcus epidermidis (strain ATCC 35984 / RP62A) OX=176279 GN=rplD PE=3 SV=1	7	16	1	22.6	7781.64	8998.44	2706.19	14846.8	8884	7165.28	10469.8	100	100	100	100	100	100	100	100	6495.43	10298.7	3556.6	100	100	0.498958	0.276603	0.0294055	0.0294055	0.373901	0.373901	0.547555	0.0153954	0.0153954	0.0153954	0.0281167	0.0281167	1
Q5HL21	Fructose-bisphosphate aldolase class 1 OS=Staphylococcus epidermidis (strain ATCC 35984 / RP62A) OX=176279 GN=fda PE=3 SV=3	15	88	1	33	2.9418e+06	2.844e+06	2.72858e+06	2.46998e+06	2.86843e+06	2.67938e+06	2.0375e+06	1.93723e+06	1.48005e+06	1.4579e+06	1.38284e+06	1.53059e+06	2.02656e+06	2.02643e+06	2.3876e+06	2.83813e+06	2.6726e+06	1.81826e+06	1.45711e+06	2.14686e+06	0.00500951	0.273541	5.10244e-05	0.00692481	0.110586	0.191966	0.640654	0.513405	0.513405	0.756437	0.801377	1.18073	1.47337
Q5HL19	Probable malate:quinone oxidoreductase 4 OS=Staphylococcus epidermidis (strain ATCC 35984 / RP62A) OX=176279 GN=mqo4 PE=3 SV=1	10	78	1	56.3	312966	308689	312764	315268	282962	316655	286258	254382	230749	384689	377340	380484	759628	810015	751425	311473	304962	257130	380837	773690	0.0281379	0.5888	1.07603e-05	1.48117e-05	0.00158808	2.93124e-05	0.825527	1.2227	1.2227	2.48397	1.48111	3.00895	2.03155
Q5HKU2	Arginine deiminase OS=Staphylococcus epidermidis (strain ATCC 35984 / RP62A) OX=176279 GN=arcA PE=3 SV=1	1	5	1	47.1	1.07627e+06	1.11008e+06	1.12512e+06	1.11998e+06	1.00702e+06	1.09929e+06	1.7615e+06	1.5927e+06	1.85062e+06	4.00306e+06	4.30069e+06	4.21652e+06	6.25153e+06	1.00828e+07	7.56214e+06	1.10383e+06	1.07543e+06	1.73494e+06	4.17342e+06	7.96548e+06	0.00120701	0.492286	4.36012e-06	0.00364745	3.0763e-05	0.00522585	1.57175	3.78087	3.78087	7.21625	2.40551	4.59121	1.90862
Q5HKH9	Formate acetyltransferase OS=Staphylococcus epidermidis (strain ATCC 35984 / RP62A) OX=176279 GN=pflB PE=3 SV=1	26	172	2	85	263056	225748	233009	260496	272590	278028	118079	101072	169534	92286.5	109428	95986.7	100	113999	106645	240604	270371	129562	99233.6	73581.1	0.00918594	0.0765131	0.000353989	0.0123055	0.226308	0.254994	0.538486	0.412435	0.412435	0.305818	0.765915	0.567922	0.741494
Q5HK14	50S ribosomal protein L9 OS=Staphylococcus epidermidis (strain ATCC 35984 / RP62A) OX=176279 GN=rplI PE=3 SV=1	9	29	2	16.5	502986	479698	541943	573608	493552	538240	505933	572792	570351	256895	418410	341710	320312	331334	331737	508209	535133	549692	339005	327794	0.218442	0.412042	0.0277754	0.000624367	0.0149886	0.000563852	1.08163	0.667058	0.667058	0.644998	0.616718	0.596323	0.966929
Q5HK00	Beta sliding clamp OS=Staphylococcus epidermidis (strain ATCC 35984 / RP62A) OX=176279 GN=dnaN PE=3 SV=1	7	23	1	42.1	39238.8	41074.9	36912.8	29039.8	37427.1	33694.2	46293.8	33737.1	32364.6	100	100	100	100	100	100	39075.5	33387	37465.2	100	100	0.743555	0.103628	5.4337e-06	5.4337e-06	0.001084	0.001084	0.958789	0.00255915	0.00255915	0.00255915	0.00266915	0.00266915	1
Q5HJZ6	Plasmid recombination enzyme type 3 OS=Staphylococcus aureus (strain COL) OX=93062 GN=pre PE=3 SV=1	2	3	2	48.5	245273	255121	257062	246738	243101	235515	243373	281371	319073	449675	305407	280251	450000	457497	449876	252485	241785	281272	345111	452458	0.263664	0.0954849	0.154901	1.44674e-06	0.326384	0.00147037	1.11401	1.36686	1.36686	1.79202	1.22696	1.60861	1.31105
Q5HJZ0	DNA gyrase subunit A OS=Staphylococcus aureus (strain COL) OX=93062 GN=gyrA PE=3 SV=1	27	52	27	99.3	5.34552e+06	5.53449e+06	5.39245e+06	5.43574e+06	5.223e+06	5.23227e+06	4.50162e+06	4.64404e+06	4.58784e+06	4.53302e+06	4.49e+06	4.99978e+06	4.65848e+06	5.16588e+06	4.98554e+06	5.42415e+06	5.297e+06	4.57784e+06	4.67426e+06	4.93663e+06	0.000272992	0.229305	0.0122641	0.0374288	0.597559	0.0804865	0.843972	0.86175	0.86175	0.910121	1.02106	1.07838	1.05613
Q5HJX8	Adenylosuccinate synthetase OS=Staphylococcus aureus (strain COL) OX=93062 GN=purA PE=3 SV=1	8	22	8	47.5	1.04999e+06	1.11995e+06	1.04795e+06	1.11232e+06	1.0703e+06	1.08139e+06	1.01214e+06	1.00062e+06	1.02773e+06	1.49503e+06	1.47726e+06	1.48498e+06	1.17928e+06	1.41715e+06	1.80897e+06	1.07263e+06	1.088e+06	1.0135e+06	1.48576e+06	1.46847e+06	0.0767033	0.596995	6.92765e-05	0.0992486	9.35806e-07	0.0684965	0.944871	1.38515	1.38515	1.36903	1.46597	1.44891	0.988364
Q5HJQ7	HTH-type transcriptional regulator SarS OS=Staphylococcus aureus (strain COL) OX=93062 GN=sarS PE=2 SV=1	9	19	9	29.9	2.56409e+06	2.63248e+06	2.5852e+06	2.65375e+06	2.70792e+06	2.65353e+06	2.32454e+06	2.32364e+06	2.25105e+06	2.05676e+06	1.96203e+06	2.30022e+06	1.52318e+06	1.92075e+06	1.9922e+06	2.59393e+06	2.67174e+06	2.29974e+06	2.10634e+06	1.81204e+06	0.000745216	0.0455744	0.00899701	0.00605281	0.135397	0.0300131	0.886588	0.812026	0.812026	0.698572	0.9159	0.787932	0.860282
Q5HJH8	Type-1 restriction enzyme R protein OS=Staphylococcus aureus (strain COL) OX=93062 GN=hsdR PE=3 SV=1	8	8	8	109.2	911374	896514	912335	929766	873798	898978	836922	716449	729393	760575	852801	711730	548960	794807	674216	906741	900847	760922	775035	672661	0.0193515	0.745918	0.0341776	0.0302281	0.814376	0.334974	0.839183	0.854748	0.854748	0.741845	1.01855	0.884009	0.86791
Q5HJB7	Iron-sulfur cluster repair protein ScdA OS=Staphylococcus aureus (strain COL) OX=93062 GN=scdA PE=2 SV=1	5	17	4	25.5	1.70043e+06	1.67244e+06	1.76427e+06	1.69966e+06	1.83261e+06	1.769e+06	1.22236e+06	1.19598e+06	1.07313e+06	1.23176e+06	1.35003e+06	1.53959e+06	1.49482e+06	1.70692e+06	2.09385e+06	1.71238e+06	1.76709e+06	1.16382e+06	1.37379e+06	1.7652e+06	0.00050672	0.309419	0.0224715	0.780789	0.105547	0.0294562	0.679652	0.802272	0.802272	1.03085	1.18042	1.51673	1.28491
Q5HJ48	Lipase 2 OS=Staphylococcus aureus (strain COL) OX=93062 GN=lip2 PE=3 SV=2	5	8	5	76.3	261484	281969	300583	291613	285907	298132	212704	269721	281784	101996	206099	145345	214241	364111	253692	281346	291884	254736	151147	277348	0.331667	0.423397	0.0156145	0.935273	0.0486388	0.672454	0.905421	0.537227	0.537227	0.985791	0.593345	1.08876	1.83496
Q5HIS8	Single-stranded DNA-binding protein 1 OS=Staphylococcus aureus (strain COL) OX=93062 GN=ssb PE=3 SV=1	8	32	8	18.5	1.98574e+06	2.00476e+06	1.89686e+06	1.96977e+06	1.93391e+06	1.87461e+06	1.87787e+06	1.91831e+06	1.75762e+06	1.99472e+06	2.21616e+06	2.44776e+06	2.19698e+06	2.11743e+06	2.19504e+06	1.96245e+06	1.92609e+06	1.85127e+06	2.21955e+06	2.16982e+06	0.130651	0.448422	0.129478	0.00805258	0.057477	0.00439078	0.943343	1.13101	1.13101	1.10567	1.19893	1.17207	0.977596
Q5HIR6	Alkyl hydroperoxide reductase subunit F OS=Staphylococcus aureus (strain COL) OX=93062 GN=ahpF PE=3 SV=1	21	53	17	54.7	7.80883e+06	7.85927e+06	7.83704e+06	7.94518e+06	7.77113e+06	7.86328e+06	6.79078e+06	6.75899e+06	6.68353e+06	6.85626e+06	7.44955e+06	7.87544e+06	9.46212e+06	8.34293e+06	8.41389e+06	7.83505e+06	7.85986e+06	6.74443e+06	7.39375e+06	8.73964e+06	6.31524e-06	0.660145	0.210121	0.0669003	0.0942713	0.00535181	0.860803	0.943676	0.943676	1.11546	1.09627	1.29583	1.18203
Q5HIJ1	Initiation-control protein YabA OS=Staphylococcus aureus (strain COL) OX=93062 GN=SACOL0528 PE=3 SV=1	2	3	2	12.9	148814	157184	180874	159080	173464	158119	145778	132063	130080	48318.7	112114	94649.5	150577	191737	99585.8	162290	163554	135974	85027.3	147300	0.0713726	0.912529	0.0222728	0.624695	0.0606267	0.697506	0.837841	0.523921	0.523921	0.907631	0.625322	1.0833	1.73238
Q5HIH8	Putative septation protein SpoVG OS=Staphylococcus aureus (strain COL) OX=93062 GN=spoVG PE=3 SV=1	11	35	11	11.3	3.60341e+06	3.69476e+06	3.72119e+06	3.73754e+06	3.66463e+06	3.66939e+06	3.29074e+06	3.39202e+06	3.25364e+06	2.99978e+06	3.03941e+06	3.15395e+06	3.11389e+06	3.04159e+06	2.7266e+06	3.67312e+06	3.69052e+06	3.31213e+06	3.06438e+06	2.96069e+06	0.00271676	0.704863	0.000478216	0.00456659	0.0162025	0.0492214	0.901722	0.834271	0.834271	0.806043	0.925198	0.893893	0.966165
Q5HIH3	Peptidyl-tRNA hydrolase OS=Staphylococcus aureus (strain COL) OX=93062 GN=pth PE=3 SV=1	2	3	2	21.7	361864	361260	368463	340697	310519	327742	307457	353991	291288	316632	430431	331831	486548	496844	529458	363862	326319	317579	359632	504283	0.0708843	0.0142264	0.911486	0.000434075	0.355835	0.00121442	0.872798	0.988372	0.988372	1.38592	1.13242	1.5879	1.40222
Q5HIE6	Serine acetyltransferase OS=Staphylococcus aureus (strain COL) OX=93062 GN=cysE PE=3 SV=1	3	6	3	23.5	681798	744848	698444	732214	661203	715650	675664	720255	617366	1.04737e+06	1.12527e+06	1.11379e+06	1.30937e+06	1.49997e+06	1.36674e+06	708363	703022	671095	1.09548e+06	1.39203e+06	0.350142	0.86078	0.00022906	0.000328009	0.000382336	0.000350237	0.947388	1.54649	1.54649	1.96514	1.63237	2.07427	1.27071
Q5HIC5	Putative pyridoxal phosphate-dependent acyltransferase OS=Staphylococcus aureus (strain COL) OX=93062 GN=SACOL0596 PE=3 SV=1	19	72	1	42.9	1.30959e+07	1.29589e+07	1.26811e+07	1.26621e+07	1.29001e+07	1.25567e+07	9.62792e+06	1.0295e+07	9.62492e+06	7.89125e+06	7.36391e+06	7.59144e+06	7.42971e+06	7.1913e+06	6.69931e+06	1.29119e+07	1.27063e+07	9.84927e+06	7.61553e+06	7.10677e+06	0.000271568	0.264911	1.1031e-05	1.95081e-05	0.00116741	0.000897842	0.762803	0.589805	0.589805	0.550403	0.773208	0.721553	0.933195
Q5HIB2	Serine-aspartate repeat-containing protein E OS=Staphylococcus aureus (strain COL) OX=93062 GN=sdrE PE=3 SV=1	24	61	19	126.5	3.80513e+06	3.83046e+06	4.01701e+06	4.44565e+06	4.25082e+06	4.37933e+06	5.33977e+06	5.50928e+06	5.8871e+06	8.55475e+06	8.7606e+06	9.48668e+06	1.12041e+07	1.17714e+07	1.13729e+07	3.8842e+06	4.3586e+06	5.57872e+06	8.93401e+06	1.14495e+07	0.000636906	0.00571283	6.42328e-05	1.95738e-06	0.000500676	1.48238e-05	1.43626	2.30009	2.30009	2.9477	1.60144	2.05235	1.28156
Q5HI96	Putative pyridoxine kinase OS=Staphylococcus aureus (strain COL) OX=93062 GN=pdxK PE=3 SV=1	6	28	4	29.8	4.60146e+06	4.71071e+06	4.78578e+06	4.57603e+06	4.35662e+06	4.55625e+06	3.13871e+06	3.50736e+06	3.37823e+06	3.10406e+06	3.33875e+06	3.52349e+06	3.6368e+06	3.49437e+06	3.62127e+06	4.69932e+06	4.4963e+06	3.34143e+06	3.3221e+06	3.58415e+06	0.000353658	0.0827019	0.000485798	9.07023e-05	0.91101	0.106779	0.711047	0.706933	0.706933	0.762695	0.994214	1.07264	1.07888
Q5HI28	Putative glycosyltransferase TagX OS=Staphylococcus aureus (strain COL) OX=93062 GN=tagX PE=3 SV=1	2	7	2	41.1	649172	711765	641178	579381	633079	552965	177929	260775	248787	422837	354721	289613	310554	427700	351458	667372	588475	229164	355724	363237	0.000212624	0.0719262	0.00218218	0.00175333	0.0523868	0.0355231	0.343382	0.533022	0.533022	0.54428	1.55227	1.58506	1.02112
Q5HHZ9	Probable transcriptional regulatory protein SACOL0727 OS=Staphylococcus aureus (strain COL) OX=93062 GN=SACOL0727 PE=3 SV=1	10	33	10	26.3	4.48123e+06	4.62757e+06	4.68807e+06	4.57244e+06	4.37894e+06	4.44386e+06	4.15383e+06	4.33345e+06	4.51485e+06	3.33777e+06	3.36806e+06	3.43422e+06	3.93087e+06	3.38717e+06	3.17057e+06	4.59896e+06	4.46508e+06	4.33404e+06	3.38002e+06	3.4962e+06	0.0936813	0.184888	5.58859e-05	0.00926829	0.000907712	0.0281815	0.942397	0.734953	0.734953	0.760217	0.779876	0.806684	1.03438
Q5HHT2	UDP-N-acetylenolpyruvoylglucosamine reductase OS=Staphylococcus aureus (strain COL) OX=93062 GN=murB PE=3 SV=1	9	24	7	33.7	3.53596e+06	3.48795e+06	3.57031e+06	3.43586e+06	3.42807e+06	3.46664e+06	2.66112e+06	3.05732e+06	2.73543e+06	2.65876e+06	2.93216e+06	3.1009e+06	2.73163e+06	2.81188e+06	3.13646e+06	3.5314e+06	3.44352e+06	2.81796e+06	2.89727e+06	2.89332e+06	0.00451363	0.0299347	0.00839978	0.00716734	0.677508	0.686402	0.797971	0.820431	0.820431	0.819312	1.02815	1.02674	0.998636
Q5HHS4	Uncharacterized membrane protein SACOL0809 OS=Staphylococcus aureus (strain COL) OX=93062 GN=SACOL0809 PE=4 SV=1	2	3	2	40.3	366505	361125	375202	423387	399336	404711	305014	338729	307820	264636	388063	348971	281805	292823	283995	367611	409145	317188	333890	286208	0.0120216	0.00767021	0.409599	0.000105335	0.682888	0.0519969	0.862837	0.908271	0.908271	0.778562	1.05266	0.902328	0.857191
Q5HHR5	Peptide chain release factor 2 OS=Staphylococcus aureus (strain COL) OX=93062 GN=prfB PE=3 SV=1	6	10	6	42.3	1.5917e+06	1.63354e+06	1.69697e+06	1.76648e+06	1.65807e+06	1.72911e+06	1.62113e+06	1.49968e+06	1.52573e+06	1.43537e+06	1.3284e+06	1.6426e+06	1.44499e+06	1.08496e+06	1.21543e+06	1.64074e+06	1.71789e+06	1.54885e+06	1.46879e+06	1.24846e+06	0.127806	0.155311	0.15153	0.0231808	0.465498	0.0544597	0.943995	0.895201	0.895201	0.760915	0.948311	0.806059	0.849994
Q5HHQ4	Thioredoxin reductase OS=Staphylococcus aureus (strain COL) OX=93062 GN=trxB PE=3 SV=1	22	76	22	33.6	9.272e+06	9.50419e+06	9.29972e+06	9.44821e+06	9.23765e+06	9.22267e+06	7.99057e+06	7.80439e+06	7.73816e+06	8.74035e+06	8.20867e+06	8.76139e+06	7.36969e+06	7.07105e+06	7.56063e+06	9.35864e+06	9.30285e+06	7.84437e+06	8.57014e+06	7.33379e+06	0.000135433	0.617664	0.0155836	0.000225475	0.0207788	0.0339832	0.838196	0.915746	0.915746	0.783639	1.09252	0.934911	0.855738
Q5HHN6	SsrA-binding protein OS=Staphylococcus aureus (strain COL) OX=93062 GN=smpB PE=3 SV=1	1	1	1	17.7	155897	160521	175036	161464	154988	175066	151440	156481	154170	195305	207371	225797	232729	222513	270013	163818	163840	154030	209491	241752	0.175142	0.998056	0.0124616	0.00741834	0.00349818	0.00377485	0.940251	1.2788	1.2788	1.47573	1.36006	1.56951	1.154
Q5HHB9	Signal peptidase IB OS=Staphylococcus aureus (strain COL) OX=93062 GN=spsB PE=1 SV=2	8	25	8	21.7	3.18335e+06	3.16191e+06	3.29413e+06	3.13184e+06	3.10698e+06	3.16581e+06	3.00309e+06	2.77583e+06	2.88648e+06	3.10074e+06	3.07428e+06	3.29944e+06	3.01916e+06	3.02803e+06	3.00331e+06	3.21313e+06	3.13488e+06	2.88846e+06	3.15815e+06	3.01683e+06	0.0137274	0.152626	0.539381	0.00918501	0.049387	0.123703	0.898957	0.98289	0.98289	0.938908	1.09337	1.04444	0.955253
Q5HHB0	Chaperone protein ClpB OS=Staphylococcus aureus (strain COL) OX=93062 GN=clpB PE=3 SV=1	20	63	11	98.2	5.63216e+06	5.68835e+06	5.70418e+06	5.87786e+06	5.60212e+06	5.67657e+06	5.35828e+06	5.27769e+06	5.00434e+06	4.35406e+06	5.04898e+06	4.39262e+06	3.90617e+06	4.23514e+06	4.456e+06	5.6749e+06	5.71885e+06	5.21344e+06	4.59855e+06	4.1991e+06	0.0134609	0.633168	0.00896328	0.000790739	0.0694551	0.00619503	0.918684	0.810332	0.810332	0.739943	0.882058	0.805438	0.913135
Q5HH38	1,4-dihydroxy-2-naphthoyl-CoA synthase OS=Staphylococcus aureus (strain COL) OX=93062 GN=menB PE=1 SV=1	18	70	18	30.4	7.01101e+06	7.21343e+06	6.98218e+06	6.78228e+06	6.64154e+06	6.69725e+06	5.46524e+06	5.31736e+06	5.15142e+06	4.75223e+06	5.34147e+06	4.92822e+06	5.56937e+06	5.49371e+06	5.4102e+06	7.06887e+06	6.70702e+06	5.31134e+06	5.00731e+06	5.49109e+06	0.000111489	0.0123013	0.000402635	5.20736e-05	0.197184	0.151678	0.75137	0.70836	0.70836	0.776799	0.942758	1.03384	1.09662
Q5HH27	Teichoic acid D-alanine hydrolase OS=Staphylococcus aureus (strain COL) OX=93062 GN=fmtA PE=2 SV=1	3	4	3	46	257397	254449	253606	286771	255298	282177	345750	266069	273955	333708	395672	224399	466506	511535	490623	255151	274749	295258	317926	489555	0.189124	0.118381	0.2783	5.6646e-05	0.706925	0.00241746	1.15719	1.24603	1.24603	1.91869	1.07678	1.65806	1.53984
Q5HH12	Phosphoribosylglycinamide formyltransferase OS=Staphylococcus aureus (strain COL) OX=93062 GN=purN PE=3 SV=1	1	3	1	21.1	65264.2	77140.5	75696.8	61156.3	65051.5	80480.8	67279.9	69711.2	31594.8	55792.9	25426.3	100	100	93622.2	100	72700.5	68896.2	56195.3	27106.4	31274.1	0.269143	0.615026	0.050924	0.257487	0.224637	0.498496	0.77297	0.372851	0.372851	0.430177	0.482361	0.556525	1.15375
Q5HH01	Phosphoenolpyruvate-protein phosphotransferase OS=Staphylococcus aureus (strain COL) OX=93062 GN=ptsI PE=3 SV=1	33	142	33	63.2	1.6699e+07	1.70933e+07	1.69722e+07	1.71398e+07	1.7095e+07	1.70957e+07	1.36011e+07	1.37219e+07	1.31974e+07	1.33378e+07	1.32828e+07	1.29348e+07	1.4573e+07	1.73257e+07	1.4132e+07	1.69215e+07	1.71102e+07	1.35068e+07	1.31851e+07	1.53435e+07	6.47991e-05	0.183769	2.64525e-05	0.191833	0.187604	0.143633	0.798204	0.779195	0.779195	0.906749	0.976185	1.13599	1.1637
Q5HGU6	Phenylalanine--tRNA ligase alpha subunit OS=Staphylococcus aureus (strain COL) OX=93062 GN=pheS PE=3 SV=1	11	21	11	40.1	2.96908e+06	2.9882e+06	3.02515e+06	3.17373e+06	3.04394e+06	3.10506e+06	2.7469e+06	2.70539e+06	2.51965e+06	2.62794e+06	2.36139e+06	2.39412e+06	2.6277e+06	2.15993e+06	2.37839e+06	2.99414e+06	3.10757e+06	2.65731e+06	2.46115e+06	2.38868e+06	0.0093607	0.0503001	0.00337725	0.0112666	0.146872	0.152167	0.887504	0.821989	0.821989	0.797783	0.92618	0.898906	0.970552
Q5HGU5	Phenylalanine--tRNA ligase beta subunit OS=Staphylococcus aureus (strain COL) OX=93062 GN=pheT PE=3 SV=1	21	63	18	88.9	3.7171e+06	3.80859e+06	3.79896e+06	3.74605e+06	3.68054e+06	3.72083e+06	3.09747e+06	3.21445e+06	2.95963e+06	3.57734e+06	3.47559e+06	4.15601e+06	4.99021e+06	5.15475e+06	5.37906e+06	3.77488e+06	3.7158e+06	3.09052e+06	3.73631e+06	5.17467e+06	0.000984377	0.164196	0.865661	0.000273862	0.0450658	0.000101602	0.818706	0.989783	0.989783	1.37082	1.20896	1.67437	1.38497
Q5HGT2	dITP/XTP pyrophosphatase OS=Staphylococcus aureus (strain COL) OX=93062 GN=SACOL1162 PE=3 SV=1	10	23	10	21.4	2.88813e+06	2.81277e+06	2.88263e+06	3.07409e+06	3.01926e+06	3.07984e+06	2.18486e+06	2.37301e+06	2.08798e+06	2.15402e+06	1.87285e+06	1.95089e+06	2.28322e+06	2.35727e+06	2.2457e+06	2.86118e+06	3.05773e+06	2.21528e+06	1.99259e+06	2.2954e+06	0.00176618	0.00317004	0.000571654	0.000156465	0.133206	0.423045	0.774256	0.696423	0.696423	0.802256	0.899474	1.03616	1.15197
Q5HGQ2	Ribosomal RNA small subunit methyltransferase H OS=Staphylococcus aureus (strain COL) OX=93062 GN=rsmH PE=3 SV=1	13	31	13	35.7	3.2067e+06	3.29716e+06	3.24099e+06	3.21598e+06	3.14916e+06	3.23476e+06	3.06508e+06	2.98267e+06	2.93115e+06	3.44685e+06	3.4712e+06	3.46864e+06	4.21602e+06	4.80654e+06	4.62932e+06	3.24829e+06	3.19997e+06	2.99297e+06	3.46223e+06	4.55063e+06	0.00560597	0.261766	0.00146687	0.00181466	0.000295027	0.000965305	0.9214	1.06586	1.06586	1.40093	1.15679	1.52044	1.31436
Q5HGN1	Dihydroorotase OS=Staphylococcus aureus (strain COL) OX=93062 GN=pyrC PE=1 SV=1	20	69	20	46.3	7.21746e+06	7.41956e+06	7.27923e+06	7.58977e+06	7.17526e+06	7.32506e+06	6.91725e+06	6.55196e+06	6.71673e+06	6.15915e+06	6.3052e+06	6.71389e+06	7.93134e+06	6.89165e+06	7.78767e+06	7.30541e+06	7.36337e+06	6.72865e+06	6.39274e+06	7.53688e+06	0.0089562	0.690111	0.00664145	0.522561	0.162985	0.0773806	0.921049	0.875069	0.875069	1.03168	0.950079	1.12012	1.17897
Q5HGM7	Orotate phosphoribosyltransferase OS=Staphylococcus aureus (strain COL) OX=93062 GN=pyrE PE=3 SV=1	9	35	9	22	1.96873e+06	1.97189e+06	2.01323e+06	2.10415e+06	1.92304e+06	2.03929e+06	1.73681e+06	1.7943e+06	1.71388e+06	2.20608e+06	2.20246e+06	1.79863e+06	1.86766e+06	1.82898e+06	1.72079e+06	1.98461e+06	2.02216e+06	1.74833e+06	2.06906e+06	1.80581e+06	0.00106319	0.531521	0.568227	0.0180293	0.0797549	0.314682	0.880943	1.04255	1.04255	0.909905	1.18345	1.03288	0.87277
Q5HGK6	ATP-dependent DNA helicase RecG OS=Staphylococcus aureus (strain COL) OX=93062 GN=recG PE=3 SV=1	1	4	1	78.3	34673.7	29485.9	40720.7	41619.7	43158.9	31990.4	100	18118.7	41421.9	31972.5	100	100	100	100	100	34960.1	38923	19880.2	10724.2	100	0.290588	0.452785	0.0945722	0.000426319	0.597737	0.173529	0.568654	0.306755	0.306755	0.0028604	0.53944	0.00503013	0.00932473
Q5HGH4	Elongation factor Ts OS=Staphylococcus aureus (strain COL) OX=93062 GN=tsf PE=3 SV=1	38	293	22	32.5	4.80399e+07	4.80805e+07	4.88954e+07	4.97106e+07	5.03412e+07	5.05156e+07	4.15661e+07	4.2987e+07	4.0276e+07	3.38837e+07	3.54385e+07	3.43863e+07	3.06082e+07	3.00093e+07	2.99048e+07	4.83386e+07	5.01891e+07	4.16097e+07	3.45695e+07	3.01741e+07	0.00126449	0.00753477	1.36586e-05	8.68095e-07	0.00148526	0.000148244	0.860797	0.715154	0.715154	0.624224	0.830804	0.72517	0.872853
Q5HGH2	Ribosome-recycling factor OS=Staphylococcus aureus (strain COL) OX=93062 GN=frr PE=3 SV=1	23	108	23	20.3	1.6274e+07	1.63454e+07	1.61807e+07	1.81085e+07	1.84751e+07	1.84886e+07	3.15367e+07	3.05318e+07	3.39299e+07	3.93029e+07	3.95042e+07	3.93237e+07	3.17103e+07	3.22864e+07	3.3085e+07	1.62667e+07	1.83574e+07	3.19995e+07	3.93769e+07	3.23606e+07	9.87742e-05	9.66158e-05	8.50788e-10	2.31269e-06	0.00186723	0.755741	1.96717	2.4207	2.4207	1.98937	1.23055	1.01128	0.821815
Q5HGE6	Protein RecA OS=Staphylococcus aureus (strain COL) OX=93062 GN=recA PE=3 SV=1	24	84	24	37.6	7.72104e+06	7.89187e+06	7.76143e+06	7.87719e+06	7.71921e+06	7.85066e+06	7.66296e+06	7.62441e+06	7.2332e+06	7.51671e+06	7.84496e+06	8.08067e+06	7.15e+06	7.64833e+06	7.59019e+06	7.79144e+06	7.81569e+06	7.50686e+06	7.81412e+06	7.46284e+06	0.124271	0.750003	0.901188	0.118128	0.223535	0.843331	0.963474	1.00291	1.00291	0.957825	1.04093	0.994136	0.955046
Q5HG58	Peptide methionine sulfoxide reductase MsrA OS=Staphylococcus aureus (strain COL) OX=93062 GN=msrA PE=3 SV=1	3	3	3	19.6	293505	296181	272341	288385	278765	282643	274710	271765	199828	230678	345569	281615	304691	317280	263057	287342	283264	248768	285954	295009	0.206607	0.638767	0.969461	0.692644	0.418629	0.191593	0.865754	0.995169	0.995169	1.02668	1.14948	1.18588	1.03167
Q5HG56	Probable tautomerase SACOL1399 OS=Staphylococcus aureus (strain COL) OX=93062 GN=SACOL1399 PE=3 SV=3	5	19	5	6.7	1.64256e+06	1.65337e+06	1.61598e+06	1.58971e+06	1.67612e+06	1.55887e+06	1.87843e+06	1.78053e+06	1.88108e+06	1.28548e+06	1.47662e+06	1.21619e+06	1.10065e+06	1.11533e+06	910407	1.6373e+06	1.60823e+06	1.84668e+06	1.3261e+06	1.04213e+06	0.00388451	0.473807	0.0167307	0.000883527	0.0035403	0.000402532	1.12788	0.809928	0.809928	0.636492	0.718098	0.564326	0.785862
Q5HG45	Aminoacyltransferase FemA OS=Staphylococcus aureus (strain COL) OX=93062 GN=femA PE=3 SV=2	11	19	11	49.1	3.23568e+06	3.31053e+06	3.26317e+06	3.28676e+06	3.0919e+06	3.13092e+06	2.90343e+06	2.86812e+06	2.87471e+06	3.02336e+06	3.06161e+06	3.2437e+06	3.19628e+06	2.94563e+06	3.00117e+06	3.26979e+06	3.16986e+06	2.88208e+06	3.10956e+06	3.04769e+06	9.16912e-05	0.190164	0.0882219	0.0484	0.0298034	0.0972091	0.881427	0.950995	0.950995	0.932075	1.07893	1.05746	0.980105
Q5HG20	Diaminopimelate decarboxylase OS=Staphylococcus aureus (strain COL) OX=93062 GN=lysA PE=3 SV=1	6	8	6	47	818454	834699	824228	781780	750996	710017	616083	619591	599885	758652	861172	708772	924913	919189	1.06191e+06	825794	747598	611853	776199	968671	1.00329e-05	0.0214426	0.333323	0.0381396	0.0221518	0.00162034	0.740928	0.939943	0.939943	1.17302	1.2686	1.58318	1.24797
Q5HFZ8	DegV domain-containing protein SACOL1460 OS=Staphylococcus aureus (strain COL) OX=93062 GN=SACOL1460 PE=3 SV=1	8	24	8	30.6	1.88538e+06	1.92439e+06	1.95312e+06	1.99131e+06	1.91088e+06	1.97454e+06	1.57543e+06	1.59764e+06	1.62385e+06	2.03527e+06	2.14015e+06	1.80092e+06	2.07184e+06	2.0755e+06	1.93452e+06	1.92096e+06	1.95891e+06	1.59897e+06	1.99211e+06	2.02728e+06	0.000181664	0.293338	0.524579	0.102438	0.0177973	0.000904687	0.83238	1.03704	1.03704	1.05535	1.24587	1.26787	1.01766
Q5HFZ6	Thymidylate synthase OS=Staphylococcus aureus (strain COL) OX=93062 GN=thyA PE=3 SV=1	6	12	6	36.8	1.33155e+06	1.35601e+06	1.32382e+06	1.42838e+06	1.35793e+06	1.40768e+06	1.30548e+06	1.38716e+06	1.28503e+06	1.54269e+06	1.77175e+06	1.66875e+06	2.28103e+06	2.6672e+06	2.11617e+06	1.33713e+06	1.398e+06	1.32589e+06	1.66106e+06	2.3548e+06	0.7482	0.0575055	0.00840579	0.00339846	0.0101992	0.00346399	0.991596	1.24226	1.24226	1.76109	1.25279	1.77602	1.41765
Q5HFU7	30S ribosomal protein S1 OS=Staphylococcus aureus (strain COL) OX=93062 GN=rpsA PE=3 SV=1	35	154	35	43.3	2.64613e+07	2.67254e+07	2.69063e+07	2.82318e+07	2.79767e+07	2.78821e+07	1.6614e+07	1.65955e+07	1.45838e+07	1.58081e+07	1.48837e+07	1.52851e+07	1.66777e+07	1.51806e+07	1.62073e+07	2.66977e+07	2.80302e+07	1.59311e+07	1.53257e+07	1.60219e+07	9.62418e-05	0.0013109	2.78542e-06	2.05168e-05	0.450566	0.915719	0.596723	0.574044	0.574044	0.600123	0.961995	1.0057	1.04543
Q5HFU2	Elastin-binding protein EbpS OS=Staphylococcus aureus (strain COL) OX=93062 GN=ebpS PE=3 SV=3	11	45	11	53.2	4.1776e+06	4.51069e+06	4.4177e+06	4.4832e+06	4.50746e+06	4.72056e+06	4.03261e+06	3.98318e+06	3.97073e+06	3.96819e+06	4.52665e+06	4.12459e+06	3.7287e+06	1.12506e+07	3.92292e+06	4.36866e+06	4.57041e+06	3.99551e+06	4.20648e+06	6.30075e+06	0.0209444	0.180808	0.449509	0.479053	0.276082	0.404478	0.914584	0.962876	0.962876	1.44226	1.0528	1.57696	1.49787
Q5HFK3	Probable endonuclease 4 OS=Staphylococcus aureus (strain COL) OX=93062 GN=nfo PE=3 SV=1	11	24	11	33.1	4.73213e+06	4.88303e+06	4.79716e+06	4.85583e+06	4.68778e+06	4.81206e+06	4.36266e+06	4.64166e+06	4.26579e+06	4.07697e+06	4.37545e+06	4.07172e+06	4.34138e+06	4.14305e+06	3.86761e+06	4.80411e+06	4.78522e+06	4.42337e+06	4.17471e+06	4.11735e+06	0.0344966	0.790954	0.00453832	0.00887806	0.174733	0.160087	0.920747	0.868988	0.868988	0.857047	0.943785	0.930817	0.986259
Q5HFJ0	Endoribonuclease YbeY OS=Staphylococcus aureus (strain COL) OX=93062 GN=ybeY PE=3 SV=1	3	9	3	17.9	316221	304073	333732	316624	319625	337952	243539	231745	272731	142061	170695	118256	209820	184856	69021.1	318009	324734	249338	143671	154566	0.0100032	0.570202	0.000561868	0.0209078	0.00556675	0.103237	0.784062	0.451782	0.451782	0.486042	0.576207	0.619903	1.07583
Q5HF97	Trigger factor OS=Staphylococcus aureus (strain COL) OX=93062 GN=tig PE=3 SV=1	43	203	2	48.6	3.72051e+07	3.62828e+07	3.64667e+07	3.6294e+07	3.77577e+07	3.75439e+07	3.95033e+07	3.86528e+07	3.77373e+07	3.52042e+07	3.5607e+07	3.53887e+07	3.33034e+07	3.23104e+07	3.45383e+07	3.66515e+07	3.71985e+07	3.86311e+07	3.54e+07	3.3384e+07	0.0273308	0.365534	0.0147993	0.00969199	0.00348735	0.00308682	1.05401	0.965852	0.965852	0.91085	0.916358	0.864174	0.943053
Q5HF90	Threonine--tRNA ligase OS=Staphylococcus aureus (strain COL) OX=93062 GN=thrS PE=3 SV=1	27	95	3	74.4	2.42018e+07	2.4154e+07	2.39525e+07	2.29625e+07	2.33509e+07	2.32388e+07	1.58341e+07	1.57768e+07	1.48756e+07	1.2099e+07	1.25209e+07	1.27392e+07	1.26556e+07	1.23699e+07	1.31962e+07	2.41028e+07	2.31841e+07	1.54955e+07	1.2453e+07	1.27406e+07	1.13092e-05	0.00267218	5.50181e-07	1.49464e-06	0.00110653	0.00219632	0.642894	0.516664	0.516664	0.528594	0.803653	0.82221	1.02309
Q5HF86	Glyceraldehyde-3-phosphate dehydrogenase 2 OS=Staphylococcus aureus (strain COL) OX=93062 GN=gapA2 PE=3 SV=1	5	15	5	37	765076	798100	791389	804007	746564	761261	564402	552938	529503	517687	444359	535842	697308	593414	687636	784855	770611	548948	499296	659453	8.10121e-05	0.514871	0.000656271	0.0223451	0.170898	0.0333653	0.699426	0.636163	0.636163	0.840223	0.90955	1.2013	1.32077
Q5HF79	Isocitrate dehydrogenase [NADP] OS=Staphylococcus aureus (strain COL) OX=93062 GN=icd PE=3 SV=1	17	39	8	46.4	4.48481e+06	4.56029e+06	4.41375e+06	4.45633e+06	4.31892e+06	4.45591e+06	3.92838e+06	4.06087e+06	3.86009e+06	4.26691e+06	3.96082e+06	3.7535e+06	3.83646e+06	4.06509e+06	3.53171e+06	4.48629e+06	4.41038e+06	3.94978e+06	3.99374e+06	3.81109e+06	0.00178366	0.290066	0.0336117	0.0135301	0.797531	0.448807	0.880412	0.890211	0.890211	0.849497	1.01113	0.964886	0.954265
Q5HF61	Thiol peroxidase OS=Staphylococcus aureus (strain COL) OX=93062 GN=tpx PE=3 SV=1	10	61	10	18	5.88801e+06	6.01921e+06	6.12896e+06	6.03482e+06	5.96224e+06	5.89762e+06	4.35533e+06	4.64469e+06	3.96947e+06	3.0518e+06	3.64807e+06	3.05165e+06	2.78042e+06	3.65532e+06	3.42576e+06	6.01206e+06	5.96489e+06	4.32316e+06	3.2505e+06	3.28717e+06	0.00124231	0.587751	0.000195418	0.000550196	0.0183574	0.0338747	0.719082	0.540664	0.540664	0.546762	0.751881	0.760361	1.01128
Q5HF59	Probable tRNA sulfurtransferase OS=Staphylococcus aureus (strain COL) OX=93062 GN=thiI PE=3 SV=1	8	19	8	46.2	678110	792302	752861	774134	775999	770120	752866	796473	841689	926207	841692	741866	972149	1.03326e+06	1.0648e+06	741091	773418	797009	836588	1.0234e+06	0.255543	0.389597	0.203714	0.00281819	0.539894	0.00375097	1.07545	1.12886	1.12886	1.38094	1.04966	1.28405	1.22331
Q5HF42	Formate--tetrahydrofolate ligase OS=Staphylococcus aureus (strain COL) OX=93062 GN=fhs PE=3 SV=2	21	81	21	59.9	9.46839e+06	9.48818e+06	9.49407e+06	9.59412e+06	9.24292e+06	9.35825e+06	7.08237e+06	7.02972e+06	6.7316e+06	6.54099e+06	5.92801e+06	5.70015e+06	5.69362e+06	6.22014e+06	6.15531e+06	9.48354e+06	9.39843e+06	6.9479e+06	6.05638e+06	6.02303e+06	2.06011e-05	0.457657	0.000167129	3.12462e-05	0.0311952	0.00959534	0.732627	0.63862	0.63862	0.635103	0.871685	0.866884	0.994492
Q5HF38	Catabolite control protein A OS=Staphylococcus aureus (strain COL) OX=93062 GN=ccpA PE=3 SV=1	16	39	16	36	4.64888e+06	4.77251e+06	4.56988e+06	4.64593e+06	4.83919e+06	4.82965e+06	3.62607e+06	3.58652e+06	3.26911e+06	3.13981e+06	3.43924e+06	3.51347e+06	3.77321e+06	3.74743e+06	4.30587e+06	4.66376e+06	4.77159e+06	3.4939e+06	3.36417e+06	3.94217e+06	0.000781976	0.279175	0.000538466	0.0195757	0.464631	0.104523	0.74916	0.721343	0.721343	0.845277	0.96287	1.1283	1.17181
Q5HF31	UPF0354 protein SACOL1793 OS=Staphylococcus aureus (strain COL) OX=93062 GN=SACOL1793 PE=3 SV=1	3	3	3	33.1	447028	430302	442387	451781	439109	441539	378312	403604	379221	384666	296896	329397	455581	449498	448230	439906	444143	387045	336986	451103	0.00544265	0.539248	0.0169138	0.110395	0.136532	0.00172655	0.879837	0.766042	0.766042	1.02545	0.870663	1.1655	1.33864
Q5HF24	D-alanine aminotransferase OS=Staphylococcus aureus (strain COL) OX=93062 GN=dat PE=3 SV=1	17	54	17	31.9	5.46727e+06	5.68703e+06	5.41707e+06	5.84526e+06	5.65518e+06	5.66295e+06	4.05618e+06	4.17632e+06	3.88869e+06	4.33394e+06	4.95228e+06	4.54727e+06	4.5958e+06	4.86373e+06	5.11767e+06	5.52379e+06	5.72113e+06	4.04039e+06	4.61116e+06	4.85907e+06	0.000227339	0.129452	0.0102047	0.0180633	0.0459475	0.00894549	0.731454	0.834783	0.834783	0.879662	1.14127	1.20262	1.05376
Q5HEU2	Uroporphyrinogen decarboxylase OS=Staphylococcus aureus (strain COL) OX=93062 GN=hemE PE=3 SV=1	6	18	6	39.3	1.31757e+06	1.32097e+06	1.38183e+06	1.42717e+06	1.42624e+06	1.44033e+06	972855	1.05103e+06	962609	691248	769147	716285	779949	729902	712650	1.34012e+06	1.43125e+06	995499	725560	740834	0.00058788	0.0130063	3.83558e-05	3.2558e-05	0.00171942	0.00178649	0.742841	0.541412	0.541412	0.55281	0.72884	0.744183	1.02105
Q5HEP4	UPF0435 protein SACOL1938 OS=Staphylococcus aureus (strain COL) OX=93062 GN=SACOL1938 PE=3 SV=1	10	37	10	7.8	1.42076e+06	1.49334e+06	1.45316e+06	1.68047e+06	1.54768e+06	1.54578e+06	2.72929e+06	2.3407e+06	2.84145e+06	3.51603e+06	3.59726e+06	3.78943e+06	4.06894e+06	4.00102e+06	4.48222e+06	1.45575e+06	1.59131e+06	2.63715e+06	3.63424e+06	4.18406e+06	0.00152063	0.0513292	1.29687e-05	5.63629e-05	0.00440428	0.00192953	1.81154	2.49646	2.49646	2.87415	1.37809	1.58659	1.15129
Q5HEP0	Response regulator protein VraR OS=Staphylococcus aureus (strain COL) OX=93062 GN=vraR PE=3 SV=1	5	13	5	23.5	1.32313e+06	1.355e+06	1.36269e+06	1.30449e+06	1.27374e+06	1.31073e+06	1.10639e+06	977229	983113	1.15607e+06	1.18445e+06	1.16324e+06	1.47218e+06	1.45804e+06	1.52676e+06	1.34694e+06	1.29632e+06	1.02224e+06	1.16792e+06	1.48566e+06	0.00176893	0.0384228	0.000268461	0.00458773	0.027504	0.00059511	0.758937	0.867092	0.867092	1.10299	1.14251	1.45333	1.27205
Q5HEI2	77 kDa membrane protein OS=Staphylococcus aureus (strain COL) OX=93062 GN=SACOL2002 PE=3 SV=1	8	16	8	77	1.89199e+06	1.79938e+06	1.82411e+06	2.00159e+06	1.95564e+06	1.93341e+06	1.67969e+06	1.73647e+06	1.75359e+06	2.22011e+06	2.70891e+06	2.50366e+06	3.53191e+06	3.84249e+06	3.65791e+06	1.83849e+06	1.96355e+06	1.72325e+06	2.47756e+06	3.67743e+06	0.0316779	0.021636	0.0114563	4.084e-05	0.00626247	3.02034e-05	0.937318	1.3476	1.3476	2.00025	1.43772	2.13401	1.4843
Q5HEH9	Uncharacterized leukocidin-like protein 2 OS=Staphylococcus aureus (strain COL) OX=93062 GN=SACOL2006 PE=2 SV=1	23	47	19	40.4	1.01658e+07	9.9221e+06	1.01115e+07	1.17703e+07	1.14576e+07	1.16072e+07	4.65116e+06	5.47471e+06	4.29516e+06	4.42453e+06	4.3455e+06	4.70483e+06	5.27187e+06	5.80068e+06	5.84917e+06	1.00665e+07	1.16117e+07	4.80701e+06	4.49162e+06	5.64057e+06	0.000123591	0.00018772	1.86084e-06	2.42374e-05	0.437349	0.102592	0.477528	0.446197	0.446197	0.560334	0.93439	1.1734	1.2558
Q5HE97	ATP synthase subunit beta OS=Staphylococcus aureus (strain COL) OX=93062 GN=atpD PE=3 SV=1	34	160	20	51.4	2.26573e+07	2.25357e+07	2.25661e+07	2.29125e+07	2.21214e+07	2.233e+07	1.83718e+07	1.94778e+07	1.83992e+07	1.68747e+07	1.6589e+07	1.63468e+07	1.48529e+07	1.54405e+07	1.56406e+07	2.25864e+07	2.24546e+07	1.87496e+07	1.66035e+07	1.53113e+07	0.000468117	0.61154	2.82319e-06	6.96223e-06	0.00556008	0.00137612	0.83013	0.73511	0.73511	0.677902	0.885537	0.816622	0.922177
Q5HE93	ATP synthase subunit b OS=Staphylococcus aureus (strain COL) OX=93062 GN=atpF PE=3 SV=1	15	47	15	19.5	1.35142e+07	1.35806e+07	1.369e+07	1.40826e+07	1.35393e+07	1.35182e+07	1.27977e+07	1.36729e+07	1.4015e+07	8.9063e+06	9.33824e+06	8.87933e+06	8.61238e+06	8.60637e+06	8.56003e+06	1.35949e+07	1.37133e+07	1.34952e+07	9.04129e+06	8.59293e+06	0.79881	0.570214	8.4692e-06	8.06549e-08	0.00034135	0.000173652	0.992666	0.665048	0.665048	0.632068	0.669962	0.636738	0.950409
Q5HE80	50S ribosomal protein L31 type B OS=Staphylococcus aureus (strain COL) OX=93062 GN=rpmE2 PE=3 SV=1	7	41	3	9.7	1.21445e+07	1.17845e+07	1.17357e+07	1.09622e+07	1.16325e+07	1.11791e+07	1.87547e+07	1.8797e+07	1.90696e+07	2.06769e+07	1.92352e+07	1.98791e+07	1.82615e+07	1.84053e+07	1.79917e+07	1.18882e+07	1.12579e+07	1.88738e+07	1.99304e+07	1.82195e+07	1.74289e-06	0.0556281	5.10238e-05	3.64055e-06	0.0692422	0.0138513	1.5876	1.67648	1.67648	1.53256	1.05598	0.965332	0.914156
Q5HE70	Type II pantothenate kinase OS=Staphylococcus aureus (strain COL) OX=93062 GN=coaW PE=3 SV=1	3	7	3	29.1	362118	377714	346175	387615	367123	387799	378186	326135	328486	325883	212198	302540	237021	302761	336145	362002	380845	344269	280207	291976	0.409301	0.173708	0.0845864	0.0833688	0.172302	0.195711	0.951014	0.774048	0.774048	0.806558	0.813918	0.848103	1.042
Q5HDX4	50S ribosomal protein L18 OS=Staphylococcus aureus (strain COL) OX=93062 GN=rplR PE=3 SV=1	23	79	20	13.1	2.99252e+07	2.9369e+07	2.96132e+07	2.80312e+07	2.87053e+07	2.88755e+07	5.39399e+07	5.31511e+07	5.64786e+07	6.29596e+07	5.69444e+07	5.80762e+07	4.27313e+07	4.03825e+07	3.98417e+07	2.96358e+07	2.85373e+07	5.45232e+07	5.93267e+07	4.09852e+07	1.65265e-05	0.0224721	8.86292e-05	0.000229025	0.0841923	0.00053942	1.83978	2.00186	2.00186	1.38296	1.0881	0.751701	0.690838
Q5HDL0	Isopentenyl-diphosphate delta-isomerase OS=Staphylococcus aureus (strain COL) OX=93062 GN=fni PE=3 SV=1	5	13	5	38.7	1.24772e+06	1.26562e+06	1.19115e+06	1.17598e+06	1.16137e+06	1.13683e+06	774809	787529	864727	628778	757017	986216	1.66678e+06	738080	1.14165e+06	1.23483e+06	1.15806e+06	809021	790670	1.18217e+06	0.000291144	0.038083	0.0142162	0.854755	0.873618	0.239589	0.655167	0.640306	0.640306	0.957353	0.977317	1.46123	1.49515
Q5HDI7	Uncharacterized lipoprotein SACOL2365 OS=Staphylococcus aureus (strain COL) OX=93062 GN=SACOL2365 PE=3 SV=1	11	39	11	23.3	4.62562e+06	4.33063e+06	4.22394e+06	4.68875e+06	4.76247e+06	4.73675e+06	3.21371e+06	3.1977e+06	2.84694e+06	3.24629e+06	2.89741e+06	2.86561e+06	2.87733e+06	2.82763e+06	3.18306e+06	4.3934e+06	4.72932e+06	3.08612e+06	3.0031e+06	2.96267e+06	0.00152346	0.0512506	0.0012496	0.000943054	0.652465	0.491776	0.702445	0.683549	0.683549	0.674346	0.9731	0.959998	0.986536
Q5HD73	Uncharacterized oxidoreductase SACOL2488 OS=Staphylococcus aureus (strain COL) OX=93062 GN=SACOL2488 PE=3 SV=1	10	30	10	24.6	1.68927e+06	1.74714e+06	1.67248e+06	1.81753e+06	1.82066e+06	1.87091e+06	1.4195e+06	1.25882e+06	1.22453e+06	1.45556e+06	1.6796e+06	1.51851e+06	2.10169e+06	2.15081e+06	1.47974e+06	1.70296e+06	1.83637e+06	1.30095e+06	1.55122e+06	1.91075e+06	0.00331966	0.00940769	0.0975139	0.392815	0.0494417	0.0529752	0.763932	0.910895	0.910895	1.12201	1.19238	1.46874	1.23177
Q5HCZ5	Putative acetyltransferase SACOL2570 OS=Staphylococcus aureus (strain COL) OX=93062 GN=SACOL2570 PE=1 SV=1	4	8	4	22.1	380474	384969	372136	346701	400540	385189	203953	290111	284653	283109	328048	328709	380422	457865	221861	379193	377477	259572	313289	353382	0.0130961	0.921911	0.013289	0.729406	0.165204	0.278266	0.684538	0.826198	0.826198	0.931932	1.20694	1.3614	1.12798
Q5HCY9	4,4'-diapophytoene desaturase (4,4'-diaponeurosporene-forming) OS=Staphylococcus aureus (strain COL) OX=93062 GN=crtN PE=3 SV=1	1	2	1	56.7	128478	151874	133894	150646	141410	149692	135349	156623	78996.4	202075	177032	198033	327169	391197	329839	138082	147249	123656	192380	349402	0.583406	0.297229	0.00664666	0.000665336	0.0481381	0.00193682	0.895526	1.39323	1.39323	2.53039	1.55577	2.82559	1.8162
Q5HCV3	3-methyl-2-oxobutanoate hydroxymethyltransferase OS=Staphylococcus aureus (strain COL) OX=93062 GN=panB PE=3 SV=1	12	38	12	29.2	2.83127e+06	2.84443e+06	2.9194e+06	2.93126e+06	2.80653e+06	2.95594e+06	2.60454e+06	2.70733e+06	2.73237e+06	2.85551e+06	2.84989e+06	2.94283e+06	2.89482e+06	3.79342e+06	3.31695e+06	2.86503e+06	2.89791e+06	2.68141e+06	2.88275e+06	3.33507e+06	0.0184153	0.573991	0.686047	0.146097	0.0150979	0.0674713	0.93591	1.00618	1.00618	1.16406	1.07508	1.24377	1.15691
Q5HCV0	L-lactate dehydrogenase 2 OS=Staphylococcus aureus (strain COL) OX=93062 GN=ldh2 PE=1 SV=1	21	139	21	34.4	2.5175e+07	2.48258e+07	2.49974e+07	2.37961e+07	2.41363e+07	2.38873e+07	8.45164e+06	1.04217e+07	6.95282e+06	8.60815e+06	8.83604e+06	7.73987e+06	1.02014e+07	1.07245e+07	1.04614e+07	2.49994e+07	2.39399e+07	8.60873e+06	8.39469e+06	1.04624e+07	8.41971e-05	0.00177931	1.16531e-06	1.45839e-07	0.849622	0.142056	0.344357	0.335795	0.335795	0.418507	0.975137	1.21533	1.24632
Q5HCR3	Ornithine carbamoyltransferase, catabolic OS=Staphylococcus aureus (strain COL) OX=93062 GN=arcB PE=3 SV=1	1	1	1	37.7	170708	193281	176603	195824	194245	187287	104921	118954	88910.5	99718.1	106704	104487	139261	179523	161833	180198	192452	104262	103637	160206	0.00231017	0.166263	0.000411877	0.211923	0.947487	0.0182923	0.578598	0.575128	0.575128	0.889056	0.994003	1.53657	1.54584
Q5HCP3	Serine-rich adhesin for platelets OS=Staphylococcus aureus (strain COL) OX=93062 GN=sraP PE=3 SV=1	8	24	8	226.9	1.07447e+06	1.1375e+06	1.19219e+06	1.33943e+06	1.25049e+06	1.32203e+06	1.40902e+06	1.2703e+06	1.32373e+06	1.64455e+06	1.49895e+06	1.60272e+06	1.85017e+06	1.98117e+06	1.60734e+06	1.13472e+06	1.30398e+06	1.33435e+06	1.58207e+06	1.81289e+06	0.0194295	0.0177536	0.00124696	0.00409345	0.0138705	0.0148568	1.17593	1.39425	1.39425	1.59766	1.18565	1.35864	1.1459
Q5HCL0	UPF0312 protein SACOL2711 OS=Staphylococcus aureus (strain COL) OX=93062 GN=SACOL2711 PE=3 SV=1	5	10	5	18.6	383647	480743	403664	416462	453286	393837	330701	302816	320219	406318	318692	256220	332856	272581	311108	422685	421195	317912	327077	305515	0.0269456	0.96744	0.143507	0.0272433	0.846159	0.557741	0.752126	0.773808	0.773808	0.722797	1.02883	0.961005	0.934078
Q53653	Clumping factor A OS=Staphylococcus aureus (strain Newman) OX=426430 GN=clfA PE=1 SV=1	13	34	13	97	3.37171e+06	3.21028e+06	3.16306e+06	3.39323e+06	3.51436e+06	3.60886e+06	5.93271e+06	5.59693e+06	5.92585e+06	1.13009e+07	1.1101e+07	1.20121e+07	1.84913e+07	1.78918e+07	1.97143e+07	3.24835e+06	3.50548e+06	5.8185e+06	1.14713e+07	1.86991e+07	3.57988e-05	0.0443072	8.42116e-06	8.87843e-06	4.53993e-05	1.93662e-05	1.79122	3.53142	3.53142	5.75651	1.97152	3.21374	1.63008
Q2YZB9	tRNA uridine 5-carboxymethylaminomethyl modification enzyme MnmG OS=Staphylococcus aureus (strain bovine RF122 / ET3-1) OX=273036 GN=mnmG PE=3 SV=1	10	26	10	70.1	2.58628e+06	2.62746e+06	2.6709e+06	2.71041e+06	2.63005e+06	2.63359e+06	2.2683e+06	2.28604e+06	2.3979e+06	2.74138e+06	2.82082e+06	2.76971e+06	3.2543e+06	2.92705e+06	3.00276e+06	2.62821e+06	2.65801e+06	2.31741e+06	2.7773e+06	3.06137e+06	0.00278866	0.452363	0.0115007	0.0131419	0.00059913	0.00224095	0.881745	1.05673	1.05673	1.16481	1.19845	1.32103	1.10228
Q2YZB6	50S ribosomal protein L34 OS=Staphylococcus aureus (strain bovine RF122 / ET3-1) OX=273036 GN=rpmH PE=1 SV=1	2	6	2	5.4	765293	709169	745836	871707	912768	873417	1.91677e+06	1.90896e+06	2.34309e+06	1.51199e+06	1.41506e+06	1.39744e+06	3.89725e+06	3.55871e+06	3.89463e+06	740099	885964	2.05627e+06	1.4415e+06	3.78353e+06	0.000802982	0.00234919	5.75107e-05	1.15439e-05	0.0141448	0.000691256	2.77837	1.94771	1.94771	5.11219	0.701026	1.83999	2.62472
Q2YYQ3	50S ribosomal protein L16 OS=Staphylococcus aureus (strain bovine RF122 / ET3-1) OX=273036 GN=rplP PE=1 SV=1	10	37	10	16.2	3.42244e+06	3.50205e+06	3.42648e+06	3.29007e+06	3.18862e+06	3.05393e+06	2.94892e+06	2.62212e+06	2.73263e+06	2.32848e+06	2.40576e+06	2.34381e+06	1.87196e+06	2.35355e+06	2.44069e+06	3.45032e+06	3.17754e+06	2.76789e+06	2.35935e+06	2.22207e+06	0.00235749	0.0202941	6.34692e-06	0.00234909	0.0144529	0.0533905	0.802213	0.683806	0.683806	0.644017	0.8524	0.802801	0.941812
Q2YYJ5	Tagatose-6-phosphate kinase OS=Staphylococcus aureus (strain bovine RF122 / ET3-1) OX=273036 GN=lacC PE=3 SV=1	1	6	1	33.7	761979	784587	728965	884290	886744	892033	1.15227e+06	1.2766e+06	1.28947e+06	3.0023e+06	2.68802e+06	3.01663e+06	1.76134e+06	1.82458e+06	1.55516e+06	758510	887689	1.23944e+06	2.90232e+06	1.71369e+06	0.000498619	0.00137555	3.8617e-05	0.000324428	0.000136702	0.00681529	1.63405	3.82634	3.82634	2.25929	2.34163	1.38263	0.590457
Q2YY67	L-threonine dehydratase catabolic TdcB OS=Staphylococcus aureus (strain bovine RF122 / ET3-1) OX=273036 GN=tdcB PE=3 SV=2	11	48	5	37.3	4.06865e+06	4.06255e+06	4.14187e+06	4.61544e+06	4.61724e+06	4.7399e+06	2.58153e+06	2.73149e+06	2.55526e+06	3.55568e+06	3.90074e+06	4.20515e+06	5.79361e+06	5.71008e+06	6.24165e+06	4.09102e+06	4.65752e+06	2.62276e+06	3.88719e+06	5.91511e+06	1.71244e-05	0.000305598	0.342265	0.000398934	0.0029426	4.58747e-05	0.641101	0.950175	0.950175	1.44588	1.4821	2.2553	1.52169
Q2YY44	Peptide methionine sulfoxide reductase MsrB OS=Staphylococcus aureus (strain bovine RF122 / ET3-1) OX=273036 GN=msrB PE=3 SV=1	2	6	2	16.3	327013	290819	321967	335429	321435	317668	302417	321891	307562	328240	171232	308079	197177	316382	239330	313266	324844	310623	269184	250963	0.84568	0.408183	0.432833	0.164711	0.450982	0.167043	0.991564	0.859281	0.859281	0.801117	0.866591	0.807932	0.932311
Q2YY39	UPF0403 protein SAB1283c OS=Staphylococcus aureus (strain bovine RF122 / ET3-1) OX=273036 GN=SAB1283c PE=3 SV=1	2	12	2	16	1.31598e+06	1.33769e+06	1.367e+06	1.23617e+06	1.16603e+06	1.20132e+06	1.15348e+06	1.15257e+06	1.08431e+06	809237	871185	670879	851951	761939	705788	1.34022e+06	1.20118e+06	1.13012e+06	783767	773226	0.0015259	0.00517014	0.000802523	0.000229636	0.0054862	0.00179449	0.843233	0.584804	0.584804	0.576938	0.693525	0.684198	0.986551
Q2YY03	Response regulator ArlR OS=Staphylococcus aureus (strain bovine RF122 / ET3-1) OX=273036 GN=arlR PE=3 SV=1	1	2	1	25.5	245391	224195	244350	248137	217886	268396	170857	182564	141211	245233	179684	187899	167516	250368	145025	237979	244806	164877	204272	187636	0.00659892	0.695376	0.195986	0.199236	0.176203	0.543428	0.692824	0.858362	0.858362	0.788459	1.23893	1.13804	0.918562
Q2YXX8	Conserved virulence factor B OS=Staphylococcus aureus (strain bovine RF122 / ET3-1) OX=273036 GN=cvfB PE=3 SV=1	8	21	8	34.2	2.23829e+06	2.26361e+06	2.20843e+06	2.14365e+06	2.01484e+06	2.16046e+06	1.76199e+06	1.62534e+06	1.75156e+06	1.80157e+06	1.8705e+06	2.05419e+06	2.37088e+06	2.32452e+06	2.41884e+06	2.23678e+06	2.10632e+06	1.71296e+06	1.90876e+06	2.37141e+06	0.000360423	0.0552347	0.0130878	0.012985	0.0882246	0.000218503	0.765817	0.85335	0.85335	1.06019	1.1143	1.38439	1.24239
Q2YXT2	Catalase OS=Staphylococcus aureus (strain bovine RF122 / ET3-1) OX=273036 GN=katA PE=3 SV=2	8	13	8	58.3	1.66007e+06	1.74735e+06	1.64424e+06	1.72767e+06	1.78671e+06	1.76679e+06	1.5662e+06	1.39215e+06	1.38227e+06	1.90892e+06	2.04536e+06	2.13567e+06	2.36113e+06	2.53956e+06	2.73689e+06	1.68388e+06	1.76039e+06	1.44687e+06	2.02998e+06	2.54586e+06	0.024982	0.103783	0.00915586	0.00159435	0.00279971	0.000891595	0.859245	1.20554	1.20554	1.5119	1.40302	1.75956	1.25413
Q2YXS9	GMP reductase OS=Staphylococcus aureus (strain bovine RF122 / ET3-1) OX=273036 GN=guaC PE=3 SV=1	3	5	3	36.1	432968	419456	426072	430669	452634	473984	454540	455456	459502	509084	567460	476177	577302	492336	400203	426166	452429	456500	517574	489947	0.00192836	0.115449	0.0275636	0.281545	0.0843696	0.548939	1.07118	1.21449	1.21449	1.14966	1.13379	1.07327	0.946622
Q2YXR5	Aerobic glycerol-3-phosphate dehydrogenase OS=Staphylococcus aureus (strain bovine RF122 / ET3-1) OX=273036 GN=glpD PE=3 SV=2	45	223	32	62.4	5.90858e+07	5.82089e+07	5.88672e+07	5.78869e+07	5.96632e+07	5.88809e+07	3.72859e+07	3.76076e+07	3.15283e+07	2.5433e+07	2.47537e+07	2.48656e+07	2.43203e+07	2.60084e+07	2.47253e+07	5.87206e+07	5.88103e+07	3.5474e+07	2.50174e+07	2.5018e+07	0.000308555	0.884104	6.0038e-08	5.00454e-07	0.00623457	0.00685404	0.604114	0.426041	0.426041	0.426052	0.705233	0.70525	1.00002
Q2YXP5	tRNA pseudouridine synthase B OS=Staphylococcus aureus (strain bovine RF122 / ET3-1) OX=273036 GN=truB PE=3 SV=1	2	2	2	34.6	391615	512795	403479	415558	381055	367294	370385	363475	369523	396004	464159	415109	474679	407049	247372	435963	387969	367794	425091	376367	0.152382	0.308314	0.815291	0.48555	0.0484774	0.904963	0.843637	0.975061	0.975061	0.8633	1.15578	1.02331	0.88538
Q2YXP2	Polyribonucleotide nucleotidyltransferase OS=Staphylococcus aureus (strain bovine RF122 / ET3-1) OX=273036 GN=pnp PE=3 SV=1	41	121	25	77.4	2.54395e+07	2.49237e+07	2.54402e+07	2.41482e+07	2.36923e+07	2.33839e+07	1.8982e+07	1.90541e+07	1.74899e+07	1.63831e+07	1.58787e+07	1.68213e+07	1.46215e+07	1.5084e+07	1.42462e+07	2.52678e+07	2.37415e+07	1.85087e+07	1.6361e+07	1.46506e+07	0.000231084	0.00556327	1.01761e-05	3.66345e-06	0.0205502	0.00239676	0.732501	0.647505	0.647505	0.579812	0.883965	0.791552	0.895456
Q2YXL5	ATP-dependent protease subunit HslV OS=Staphylococcus aureus (strain bovine RF122 / ET3-1) OX=273036 GN=hslV PE=3 SV=1	4	9	4	19.5	1.48753e+06	1.49635e+06	1.41646e+06	1.51734e+06	1.49524e+06	1.42921e+06	1.54244e+06	1.40544e+06	1.47387e+06	2.2473e+06	1.97012e+06	2.34448e+06	2.9536e+06	3.01038e+06	3.05035e+06	1.46678e+06	1.48059e+06	1.47392e+06	2.1873e+06	3.00478e+06	0.88648	0.725119	0.00330814	2.17554e-06	0.00388586	6.00229e-06	1.00487	1.49123	1.49123	2.04855	1.484	2.03863	1.37374
Q2YXK2	Ribosome maturation factor RimM OS=Staphylococcus aureus (strain bovine RF122 / ET3-1) OX=273036 GN=rimM PE=3 SV=1	4	6	4	19.1	222150	237476	269859	245928	215063	232534	220405	250895	180943	225882	284823	322679	279454	303985	308129	243162	231175	217414	277794	297190	0.355256	0.511665	0.333013	0.0316327	0.156704	0.0226848	0.894113	1.14243	1.14243	1.22219	1.27772	1.36693	1.06982
Q2YXJ8	Probable dual-specificity RNA methyltransferase RlmN OS=Staphylococcus aureus (strain bovine RF122 / ET3-1) OX=273036 GN=rlmN PE=3 SV=1	6	17	6	41.8	1.04663e+06	1.08265e+06	1.07767e+06	1.09026e+06	1.05783e+06	1.05576e+06	890294	900266	887288	790087	991343	751247	722359	568653	690650	1.06898e+06	1.06795e+06	892616	844226	660554	0.000121983	0.951083	0.0404765	0.00106226	0.551463	0.00784088	0.835015	0.789747	0.789747	0.617928	0.945788	0.74002	0.782438
Q2YXC5	Glutamate racemase OS=Staphylococcus aureus (strain bovine RF122 / ET3-1) OX=273036 GN=murI PE=3 SV=1	7	12	7	29.6	1.31425e+06	1.33529e+06	1.36546e+06	1.38082e+06	1.30356e+06	1.3693e+06	1.19713e+06	1.13809e+06	1.23658e+06	1.72505e+06	1.81177e+06	1.84714e+06	2.04153e+06	2.19391e+06	2.23504e+06	1.33833e+06	1.35123e+06	1.1906e+06	1.79466e+06	2.15682e+06	0.0101732	0.672093	0.000311103	0.000175077	0.000197541	0.000122526	0.889616	1.34096	1.34096	1.61158	1.50735	1.81154	1.2018
Q2YX95	Iron-regulated surface determinant protein A OS=Staphylococcus aureus (strain bovine RF122 / ET3-1) OX=273036 GN=isdA PE=3 SV=1	14	58	1	38.6	36571.9	35300.6	40007.4	56992.8	43825.7	43289.3	169006	162245	142549	121483	126577	129333	89443.2	86584.7	70169.6	37293.3	48035.9	157933	125798	82065.8	0.000116043	0.0840969	5.12703e-06	0.00191201	0.0177008	0.00158971	4.23489	3.37321	3.37321	2.20055	0.796527	0.519624	0.652362
Q2YX59	DNA-directed RNA polymerase subunit epsilon OS=Staphylococcus aureus (strain bovine RF122 / ET3-1) OX=273036 GN=rpoY PE=3 SV=1	7	17	7	8.7	1.85389e+06	1.86929e+06	1.87761e+06	2.12077e+06	2.07636e+06	2.14671e+06	1.96613e+06	2.05412e+06	2.24084e+06	1.82075e+06	1.74263e+06	1.78266e+06	1.92518e+06	1.89901e+06	1.78663e+06	1.86693e+06	2.11461e+06	2.08703e+06	1.78201e+06	1.87027e+06	0.0536671	0.000335229	0.022794	0.941806	0.0221985	0.0768357	1.11789	0.954515	0.954515	1.00179	0.853851	0.896142	1.04953
Q2YX52	Phosphoribosylformylglycinamidine cyclo-ligase OS=Staphylococcus aureus (strain bovine RF122 / ET3-1) OX=273036 GN=purM PE=3 SV=1	2	6	2	37.1	512972	492927	513322	523367	512441	542611	479102	473468	489849	513842	440130	337273	276550	407285	536185	506407	526140	480806	430415	406674	0.0364803	0.150079	0.215135	0.2557	0.382635	0.379492	0.949446	0.849938	0.849938	0.803057	0.895194	0.845816	0.944841
Q2YX35	Ribonuclease J 1 OS=Staphylococcus aureus (strain bovine RF122 / ET3-1) OX=273036 GN=rnj1 PE=3 SV=1	25	77	25	62.6	8.85836e+06	9.02369e+06	9.07896e+06	8.82524e+06	8.93217e+06	8.79952e+06	6.40115e+06	6.98023e+06	6.62673e+06	6.49575e+06	6.79971e+06	6.82052e+06	6.73532e+06	6.85313e+06	6.35646e+06	8.987e+06	8.85231e+06	6.66937e+06	6.70533e+06	6.6483e+06	0.000214785	0.158146	5.15378e-05	0.000139893	0.865088	0.930065	0.742113	0.746114	0.746114	0.739769	1.00539	0.996842	0.991496
Q2YWX8	UPF0738 protein SAB0871 OS=Staphylococcus aureus (strain bovine RF122 / ET3-1) OX=273036 GN=SAB0871 PE=3 SV=1	2	4	2	13.5	1.17572e+06	1.18099e+06	1.18429e+06	1.26258e+06	1.1299e+06	1.16525e+06	1.03306e+06	1.04303e+06	1.13229e+06	1.23446e+06	1.271e+06	1.35566e+06	1.49901e+06	1.34086e+06	1.57134e+06	1.18033e+06	1.18591e+06	1.06946e+06	1.28704e+06	1.4704e+06	0.0248098	0.895188	0.0413175	0.0130598	0.0103914	0.00590479	0.906065	1.09041	1.09041	1.24575	1.20345	1.3749	1.14246
Q2YWU2	ATP-dependent helicase/deoxyribonuclease subunit B OS=Staphylococcus aureus (strain bovine RF122 / ET3-1) OX=273036 GN=addB PE=3 SV=1	6	9	1	134.2	284015	284204	306233	292910	292205	299998	257020	294282	308663	474474	567539	435444	565883	467928	601723	291484	295038	286655	492486	545178	0.791213	0.671669	0.0072745	0.00336267	0.00810394	0.00380324	0.983432	1.68958	1.68958	1.87035	1.71804	1.90186	1.10699
Q2YWS3	Glucose-6-phosphate isomerase OS=Staphylococcus aureus (strain bovine RF122 / ET3-1) OX=273036 GN=pgi PE=3 SV=1	25	78	25	49.8	1.74759e+07	1.72342e+07	1.7639e+07	2.28507e+07	2.3395e+07	2.35619e+07	1.02214e+07	1.18189e+07	9.84598e+06	1.10393e+07	1.19514e+07	1.21927e+07	9.27902e+06	9.18054e+06	8.67311e+06	1.74497e+07	2.32692e+07	1.06288e+07	1.17278e+07	9.04423e+06	0.000378765	1.85733e-05	0.000102463	2.88049e-06	0.191204	0.06663	0.609108	0.672092	0.672092	0.518303	1.1034	0.85092	0.771178
Q2YWQ8	D-alanine--D-alanyl carrier protein ligase OS=Staphylococcus aureus (strain bovine RF122 / ET3-1) OX=273036 GN=dltA PE=3 SV=1	19	68	19	54.6	5.68848e+06	5.90622e+06	5.95888e+06	5.81096e+06	5.599e+06	5.59053e+06	5.63064e+06	5.64169e+06	5.3389e+06	5.32277e+06	5.76979e+06	5.37698e+06	5.43416e+06	5.57006e+06	4.8205e+06	5.85119e+06	5.66683e+06	5.53708e+06	5.48985e+06	5.27491e+06	0.0718029	0.168343	0.0914272	0.0783006	0.797515	0.355175	0.946315	0.938244	0.938244	0.901509	0.991471	0.952652	0.960847
Q2YW66	Phosphoglucomutase OS=Staphylococcus aureus (strain bovine RF122 / ET3-1) OX=273036 GN=pgcA PE=3 SV=2	8	16	8	62.1	1.10031e+06	1.11604e+06	1.10058e+06	1.14394e+06	1.11277e+06	1.11373e+06	958090	969583	870308	1.03101e+06	908487	1.07949e+06	1.03286e+06	1.24297e+06	1.36092e+06	1.10564e+06	1.12348e+06	932660	1.00633e+06	1.21225e+06	0.00553185	0.195203	0.12414	0.329411	0.285212	0.05033	0.843545	0.910176	0.910176	1.09642	1.07899	1.29978	1.20462
Q2YVY2	Transcription-repair-coupling factor OS=Staphylococcus aureus (strain bovine RF122 / ET3-1) OX=273036 GN=mfd PE=3 SV=1	2	5	2	134.2	685261	990401	714361	727157	877792	645256	780511	592192	664736	695403	468149	544989	462799	560009	438379	796674	750069	679147	569514	487062	0.351798	0.714621	0.126359	0.0409537	0.27319	0.0441186	0.852477	0.714864	0.714864	0.611369	0.838572	0.717168	0.855225
Q2YVT7	Methionine import ATP-binding protein MetN 1 OS=Staphylococcus aureus (strain bovine RF122 / ET3-1) OX=273036 GN=metN1 PE=3 SV=1	1	3	1	38.6	62716.6	78495.5	76212.4	61972.4	70389.3	54439.4	106288	57231.5	63220.3	174557	66501.7	191485	64656.9	86661.9	146488	72474.8	62267	75579.9	144181	99269	0.85748	0.204603	0.143301	0.343156	0.178421	0.458744	1.04284	1.9894	1.9894	1.3697	1.90767	1.31343	0.688501
Q2YVJ2	30S ribosomal protein S6 OS=Staphylococcus aureus (strain bovine RF122 / ET3-1) OX=273036 GN=rpsF PE=1 SV=1	16	80	16	11.6	1.60784e+07	1.58844e+07	1.57268e+07	1.51514e+07	1.60682e+07	1.559e+07	1.82239e+07	1.86239e+07	1.88239e+07	1.96847e+07	1.82014e+07	1.78735e+07	1.48562e+07	1.5121e+07	1.39322e+07	1.58966e+07	1.56032e+07	1.85572e+07	1.85865e+07	1.46365e+07	0.000197907	0.359437	0.00897513	0.028155	0.962405	0.000614137	1.16737	1.16922	1.16922	0.920731	1.00158	0.78872	0.787476
Q2YVF5	Probable acetyl-CoA acyltransferase OS=Staphylococcus aureus (strain bovine RF122 / ET3-1) OX=273036 GN=SAB0304 PE=3 SV=1	8	24	1	41.6	23673.6	21420.6	29499.6	26789.7	23415.8	24981.1	25104	18558.5	100	40759.9	100	100	100	100	61482.5	24864.6	25062.2	14587.5	13653.3	20560.8	0.261309	0.943013	0.461091	0.844732	0.954781	0.797534	0.586678	0.549105	0.549105	0.826911	0.935957	1.40948	1.50593
Q2YV76	Ribitol-5-phosphate cytidylyltransferase 2 OS=Staphylococcus aureus (strain bovine RF122 / ET3-1) OX=273036 GN=tarI2 PE=3 SV=1	5	15	3	26.6	590687	603579	619546	621017	575985	598646	407414	434550	372642	447436	433729	411372	560018	511307	403603	604604	598549	404869	430846	491643	0.000539653	0.715089	0.000205332	0.0739116	0.27924	0.154874	0.669642	0.712608	0.712608	0.813164	1.06416	1.21433	1.14111
Q2YV73	Ribitol-5-phosphate cytidylyltransferase 1 OS=Staphylococcus aureus (strain bovine RF122 / ET3-1) OX=273036 GN=tarI1 PE=3 SV=1	12	24	10	26.6	2.66607e+06	2.73094e+06	2.68781e+06	2.62115e+06	2.55147e+06	2.5716e+06	2.31177e+06	2.49156e+06	2.41332e+06	2.8263e+06	2.98027e+06	3.03544e+06	3.38381e+06	2.72794e+06	2.93489e+06	2.69494e+06	2.58141e+06	2.40555e+06	2.94734e+06	3.01555e+06	0.00642246	0.0156811	0.0181761	0.174654	0.00264566	0.0382873	0.892618	1.09366	1.09366	1.11896	1.22522	1.25358	1.02314
Q2YV68	Sensor histidine kinase/phosphatase LytS OS=Staphylococcus aureus (strain bovine RF122 / ET3-1) OX=273036 GN=lytS PE=3 SV=1	1	2	1	64.9	28313	34750.6	35938.2	40992.7	37093.2	35576.5	34292.2	26076.1	37282.8	100	100	100	100	100	100	33000.6	37887.5	32550.4	100	100	0.917917	0.163356	0.000155794	0.000155794	0.000635855	0.000635855	0.986358	0.00303025	0.00303025	0.00303025	0.00307216	0.00307216	1
Q2YV20	FMN-dependent NADH:quinone oxidoreductase OS=Staphylococcus aureus (strain bovine RF122 / ET3-1) OX=273036 GN=azoR PE=3 SV=2	2	3	2	23.3	571754	581592	534595	529493	504847	567761	343082	371971	381551	416084	407947	459939	577629	356773	531976	562647	534034	365535	427990	488793	0.000430069	0.285569	0.00335866	0.343611	0.0346832	0.145441	0.649669	0.760672	0.760672	0.868737	1.17086	1.3372	1.14207
Q2YV12	PTS system MurNAc-GlcNAc-specific EIIBC component OS=Staphylococcus aureus (strain bovine RF122 / ET3-1) OX=273036 GN=SAB0132 PE=3 SV=1	6	12	6	50.6	1.17233e+06	1.23597e+06	1.2833e+06	1.25277e+06	1.22018e+06	1.17795e+06	1.10989e+06	911164	806954	1.5334e+06	1.65592e+06	1.77528e+06	3.12548e+06	2.78194e+06	2.7004e+06	1.23053e+06	1.21697e+06	942670	1.65487e+06	2.86927e+06	0.0381657	0.744018	0.00525854	0.000257873	0.00324068	0.000257544	0.766067	1.34484	1.34484	2.33173	1.75551	3.04377	1.73384
Q2YUM9	UDP-N-acetylglucosamine 1-carboxyvinyltransferase 2 OS=Staphylococcus aureus (strain bovine RF122 / ET3-1) OX=273036 GN=murA2 PE=3 SV=1	11	41	11	45	3.53648e+06	3.66276e+06	3.63888e+06	3.59221e+06	3.53867e+06	3.50398e+06	3.42307e+06	3.19719e+06	3.25352e+06	4.06456e+06	4.03343e+06	4.07055e+06	4.94403e+06	4.46855e+06	4.33452e+06	3.61271e+06	3.54495e+06	3.29126e+06	4.05618e+06	4.58237e+06	0.0146963	0.218498	0.00039152	0.00682804	0.000373445	0.00280226	0.911023	1.12275	1.12275	1.2684	1.23241	1.39228	1.12972
Q2YUJ9	ATP synthase subunit alpha OS=Staphylococcus aureus (strain bovine RF122 / ET3-1) OX=273036 GN=atpA PE=3 SV=1	27	126	27	54.5	2.16155e+07	2.16639e+07	2.15609e+07	2.02546e+07	2.0188e+07	2.05343e+07	1.74178e+07	1.76493e+07	1.80845e+07	1.66525e+07	1.70187e+07	1.71996e+07	1.81789e+07	1.90551e+07	1.75655e+07	2.16134e+07	2.03256e+07	1.77172e+07	1.6957e+07	1.82665e+07	3.90999e-05	0.000306611	9.07739e-06	0.00151194	0.0398225	0.311349	0.819732	0.784557	0.784557	0.845145	0.957089	1.031	1.07723
Q2YUH3	DEAD-box ATP-dependent RNA helicase CshA OS=Staphylococcus aureus (strain bovine RF122 / ET3-1) OX=273036 GN=cshA PE=3 SV=1	21	69	12	57	7.93753e+06	8.16132e+06	8.10402e+06	8.07855e+06	7.96545e+06	8.10969e+06	8.40695e+06	8.17269e+06	8.69972e+06	7.55111e+06	7.52086e+06	7.70003e+06	6.9827e+06	7.47002e+06	7.67554e+06	8.06763e+06	8.05123e+06	8.42645e+06	7.59067e+06	7.37609e+06	0.0975233	0.847949	0.00539339	0.0329116	0.00673123	0.0147837	1.04448	0.94088	0.94088	0.914282	0.900814	0.875349	0.971731
Q2YUE5	Redox-sensing transcriptional repressor Rex OS=Staphylococcus aureus (strain bovine RF122 / ET3-1) OX=273036 GN=rex PE=3 SV=1	4	8	4	23.6	614909	630406	621878	605795	606346	572212	708039	697351	748932	826424	860380	952836	1.01305e+06	955774	1.1059e+06	622397	594785	718107	879880	1.02491e+06	0.00424387	0.0853741	0.00248487	0.000790508	0.0167594	0.00272956	1.15378	1.41369	1.41369	1.64671	1.22528	1.42724	1.16483
Q2YU70	DNA ligase OS=Staphylococcus aureus (strain bovine RF122 / ET3-1) OX=273036 GN=ligA PE=3 SV=1	17	32	17	75	1.55201e+06	1.62201e+06	1.6706e+06	1.69211e+06	1.55164e+06	1.62463e+06	1.54594e+06	1.44824e+06	1.39465e+06	1.23734e+06	1.53267e+06	1.40315e+06	1.64202e+06	1.52277e+06	1.59849e+06	1.61487e+06	1.62279e+06	1.46294e+06	1.39105e+06	1.58776e+06	0.0536152	0.88888	0.0720483	0.609317	0.496693	0.0911202	0.905918	0.861401	0.861401	0.983209	0.95086	1.08532	1.14141
Q2YU60	NH(3)-dependent NAD(+) synthetase OS=Staphylococcus aureus (strain bovine RF122 / ET3-1) OX=273036 GN=nadE PE=3 SV=1	8	26	8	30.7	2.26822e+06	2.26174e+06	2.25332e+06	2.22678e+06	2.14597e+06	2.17822e+06	1.72024e+06	1.50081e+06	1.4152e+06	1.67107e+06	2.06501e+06	1.73241e+06	2.14665e+06	2.24296e+06	2.26048e+06	2.2611e+06	2.18366e+06	1.54542e+06	1.82283e+06	2.2167e+06	0.00140912	0.0315853	0.0231883	0.280936	0.142846	0.00233136	0.683482	0.80617	0.80617	0.980364	1.17951	1.43437	1.21608
Q2YTH0	30S ribosomal protein S4 OS=Staphylococcus aureus (strain bovine RF122 / ET3-1) OX=273036 GN=rpsD PE=1 SV=1	15	84	15	23	2.3961e+07	2.3572e+07	2.36135e+07	2.18299e+07	2.25279e+07	2.19597e+07	2.37455e+07	2.3131e+07	2.28147e+07	2.17663e+07	2.31541e+07	2.18453e+07	2.0177e+07	2.04401e+07	2.08279e+07	2.37155e+07	2.21058e+07	2.32304e+07	2.22552e+07	2.04817e+07	0.180981	0.0028742	0.0352004	0.000137858	0.137624	0.00116523	0.979546	0.938426	0.938426	0.863642	0.958021	0.881676	0.920309
Q2YT67	Uridine kinase OS=Staphylococcus aureus (strain bovine RF122 / ET3-1) OX=273036 GN=udk PE=3 SV=1	7	12	7	23.5	1.23757e+06	1.29578e+06	1.28134e+06	1.34416e+06	1.20813e+06	1.28059e+06	1.18569e+06	1.28072e+06	1.22412e+06	1.70095e+06	1.62561e+06	1.52787e+06	1.54607e+06	1.44551e+06	1.42621e+06	1.27156e+06	1.27762e+06	1.23018e+06	1.61814e+06	1.47259e+06	0.274103	0.894769	0.00284009	0.00807585	0.00246686	0.00635225	0.967451	1.27256	1.27256	1.1581	1.31538	1.19706	0.910051
Q2YT62	Putative pre-16S rRNA nuclease OS=Staphylococcus aureus (strain bovine RF122 / ET3-1) OX=273036 GN=SAB1487c PE=3 SV=1	4	7	4	15.9	757325	762756	737134	726472	735182	717769	595965	581434	575678	768804	645052	668315	561713	599341	562909	752405	726474	584359	694057	574655	6.94745e-05	0.0490221	0.206718	0.000261413	0.0462513	0.519099	0.776655	0.922451	0.922451	0.763757	1.18772	0.983393	0.827965
Q2YT57	tRNA-specific 2-thiouridylase MnmA OS=Staphylococcus aureus (strain bovine RF122 / ET3-1) OX=273036 GN=mnmA PE=3 SV=1	13	28	13	42.1	2.84044e+06	2.88993e+06	2.89354e+06	2.85664e+06	2.77143e+06	2.81768e+06	2.40353e+06	2.67702e+06	2.45673e+06	3.25098e+06	3.29784e+06	3.77445e+06	4.22483e+06	4.03166e+06	4.54185e+06	2.87463e+06	2.81525e+06	2.51243e+06	3.44109e+06	4.26611e+06	0.0132758	0.118857	0.0280512	0.00074536	0.00767431	0.000505778	0.873998	1.19705	1.19705	1.48405	1.36963	1.698	1.23975
Q2YT41	30S ribosomal protein S20 OS=Staphylococcus aureus (strain bovine RF122 / ET3-1) OX=273036 GN=rpsT PE=1 SV=1	10	47	10	9	3.06433e+07	3.02786e+07	3.03096e+07	2.90877e+07	3.04556e+07	2.92605e+07	6.45874e+07	6.81842e+07	7.37202e+07	7.19894e+07	7.29942e+07	6.98367e+07	6.78603e+07	6.34704e+07	6.79553e+07	3.04105e+07	2.96013e+07	6.88306e+07	7.16068e+07	6.64286e+07	0.000133306	0.143562	1.61143e-06	1.70954e-05	0.379812	0.473709	2.26338	2.35467	2.35467	2.1844	1.04033	0.965104	0.927687
Q2YT12	GTPase Era OS=Staphylococcus aureus (strain bovine RF122 / ET3-1) OX=273036 GN=era PE=3 SV=1	7	13	7	34.3	1.13736e+06	1.21958e+06	1.20338e+06	1.32199e+06	1.23528e+06	1.25914e+06	1.07296e+06	1.06484e+06	981111	960812	1.14774e+06	1.26705e+06	1.47256e+06	1.345e+06	1.20649e+06	1.18678e+06	1.27214e+06	1.03964e+06	1.1252e+06	1.34135e+06	0.0189948	0.0771116	0.542444	0.128435	0.413404	0.021422	0.876017	0.948115	0.948115	1.13025	1.0823	1.29021	1.1921
Q2YSV9	Transcriptional regulator SarA OS=Staphylococcus aureus (strain bovine RF122 / ET3-1) OX=273036 GN=sarA PE=3 SV=1	11	44	11	14.7	9.64388e+06	9.57773e+06	9.50708e+06	9.5829e+06	9.86294e+06	9.94675e+06	1.02761e+07	1.04799e+07	1.00376e+07	8.51944e+06	8.80814e+06	8.47202e+06	7.35626e+06	7.1334e+06	7.03948e+06	9.57623e+06	9.79753e+06	1.02645e+07	8.59987e+06	7.17638e+06	0.00676514	0.131243	0.000960726	1.92752e-05	0.000548507	4.10309e-05	1.07188	0.898043	0.898043	0.749395	0.837823	0.699143	0.834476
Q2YSL9	7-cyano-7-deazaguanine synthase OS=Staphylococcus aureus (strain bovine RF122 / ET3-1) OX=273036 GN=queC PE=3 SV=1	3	4	3	24.8	317993	323041	335955	324716	305312	325191	425256	492433	420948	694768	589725	619596	692174	651214	777144	325663	318406	446213	634696	706844	0.0071057	0.439134	0.000620411	0.000525831	0.00835722	0.00397367	1.37017	1.94894	1.94894	2.17048	1.42241	1.5841	1.11367
Q2YSL2	Lipoteichoic acid synthase OS=Staphylococcus aureus (strain bovine RF122 / ET3-1) OX=273036 GN=ltaS PE=3 SV=1	5	7	5	74.4	277557	309274	281677	301799	249508	296322	295403	273945	284534	341808	315452	462675	369376	479133	463944	289503	282543	284627	373312	437484	0.698924	0.737284	0.145217	0.014384	0.124573	0.0118642	0.983159	1.28949	1.28949	1.51116	1.31158	1.53704	1.1719
Q2YSH7	Ribosome hibernation promotion factor OS=Staphylococcus aureus (strain bovine RF122 / ET3-1) OX=273036 GN=hpf PE=1 SV=1	12	48	12	22.2	7.29772e+06	7.30027e+06	7.48441e+06	7.40743e+06	7.52806e+06	7.57989e+06	4.67528e+06	4.77943e+06	3.61998e+06	4.42492e+06	5.0921e+06	5.32515e+06	6.03036e+06	5.69494e+06	5.94764e+06	7.3608e+06	7.50513e+06	4.35823e+06	4.94739e+06	5.89098e+06	0.00132588	0.146273	0.000952424	0.000241398	0.267876	0.0162218	0.592087	0.672127	0.672127	0.800318	1.13518	1.35169	1.19072
Q2YSG7	Phosphatidylglycerol--prolipoprotein diacylglyceryl transferase OS=Staphylococcus aureus (strain bovine RF122 / ET3-1) OX=273036 GN=lgt PE=3 SV=1	1	3	1	31.6	68370.2	78971	55677.3	82424.4	55479.2	68432.2	63831.5	36713.9	79878.4	37342.5	74048.7	66874.8	92986	145842	117506	67672.8	68778.6	60141.3	59422	118778	0.625875	0.919591	0.562872	0.0375838	0.968047	0.0414706	0.888707	0.878078	0.878078	1.75518	0.98804	1.97498	1.99889
Q2YSE8	Enolase OS=Staphylococcus aureus (strain bovine RF122 / ET3-1) OX=273036 GN=eno PE=3 SV=1	35	281	35	47.1	3.27108e+07	3.31246e+07	3.31389e+07	3.44696e+07	3.43673e+07	3.43601e+07	2.4075e+07	2.49127e+07	2.324e+07	2.06097e+07	2.22452e+07	2.21493e+07	2.18729e+07	2.25062e+07	2.1625e+07	3.29915e+07	3.4399e+07	2.40759e+07	2.1668e+07	2.20014e+07	5.94538e-05	0.00062627	3.24482e-05	3.20811e-06	0.0283396	0.0195187	0.729762	0.656777	0.656777	0.666881	0.899988	0.913833	1.01538
Q2YSD7	Protein-arginine kinase OS=Staphylococcus aureus (strain bovine RF122 / ET3-1) OX=273036 GN=mcsB PE=3 SV=1	4	7	4	38.6	318666	394201	354129	343479	334937	328528	332498	356051	320062	351124	512455	480371	475514	507586	688928	355665	335648	336204	447983	557343	0.466991	0.419064	0.162029	0.0448366	0.0909349	0.0302968	0.945281	1.25956	1.25956	1.56704	1.33248	1.65775	1.24411
Q2YSB4	Elongation factor G OS=Staphylococcus aureus (strain bovine RF122 / ET3-1) OX=273036 GN=fusA PE=3 SV=3	57	386	29	76.6	4.79745e+07	4.79842e+07	4.75668e+07	4.57589e+07	4.66447e+07	4.63738e+07	4.35883e+07	4.35594e+07	4.28147e+07	4.08244e+07	4.15598e+07	4.15986e+07	3.98224e+07	3.88825e+07	3.83403e+07	4.78418e+07	4.62591e+07	4.33208e+07	4.13276e+07	3.9015e+07	9.6372e-05	0.005894	2.23058e-05	4.13579e-05	0.00505271	0.0010113	0.9055	0.863838	0.863838	0.815501	0.95399	0.900608	0.944043
Q2G2X2	Glycerol-3-phosphate cytidylyltransferase OS=Staphylococcus aureus (strain NCTC 8325 / PS 47) OX=93061 GN=tarD PE=1 SV=1	2	2	2	15.8	74048.7	74458.4	80107.2	91953.4	86628.4	84959.6	68584.2	71237.9	54134.4	22621.3	29915.8	41578.2	58936.1	39303.6	100	76204.8	87847.1	64652.2	31371.8	32779.9	0.11092	0.0154918	0.00156476	0.067127	0.0122234	0.152934	0.848401	0.411677	0.411677	0.430155	0.485239	0.507019	1.04488
Q2G2T3	50S ribosomal protein L9 OS=Staphylococcus aureus (strain NCTC 8325 / PS 47) OX=93061 GN=rplI PE=3 SV=1	18	68	11	16.6	1.34728e+07	1.33162e+07	1.35308e+07	1.33322e+07	1.31597e+07	1.34166e+07	1.4737e+07	1.47991e+07	1.50832e+07	1.23711e+07	1.29393e+07	1.20913e+07	1.05943e+07	1.02924e+07	1.14412e+07	1.34399e+07	1.33028e+07	1.48731e+07	1.24672e+07	1.07759e+07	0.000323819	0.238828	0.0194933	0.00159508	0.000892812	0.000339861	1.10664	0.927625	0.927625	0.801786	0.838239	0.724526	0.864343
Q2G2P8	ADP-dependent (S)-NAD(P)H-hydrate dehydratase OS=Staphylococcus aureus (strain NCTC 8325 / PS 47) OX=93061 GN=nnrD PE=3 SV=2	1	1	1	30.2	113541	123078	114224	108354	106473	95259.3	139842	108442	109040	78462.3	149427	108915	156448	153967	164438	116947	103362	119108	112268	158284	0.851386	0.0565694	0.832891	0.000719226	0.78117	0.0224704	1.01847	0.959988	0.959988	1.35347	0.942573	1.32891	1.40988
Q2G2P5	Nickel-binding protein NikA OS=Staphylococcus aureus (strain NCTC 8325 / PS 47) OX=93061 GN=nikA PE=1 SV=2	5	7	5	55.4	581645	603216	592876	590209	524611	542962	546327	562607	522286	483418	532561	469189	519482	436866	467412	592579	552594	543740	495056	474587	0.0211689	0.122994	0.00844854	0.00905744	0.0963544	0.0613704	0.917582	0.835426	0.835426	0.800883	0.910465	0.872819	0.958652
Q2G2M6	Cysteine--tRNA ligase OS=Staphylococcus aureus (strain NCTC 8325 / PS 47) OX=93061 GN=cysS PE=3 SV=1	12	32	12	53.7	2.93626e+06	2.88011e+06	2.86382e+06	2.87259e+06	2.81252e+06	2.82189e+06	2.13978e+06	2.34516e+06	2.13893e+06	2.11036e+06	2.00158e+06	2.23612e+06	2.286e+06	2.31224e+06	2.38746e+06	2.8934e+06	2.83567e+06	2.20796e+06	2.11602e+06	2.32857e+06	0.000680652	0.115529	0.00040025	0.000113157	0.394379	0.183265	0.763103	0.731329	0.731329	0.804787	0.958362	1.05462	1.10045
Q2G2G7	UPF0637 protein SAOUHSC_01054 OS=Staphylococcus aureus (strain NCTC 8325 / PS 47) OX=93061 GN=SAOUHSC_01054 PE=3 SV=1	7	22	7	24	5.49301e+06	5.46951e+06	5.47594e+06	5.36861e+06	5.27727e+06	5.18264e+06	3.28019e+06	3.51579e+06	3.38635e+06	2.80875e+06	2.61317e+06	2.8606e+06	3.28182e+06	2.91545e+06	3.45072e+06	5.47949e+06	5.27618e+06	3.39411e+06	2.76084e+06	3.216e+06	6.92813e-06	0.0198608	3.58171e-06	0.00013842	0.0033716	0.359017	0.619422	0.50385	0.50385	0.586916	0.81342	0.947522	1.16486
Q2G2A2	UPF0223 protein SAOUHSC_01044 OS=Staphylococcus aureus (strain NCTC 8325 / PS 47) OX=93061 GN=SAOUHSC_01044 PE=3 SV=1	4	7	4	10.7	1.68481e+06	1.64879e+06	1.66691e+06	1.68574e+06	1.63207e+06	1.68056e+06	2.24524e+06	2.09475e+06	2.39018e+06	2.6041e+06	2.56878e+06	2.60463e+06	1.77915e+06	1.86521e+06	1.56128e+06	1.66684e+06	1.66613e+06	2.24339e+06	2.5925e+06	1.73521e+06	0.00256748	0.973386	5.0508e-07	0.494391	0.0154222	0.0150025	1.3459	1.55535	1.55535	1.04102	1.15562	0.773478	0.669318
Q2G260	Uncharacterized protein SAOUHSC_00094 OS=Staphylococcus aureus (strain NCTC 8325 / PS 47) OX=93061 GN=SAOUHSC_00094 PE=1 SV=1	3	20	3	21.8	1.9441e+06	2.04712e+06	2.09234e+06	2.25499e+06	2.08289e+06	2.23651e+06	3.34814e+06	3.43334e+06	3.56186e+06	6.32299e+06	6.14907e+06	6.50582e+06	7.84192e+06	7.57093e+06	7.87121e+06	2.02785e+06	2.19146e+06	3.44778e+06	6.32596e+06	7.76135e+06	4.84278e-05	0.0796031	2.74879e-06	6.77764e-07	1.80879e-05	2.91317e-06	1.70021	3.11954	3.11954	3.82738	1.83479	2.25112	1.2269
Q2G222	N-acetylmuramoyl-L-alanine amidase domain-containing protein SAOUHSC_02979 OS=Staphylococcus aureus (strain NCTC 8325 / PS 47) OX=93061 GN=SAOUHSC_02979 PE=1 SV=1	4	7	4	69.2	305658	311541	315804	308867	281487	318153	338620	359425	391176	621449	530677	753158	1.05262e+06	931959	606662	311001	302836	363073	635095	863748	0.0286694	0.513124	0.00742301	0.0142671	0.0148702	0.0202102	1.16743	2.0421	2.0421	2.77731	1.74922	2.37899	1.36003
Q2G1Z9	NAD kinase OS=Staphylococcus aureus (strain NCTC 8325 / PS 47) OX=93061 GN=nadK PE=3 SV=1	1	2	1	30.8	182240	171592	180204	188857	176809	159262	191495	182894	168372	221114	206027	170235	197170	187729	85034.3	178012	174976	180920	199125	156644	0.717733	0.757736	0.243181	0.585323	0.332499	0.542765	1.01634	1.11861	1.11861	0.879967	1.10062	0.86582	0.786662
Q2G1U0	Guanylate kinase OS=Staphylococcus aureus (strain NCTC 8325 / PS 47) OX=93061 GN=gmk PE=3 SV=1	6	11	6	24	1.43232e+06	1.48424e+06	1.30131e+06	1.27185e+06	1.29618e+06	1.28759e+06	916100	902679	885449	846202	704556	568424	694840	548134	684547	1.40596e+06	1.2852e+06	901409	706394	642507	0.000792068	0.0926661	0.00195364	0.000450059	0.0729925	0.00576093	0.641135	0.502429	0.502429	0.456989	0.783655	0.712781	0.909559
Q2G1C2	Teichoic acid ribitol-phosphate polymerase TarK OS=Staphylococcus aureus (strain NCTC 8325 / PS 47) OX=93061 GN=tarK PE=1 SV=1	9	15	7	60.1	1.16447e+06	1.18904e+06	1.23412e+06	1.27612e+06	1.21107e+06	1.21469e+06	993569	997449	939781	861805	925422	843114	1.1223e+06	1.01188e+06	1.09836e+06	1.19588e+06	1.23396e+06	976933	876780	1.07751e+06	0.0013687	0.264156	0.000581726	0.0393253	0.0322556	0.0586411	0.816918	0.733169	0.733169	0.901023	0.897482	1.10295	1.22894
Q2G1C1	Teichoic acid glycerol-phosphate transferase OS=Staphylococcus aureus (strain NCTC 8325 / PS 47) OX=93061 GN=tarF PE=1 SV=1	2	4	2	45.9	126134	121544	140429	134746	131143	136117	127952	162453	137852	233151	177923	227889	148191	222406	215137	129369	134002	142752	212988	195245	0.317473	0.474589	0.0106472	0.0534546	0.0260982	0.111137	1.10345	1.64636	1.64636	1.50921	1.49201	1.36772	0.916694
Q2G1B9	Ribulose-5-phosphate reductase 1 OS=Staphylococcus aureus (strain NCTC 8325 / PS 47) OX=93061 GN=tarJ PE=1 SV=1	3	12	3	38.4	783084	781175	790649	884170	786768	797096	670603	671684	657647	700482	714965	724584	671781	554409	440821	784970	822678	666645	713344	555670	2.4879e-05	0.291037	0.00069903	0.0263951	0.00497429	0.172131	0.849262	0.908754	0.908754	0.707888	1.07005	0.833533	0.778966
Q2G1B8	Teichoic acid ribitol-phosphate polymerase TarL OS=Staphylococcus aureus (strain NCTC 8325 / PS 47) OX=93061 GN=tarL PE=1 SV=1	13	27	11	66	3.8311e+06	3.80619e+06	3.82715e+06	3.51907e+06	3.39194e+06	3.58435e+06	2.51844e+06	2.45952e+06	2.40268e+06	2.26457e+06	1.89644e+06	2.08761e+06	2.55762e+06	2.36786e+06	2.54275e+06	3.82148e+06	3.49845e+06	2.46021e+06	2.08287e+06	2.48941e+06	2.40858e-06	0.00478633	8.26341e-05	2.6728e-05	0.0276184	0.695936	0.643785	0.545044	0.545044	0.651426	0.846623	1.01187	1.19518
Q2G182	Type VII secretion system extracellular protein B OS=Staphylococcus aureus (strain NCTC 8325 / PS 47) OX=93061 GN=esxB PE=1 SV=1	3	3	3	11.5	459557	444974	443759	464788	474680	475165	362596	378059	305752	227902	191113	115261	173927	168531	100	449430	471544	348803	178092	114186	0.0111591	0.0222369	0.00126989	0.00425457	0.0127394	0.0185131	0.7761	0.396262	0.396262	0.254068	0.510581	0.327365	0.641162
Q2G181	Type VII secretion system protein EsaE OS=Staphylococcus aureus (strain NCTC 8325 / PS 47) OX=93061 GN=essE PE=1 SV=1	2	2	2	26.4	58205.3	47985.2	55954.9	56075.7	59770.8	55873.1	48635.4	12627.8	22701.7	100	100	100	100	100	61968.7	54048.5	57239.9	27988.3	100	20722.9	0.0798829	0.394621	6.40366e-05	0.185287	0.0600335	0.770235	0.517837	0.00185019	0.00185019	0.383413	0.00357292	0.740413	207.229
Q2G178	Type VII secretion system protein EsaG OS=Staphylococcus aureus (strain NCTC 8325 / PS 47) OX=93061 GN=essG PE=1 SV=1	2	8	2	19.7	571543	579217	593948	582331	591628	609028	621732	576182	550439	656230	634023	692922	763105	801660	858904	581569	594329	582784	661059	807890	0.958335	0.279914	0.0124205	0.00137905	0.0441934	0.00293301	1.00209	1.13668	1.13668	1.38915	1.13431	1.38626	1.22212
Q2G124	Probable acetyl-CoA acyltransferase OS=Staphylococcus aureus (strain NCTC 8325 / PS 47) OX=93061 GN=SAOUHSC_00336 PE=3 SV=1	11	39	4	41.7	1.91539e+06	1.96934e+06	1.95874e+06	1.94761e+06	1.83486e+06	1.921e+06	1.50524e+06	1.51564e+06	1.62051e+06	1.4587e+06	1.68919e+06	1.52508e+06	1.9744e+06	1.86019e+06	1.79609e+06	1.94782e+06	1.90116e+06	1.54713e+06	1.55766e+06	1.87689e+06	0.000576967	0.284759	0.0051993	0.264459	0.898844	0.00667033	0.794287	0.799692	0.799692	0.963585	1.00681	1.21314	1.20494
Q2G111	30S ribosomal protein S18 OS=Staphylococcus aureus (strain NCTC 8325 / PS 47) OX=93061 GN=rpsR PE=1 SV=1	7	36	7	9.3	8.33818e+06	8.47043e+06	8.36106e+06	7.96347e+06	7.98335e+06	7.93023e+06	1.24944e+07	1.18229e+07	1.32268e+07	1.52352e+07	1.64111e+07	1.60137e+07	1.33726e+07	1.19535e+07	1.21536e+07	8.38989e+06	7.95902e+06	1.25147e+07	1.58867e+07	1.24932e+07	0.00053588	0.000590915	2.73833e-05	0.000770957	0.0031849	0.973151	1.49164	1.89355	1.89355	1.48908	1.26944	0.998281	0.786396
Q2G0T1	Ribonuclease M5 OS=Staphylococcus aureus (strain NCTC 8325 / PS 47) OX=93061 GN=rnmV PE=3 SV=1	2	4	2	20.1	101953	102073	98528.9	106515	97344	96034.7	72775.2	98919.8	118496	120642	79730.6	100	97336.2	138765	100	100852	99964.5	96730.3	66824.2	78733.8	0.772042	0.812199	0.390993	0.619124	0.472982	0.698216	0.959135	0.6626	0.6626	0.78069	0.690831	0.813952	1.17822
Q2G0S3	Bifunctional protein GlmU OS=Staphylococcus aureus (strain NCTC 8325 / PS 47) OX=93061 GN=glmU PE=3 SV=1	12	18	1	48.5	1.51928e+06	1.66819e+06	1.64503e+06	1.50977e+06	1.49681e+06	1.54449e+06	1.36244e+06	1.33007e+06	1.30282e+06	1.58055e+06	1.53771e+06	1.7115e+06	2.14216e+06	2.3439e+06	2.5392e+06	1.61083e+06	1.51702e+06	1.33178e+06	1.60992e+06	2.34175e+06	0.00482589	0.124651	0.990181	0.00409496	0.00721402	0.000955371	0.826762	0.999433	0.999433	1.45375	1.20885	1.75837	1.45458
Q2G0P8	Transcriptional regulator CtsR OS=Staphylococcus aureus (strain NCTC 8325 / PS 47) OX=93061 GN=ctsR PE=1 SV=1	1	1	1	17.8	18972.4	25916.1	19230	26761.9	30659.4	24498.6	22096.5	18945.5	25541.7	100	28937.2	100	100	51997.7	100	21372.8	27306.6	22194.6	9712.39	17399.2	0.795435	0.110067	0.303201	0.831015	0.271722	0.796553	1.03845	0.454427	0.454427	0.814081	0.437602	0.78394	1.79145
Q2G0P7	Protein-arginine kinase activator protein OS=Staphylococcus aureus (strain NCTC 8325 / PS 47) OX=93061 GN=mcsA PE=1 SV=2	2	2	2	21.7	132952	151736	141521	150009	144753	155438	93237	140307	120869	83647.7	116519	108084	100569	102488	85870.4	142070	150067	118138	102750	96309.1	0.178757	0.269524	0.0250299	0.00374374	0.412601	0.209971	0.831548	0.723239	0.723239	0.6779	0.869751	0.815227	0.937311
Q2G0P5	ATP-dependent Clp protease ATP-binding subunit ClpC OS=Staphylococcus aureus (strain NCTC 8325 / PS 47) OX=93061 GN=clpC PE=1 SV=1	48	164	46	91	2.1697e+07	2.18455e+07	2.17987e+07	2.12069e+07	2.05841e+07	2.07406e+07	1.63668e+07	1.65049e+07	1.60391e+07	1.50335e+07	1.54844e+07	1.49201e+07	1.579e+07	1.64631e+07	1.55221e+07	2.17804e+07	2.08439e+07	1.63036e+07	1.5146e+07	1.59251e+07	2.92856e-06	0.00819025	3.0823e-06	3.23881e-05	0.00633531	0.291977	0.748545	0.695397	0.695397	0.731165	0.928998	0.976782	1.05144
Q2G0P0	50S ribosomal protein L1 OS=Staphylococcus aureus (strain NCTC 8325 / PS 47) OX=93061 GN=rplA PE=3 SV=1	24	115	13	24.7	3.26894e+07	3.26855e+07	3.25235e+07	3.11569e+07	3.15223e+07	3.10204e+07	3.14533e+07	3.13864e+07	3.14202e+07	2.92574e+07	2.79861e+07	2.84525e+07	2.20194e+07	2.18914e+07	2.22651e+07	3.26328e+07	3.12332e+07	3.142e+07	2.85653e+07	2.20586e+07	3.08699e-05	0.000929832	0.000411231	1.08118e-07	0.00154729	1.20028e-07	0.962834	0.875356	0.875356	0.675964	0.909145	0.702057	0.772217
Q2G0L1	GTP cyclohydrolase FolE2 OS=Staphylococcus aureus (strain NCTC 8325 / PS 47) OX=93061 GN=folE2 PE=3 SV=1	7	12	7	33.5	2.60247e+06	2.76152e+06	2.6445e+06	2.71739e+06	2.75573e+06	2.67157e+06	2.25714e+06	2.30249e+06	2.18518e+06	2.72465e+06	2.38834e+06	2.88582e+06	4.41906e+06	4.9459e+06	4.94749e+06	2.66949e+06	2.7149e+06	2.24827e+06	2.66627e+06	4.77082e+06	0.00198094	0.443438	0.984299	0.000322788	0.0499247	0.000147678	0.842208	0.998792	0.998792	1.78716	1.18592	2.12199	1.78932
Q2G0J1	Coproheme decarboxylase OS=Staphylococcus aureus (strain NCTC 8325 / PS 47) OX=93061 GN=chdC PE=1 SV=1	7	19	7	29.4	2.30056e+06	2.37872e+06	2.34265e+06	2.44978e+06	2.3869e+06	2.37789e+06	1.9369e+06	2.00171e+06	1.76495e+06	1.81173e+06	1.86762e+06	1.78834e+06	1.79908e+06	1.83718e+06	1.92076e+06	2.34064e+06	2.40486e+06	1.90119e+06	1.82256e+06	1.85234e+06	0.00406427	0.114873	9.17168e-05	0.00032585	0.35053	0.571041	0.812249	0.778659	0.778659	0.791381	0.958645	0.974308	1.01634
Q2G026	Protein translocase subunit SecG OS=Staphylococcus aureus (strain NCTC 8325 / PS 47) OX=93061 GN=SAOUHSC_00801 PE=3 SV=1	1	6	1	10.1	175898	181026	189352	178713	155271	154431	210844	191078	260040	374819	363555	254940	583824	602767	884753	182092	162805	220654	331105	690448	0.138416	0.095354	0.0178657	0.00642723	0.0635375	0.00914273	1.21177	1.81834	1.81834	3.79175	1.50056	3.1291	2.08529
Q2FZZ2	Methionine import ATP-binding protein MetN 2 OS=Staphylococcus aureus (strain NCTC 8325 / PS 47) OX=93061 GN=metN2 PE=3 SV=1	9	15	9	38.2	591158	635943	627856	657448	657158	640734	824472	745573	726906	843549	937369	942444	1.16724e+06	1.0616e+06	1.10704e+06	618319	651780	765650	907787	1.11196e+06	0.0110319	0.0872641	0.00116393	0.000124262	0.0317572	0.00126574	1.23828	1.46815	1.46815	1.79836	1.18564	1.45231	1.22491
Q2FZW3	Protein DltD OS=Staphylococcus aureus (strain NCTC 8325 / PS 47) OX=93061 GN=dltD PE=1 SV=1	13	37	13	44.9	5.09094e+06	5.11486e+06	5.17555e+06	4.96623e+06	4.8163e+06	4.90517e+06	4.33265e+06	4.39634e+06	4.16072e+06	3.74382e+06	4.32247e+06	3.71798e+06	3.32622e+06	3.68963e+06	3.49354e+06	5.12712e+06	4.8959e+06	4.29657e+06	3.92809e+06	3.50313e+06	0.000373125	0.0100496	0.0038185	0.000113949	0.15343	0.0032895	0.838009	0.76614	0.76614	0.683255	0.914239	0.815332	0.891815
Q2FZP9	Putative phosphoesterase SAOUHSC_00951 OS=Staphylococcus aureus (strain NCTC 8325 / PS 47) OX=93061 GN=SAOUHSC_00951 PE=3 SV=1	10	26	10	19.3	5.02126e+06	5.08083e+06	4.97669e+06	5.14709e+06	5.12295e+06	5.29666e+06	4.29634e+06	4.10846e+06	3.95637e+06	3.51004e+06	3.87801e+06	3.38055e+06	3.43296e+06	3.71913e+06	3.76364e+06	5.02626e+06	5.1889e+06	4.12039e+06	3.58953e+06	3.63858e+06	0.0009166	0.0589709	0.000699174	0.000210832	0.0409948	0.0279602	0.819772	0.714156	0.714156	0.723914	0.871164	0.883067	1.01366
Q2FZD3	Endonuclease MutS2 OS=Staphylococcus aureus (strain NCTC 8325 / PS 47) OX=93061 GN=mutS2 PE=3 SV=1	5	9	2	88.6	1.12771e+06	1.11148e+06	1.15437e+06	1.20963e+06	1.11229e+06	1.19083e+06	1.12042e+06	1.17956e+06	1.21226e+06	1.58007e+06	1.80452e+06	1.81755e+06	2.03308e+06	1.82753e+06	1.89524e+06	1.13119e+06	1.17092e+06	1.17075e+06	1.73405e+06	1.91862e+06	0.252898	0.286394	0.00151541	0.000217984	0.00231282	0.000349486	1.03497	1.53294	1.53294	1.69611	1.48114	1.6388	1.10644
Q2FZ91	Cell division protein DivIB OS=Staphylococcus aureus (strain NCTC 8325 / PS 47) OX=93061 GN=divIB PE=3 SV=1	7	15	7	50.2	906234	826433	889392	935173	900692	945683	849502	882511	960050	906542	929794	1.17081e+06	1.16581e+06	1.08933e+06	1.0587e+06	874020	927183	897354	1.00238e+06	1.10461e+06	0.597832	0.128684	0.217995	0.00451432	0.310897	0.0105301	1.0267	1.14686	1.14686	1.26383	1.11704	1.23097	1.10199
Q2FZ75	Aspartate carbamoyltransferase OS=Staphylococcus aureus (strain NCTC 8325 / PS 47) OX=93061 GN=pyrB PE=1 SV=1	8	21	8	33.2	2.60942e+06	2.59305e+06	2.60827e+06	2.6568e+06	2.59662e+06	2.60639e+06	2.83532e+06	2.7066e+06	2.68855e+06	3.23244e+06	2.67186e+06	3.11614e+06	3.90979e+06	2.93176e+06	3.44008e+06	2.60358e+06	2.61993e+06	2.74349e+06	3.00682e+06	3.42721e+06	0.0396212	0.446195	0.0776945	0.0434176	0.21093	0.0752251	1.05374	1.15488	1.15488	1.31634	1.09598	1.24922	1.13981
Q2FZ72	Carbamoyl-phosphate synthase large chain OS=Staphylococcus aureus (strain NCTC 8325 / PS 47) OX=93061 GN=carB PE=3 SV=1	34	117	34	117.1	1.52143e+07	1.54956e+07	1.51045e+07	1.53697e+07	1.4869e+07	1.5235e+07	1.21522e+07	1.17826e+07	1.11137e+07	1.04071e+07	1.02784e+07	1.10411e+07	1.19115e+07	1.18319e+07	1.1891e+07	1.52715e+07	1.51579e+07	1.16828e+07	1.05755e+07	1.18781e+07	0.000384635	0.581562	5.77799e-05	8.97018e-06	0.0450659	0.556613	0.765011	0.692503	0.692503	0.777799	0.90522	1.01672	1.12317
Q2FZ71	Orotidine 5'-phosphate decarboxylase OS=Staphylococcus aureus (strain NCTC 8325 / PS 47) OX=93061 GN=pyrF PE=3 SV=1	12	33	12	25.6	2.93499e+06	3.09508e+06	3.08557e+06	3.18019e+06	3.0258e+06	3.12748e+06	2.66185e+06	2.68253e+06	2.76237e+06	2.26684e+06	2.28156e+06	2.66798e+06	2.93296e+06	2.88728e+06	3.00785e+06	3.03855e+06	3.11116e+06	2.70225e+06	2.40546e+06	2.9427e+06	0.00504591	0.351152	0.0109576	0.200699	0.0925694	0.00671351	0.889323	0.791647	0.791647	0.968454	0.890168	1.08898	1.22334
Q2FZ28	ATP-dependent protease ATPase subunit HslU OS=Staphylococcus aureus (strain NCTC 8325 / PS 47) OX=93061 GN=hslU PE=3 SV=1	22	53	22	52.3	5.20805e+06	5.35645e+06	5.30921e+06	5.34677e+06	5.35892e+06	5.34018e+06	4.63569e+06	4.7305e+06	4.74982e+06	4.51291e+06	4.43612e+06	4.68222e+06	4.26541e+06	4.50908e+06	4.45043e+06	5.29124e+06	5.34862e+06	4.70534e+06	4.54375e+06	4.4083e+06	0.000478538	0.263191	0.000916369	0.000495796	0.116133	0.021839	0.88927	0.858731	0.858731	0.833133	0.965658	0.936873	0.970191
Q2FZ02	tRNA-2-methylthio-N(6)-dimethylallyladenosine synthase OS=Staphylococcus aureus (strain NCTC 8325 / PS 47) OX=93061 GN=miaB PE=3 SV=1	7	13	7	58.9	1.03965e+06	1.11945e+06	1.09124e+06	1.1224e+06	1.08017e+06	1.10134e+06	1.0296e+06	1.05383e+06	1.03076e+06	1.23324e+06	1.22244e+06	1.3502e+06	1.59939e+06	1.53954e+06	1.55564e+06	1.08345e+06	1.1013e+06	1.03807e+06	1.26863e+06	1.56486e+06	0.139555	0.535239	0.017087	8.16527e-05	0.00520891	1.1266e-05	0.958114	1.17092	1.17092	1.44433	1.22211	1.50747	1.2335
Q2FYZ9	DNA mismatch repair protein MutS OS=Staphylococcus aureus (strain NCTC 8325 / PS 47) OX=93061 GN=mutS PE=3 SV=2	11	18	11	99.8	1.83777e+06	1.90326e+06	1.80628e+06	1.93423e+06	1.80912e+06	1.85896e+06	1.77519e+06	1.84087e+06	1.89423e+06	1.861e+06	2.35588e+06	2.45108e+06	2.31398e+06	2.29873e+06	2.56168e+06	1.8491e+06	1.86744e+06	1.83676e+06	2.22265e+06	2.39146e+06	0.796305	0.711976	0.11377	0.00380252	0.106815	0.0038004	0.993326	1.20202	1.20202	1.29331	1.21009	1.302	1.07595
Q2FYZ5	Glycerol kinase OS=Staphylococcus aureus (strain NCTC 8325 / PS 47) OX=93061 GN=glpK PE=3 SV=1	18	66	3	55.6	1.16784e+07	1.18458e+07	1.19194e+07	1.12706e+07	1.09408e+07	1.12239e+07	7.84715e+06	7.9548e+06	7.36894e+06	6.92219e+06	7.17642e+06	6.81927e+06	6.58085e+06	6.71597e+06	6.79805e+06	1.18145e+07	1.11451e+07	7.72363e+06	6.97263e+06	6.69829e+06	2.96828e-05	0.00591398	2.90465e-06	7.22537e-07	0.0228948	0.00579837	0.65374	0.590174	0.590174	0.566954	0.902766	0.867247	0.960655
Q2FYS7	Uncharacterized protein SAOUHSC_01349 OS=Staphylococcus aureus (strain NCTC 8325 / PS 47) OX=93061 GN=SAOUHSC_01349 PE=3 SV=1	3	5	3	11.5	411610	432796	413173	451204	445930	485091	250377	244441	203579	155342	279395	256123	206608	201486	99473.4	419193	460742	232799	230287	169189	0.000326775	0.0415459	0.00813458	0.00215418	0.953864	0.168257	0.555351	0.549357	0.549357	0.403607	0.989207	0.72676	0.734689
Q2FYS4	DNA topoisomerase 4 subunit A OS=Staphylococcus aureus (strain NCTC 8325 / PS 47) OX=93061 GN=parC PE=1 SV=1	11	15	11	90.9	1.27433e+06	1.26776e+06	1.34097e+06	1.28169e+06	1.25121e+06	1.28139e+06	1.09242e+06	1.12577e+06	1.16316e+06	1.06431e+06	1.18827e+06	1.14188e+06	1.54402e+06	1.6704e+06	1.59554e+06	1.29435e+06	1.27143e+06	1.12712e+06	1.13148e+06	1.60332e+06	0.00574684	0.41906	0.0193975	0.00207703	0.92129	0.00034484	0.870794	0.874169	0.874169	1.2387	1.00388	1.4225	1.41701
Q2FYH0	3-dehydroquinate synthase OS=Staphylococcus aureus (strain NCTC 8325 / PS 47) OX=93061 GN=aroB PE=3 SV=1	1	2	1	40.3	50804.7	57981.2	42473.3	62469.9	60622.2	52902.2	55367	24486.8	39889.4	43491.2	72779.8	49564.8	100	54162.2	100	50419.7	58664.8	39914.4	55278.6	18120.7	0.35177	0.198402	0.652032	0.156955	0.290146	0.339338	0.791642	1.09637	1.09637	0.359397	1.38493	0.45399	0.327807
Q2FYG1	Glycerol-3-phosphate dehydrogenase [NAD(P)+] OS=Staphylococcus aureus (strain NCTC 8325 / PS 47) OX=93061 GN=gpsA PE=3 SV=1	5	18	5	36	1.55913e+06	1.69489e+06	1.55531e+06	1.5318e+06	1.49731e+06	1.53742e+06	1.31996e+06	1.35366e+06	1.36783e+06	1.50022e+06	1.59284e+06	1.46354e+06	1.71461e+06	1.48738e+06	1.86003e+06	1.60311e+06	1.52217e+06	1.34715e+06	1.51887e+06	1.68734e+06	0.00597743	0.164197	0.23229	0.513965	0.0138345	0.0358484	0.840335	0.947449	0.947449	1.05254	1.12747	1.25252	1.11092
Q2FY67	Ribonuclease Z OS=Staphylococcus aureus (strain NCTC 8325 / PS 47) OX=93061 GN=rnz PE=3 SV=1	4	5	4	34.6	814447	808030	870234	790085	734317	787344	605440	854870	751608	878733	951363	842885	1.05675e+06	1.13615e+06	1.19288e+06	830904	770582	737306	890994	1.12859e+06	0.280142	0.0877688	0.184586	0.00252059	0.123893	0.00899065	0.887355	1.07232	1.07232	1.35827	1.20845	1.5307	1.26667
Q2FY37	Octanoyltransferase LipM OS=Staphylococcus aureus (strain NCTC 8325 / PS 47) OX=93061 GN=lipM PE=3 SV=1	4	6	4	31.9	1.35822e+06	1.33855e+06	1.39438e+06	1.28417e+06	1.25668e+06	1.26623e+06	769028	837162	904389	662369	621634	712533	711410	770271	682758	1.36372e+06	1.26902e+06	836860	665512	721480	0.000240217	0.00653573	2.28823e-05	3.01001e-05	0.0219967	0.0692992	0.613661	0.488014	0.488014	0.529054	0.795249	0.862127	1.0841
Q2FY15	DEAD-box ATP-dependent RNA helicase CshB OS=Staphylococcus aureus (strain NCTC 8325 / PS 47) OX=93061 GN=cshB PE=3 SV=1	9	20	9	51	3.91802e+06	3.77309e+06	3.87512e+06	3.5398e+06	3.53166e+06	3.58995e+06	2.83165e+06	3.11598e+06	3.00188e+06	2.33252e+06	2.12649e+06	2.54961e+06	1.9317e+06	1.86604e+06	1.87679e+06	3.85541e+06	3.5538e+06	2.98317e+06	2.3362e+06	1.89151e+06	0.000723664	0.00295691	0.000302007	2.05399e-06	0.011809	0.000212631	0.773762	0.605955	0.605955	0.490611	0.783128	0.63406	0.80965
Q2FXZ3	Chaperone protein DnaJ OS=Staphylococcus aureus (strain NCTC 8325 / PS 47) OX=93061 GN=dnaJ PE=3 SV=1	8	17	8	41.7	1.50298e+06	1.54495e+06	1.5741e+06	1.50858e+06	1.42696e+06	1.52016e+06	1.53661e+06	1.41043e+06	1.41968e+06	1.59234e+06	1.54207e+06	1.73937e+06	2.30118e+06	1.99775e+06	2.01676e+06	1.54068e+06	1.48523e+06	1.45557e+06	1.6246e+06	2.10523e+06	0.135082	0.196987	0.251703	0.00489645	0.078116	0.00361595	0.944761	1.05447	1.05447	1.36643	1.11612	1.44632	1.29585
Q2FXZ1	Protein GrpE OS=Staphylococcus aureus (strain NCTC 8325 / PS 47) OX=93061 GN=grpE PE=3 SV=1	9	37	9	24	4.21225e+06	4.16755e+06	4.27914e+06	4.21165e+06	4.00924e+06	4.064e+06	3.4167e+06	3.45744e+06	3.44295e+06	2.6e+06	2.85863e+06	2.48879e+06	2.60258e+06	2.93471e+06	2.51935e+06	4.21964e+06	4.09496e+06	3.43903e+06	2.64914e+06	2.68555e+06	2.27198e-05	0.143273	0.000162285	0.000303673	0.00200573	0.00409662	0.815005	0.627811	0.627811	0.63644	0.770316	0.780903	1.01374
Q2FXM7	Acetyl-coenzyme A carboxylase carboxyl transferase subunit alpha OS=Staphylococcus aureus (strain NCTC 8325 / PS 47) OX=93061 GN=accA PE=1 SV=1	7	14	7	35	885850	945377	908597	931064	970986	930721	814451	911594	872438	933219	917690	1.3348e+06	1.20357e+06	1.1993e+06	955739	913275	944257	866161	1.0619e+06	1.11954e+06	0.227962	0.229965	0.340914	0.0694222	0.23297	0.0430398	0.948412	1.16274	1.16274	1.22585	1.22599	1.29253	1.05427
Q2FXL9	Uncharacterized peptidase SAOUHSC_01816 OS=Staphylococcus aureus (strain NCTC 8325 / PS 47) OX=93061 GN=SAOUHSC_01816 PE=3 SV=1	10	24	10	39.5	4.34425e+06	4.30297e+06	4.48655e+06	4.46498e+06	4.37556e+06	4.45113e+06	2.70742e+06	2.7506e+06	2.3994e+06	2.13911e+06	1.78256e+06	1.8676e+06	1.8361e+06	1.79724e+06	1.67195e+06	4.37792e+06	4.43056e+06	2.61914e+06	1.92975e+06	1.76843e+06	0.000142405	0.444816	3.52781e-05	3.95631e-06	0.0110757	0.00216713	0.59826	0.440792	0.440792	0.403942	0.73679	0.675195	0.916401
Q2FXL6	Putative universal stress protein SAOUHSC_01819 OS=Staphylococcus aureus (strain NCTC 8325 / PS 47) OX=93061 GN=SAOUHSC_01819 PE=3 SV=1	19	92	19	18.5	1.07818e+07	1.08631e+07	1.06758e+07	1.11873e+07	1.10503e+07	1.09423e+07	6.2805e+06	6.86877e+06	5.8271e+06	7.11034e+06	7.44405e+06	7.5432e+06	8.94342e+06	8.82336e+06	8.19849e+06	1.07735e+07	1.106e+07	6.32546e+06	7.36587e+06	8.65509e+06	0.000130883	0.0326082	1.77412e-05	0.000869108	0.0340253	0.00358047	0.587129	0.6837	0.6837	0.803366	1.16448	1.3683	1.17503
Q2FXJ2	Iron-regulated surface determinant protein H OS=Staphylococcus aureus (strain NCTC 8325 / PS 47) OX=93061 GN=isdH PE=1 SV=1	5	7	5	100.9	207220	229920	224187	235857	260764	252152	570673	525472	689241	658608	811342	698019	664809	688818	868388	220442	249591	595129	722656	740672	0.00160882	0.043327	0.000409356	0.0012905	0.129452	0.145594	2.6997	3.27821	3.27821	3.35994	1.21429	1.24456	1.02493
Q2FXA5	Coproporphyrinogen III oxidase OS=Staphylococcus aureus (strain NCTC 8325 / PS 47) OX=93061 GN=cgoX PE=1 SV=1	6	18	6	52	450813	1.19463e+06	509427	557075	520000	521872	545667	393436	383976	517819	689191	1.70076e+06	936235	764491	544946	718289	532983	441026	969257	748557	0.320061	0.48155	0.598596	0.914329	0.229444	0.0693322	0.613996	1.3494	1.3494	1.04214	2.19773	1.69731	0.7723
Q2FXA4	Coproporphyrin III ferrochelatase OS=Staphylococcus aureus (strain NCTC 8325 / PS 47) OX=93061 GN=cpfC PE=1 SV=1	4	8	4	35	981400	1.0122e+06	1.04651e+06	1.09206e+06	981367	1.00973e+06	988477	854299	847054	725320	847735	691915	553470	600141	684022	1.01337e+06	1.02772e+06	896610	754990	612544	0.0784856	0.725976	0.0071297	0.000709349	0.0984947	0.00895598	0.884781	0.745029	0.745029	0.604463	0.84205	0.683178	0.811327
Q2FWZ8	Bacterial non-heme ferritin OS=Staphylococcus aureus (strain NCTC 8325 / PS 47) OX=93061 GN=ftnA PE=1 SV=1	11	41	11	19.6	8.7416e+06	8.89692e+06	8.80329e+06	9.09941e+06	8.74438e+06	9.24215e+06	6.37011e+06	6.6128e+06	6.12011e+06	3.74094e+06	3.88762e+06	4.28552e+06	4.48639e+06	3.67112e+06	3.98964e+06	8.81394e+06	9.02865e+06	6.36767e+06	3.97136e+06	4.04905e+06	8.10687e-05	0.237521	8.79457e-06	3.89072e-05	0.000376176	0.00110779	0.722455	0.450577	0.450577	0.459391	0.623675	0.635875	1.01956
Q2FWZ0	Aspartyl/glutamyl-tRNA(Asn/Gln) amidotransferase subunit B OS=Staphylococcus aureus (strain NCTC 8325 / PS 47) OX=93061 GN=gatB PE=3 SV=1	33	126	33	53.6	1.76951e+07	1.74765e+07	1.7833e+07	1.68387e+07	1.68868e+07	1.69032e+07	1.50123e+07	1.48948e+07	1.49083e+07	1.26609e+07	1.40516e+07	1.37804e+07	1.40522e+07	1.43738e+07	1.42408e+07	1.76682e+07	1.68762e+07	1.49385e+07	1.34976e+07	1.42223e+07	1.57808e-05	0.00168988	0.000679915	1.59649e-05	0.027985	0.00204168	0.845501	0.76395	0.76395	0.804964	0.903548	0.952056	1.05369
Q2FWY9	Glutamyl-tRNA(Gln) amidotransferase subunit A OS=Staphylococcus aureus (strain NCTC 8325 / PS 47) OX=93061 GN=gatA PE=3 SV=1	31	95	26	52.8	1.60894e+07	1.6374e+07	1.62575e+07	1.70466e+07	1.6482e+07	1.6659e+07	1.41826e+07	1.43565e+07	1.43691e+07	1.12604e+07	1.11825e+07	1.23235e+07	1.1302e+07	1.06582e+07	1.01727e+07	1.62403e+07	1.67292e+07	1.43027e+07	1.15888e+07	1.0711e+07	4.56058e-05	0.0583466	0.000248481	8.11253e-05	0.00189459	0.000416962	0.880693	0.713584	0.713584	0.659531	0.810253	0.748877	0.924251
Q2FWX9	4,4'-diaponeurosporen-aldehyde dehydrogenase OS=Staphylococcus aureus (strain NCTC 8325 / PS 47) OX=93061 GN=aldH1 PE=1 SV=1	7	20	7	51.7	1.39985e+06	1.435e+06	1.4245e+06	1.52178e+06	1.42789e+06	1.43382e+06	1.21229e+06	1.17011e+06	1.03358e+06	1.57572e+06	1.51003e+06	1.57666e+06	1.36767e+06	1.55902e+06	1.5035e+06	1.41978e+06	1.46116e+06	1.13866e+06	1.55414e+06	1.47673e+06	0.00689619	0.266778	0.00530037	0.380154	0.00204544	0.0124993	0.801996	1.09463	1.09463	1.04011	1.36488	1.2969	0.950193
Q2FWN4	60 kDa chaperonin OS=Staphylococcus aureus (strain NCTC 8325 / PS 47) OX=93061 GN=groL PE=3 SV=1	38	123	38	57.6	1.33064e+07	1.3624e+07	13728358	1.37232e+07	1.37747e+07	1.38407e+07	1.19357e+07	1.20694e+07	1.17306e+07	9.87503e+06	1.05575e+07	1.00452e+07	9.67698e+06	9.75713e+06	9.43393e+06	1.35529e+07	1.37795e+07	1.19119e+07	1.01592e+07	9.62268e+06	0.000517449	0.159587	0.000147988	1.62237e-05	0.00152824	7.81968e-05	0.878918	0.749596	0.749596	0.710008	0.852862	0.80782	0.947187
Q2FWH7	Sensor histidine kinase KdpD OS=Staphylococcus aureus (strain NCTC 8325 / PS 47) OX=93061 GN=kdpD PE=2 SV=1	2	4	2	102.2	600788	670447	679137	649406	609040	652254	702744	724768	734628	1.29808e+06	1.0225e+06	1.17046e+06	1.43035e+06	1.24121e+06	1.25371e+06	650124	636900	720713	1.16368e+06	1.30842e+06	0.0563216	0.666267	0.00352875	0.000564694	0.00524264	0.000682175	1.10858	1.78994	1.78994	2.01257	1.61463	1.81545	1.12438
Q2FWD6	Putative aldehyde dehydrogenase OS=Staphylococcus aureus (strain NCTC 8325 / PS 47) OX=93061 GN=SAOUHSC_02363 PE=3 SV=1	27	70	3	51.9	8.78427e+06	8.85452e+06	8.84109e+06	8.72206e+06	8.21592e+06	8.44008e+06	6.61237e+06	6.50577e+06	6.20049e+06	6.82287e+06	7.62423e+06	7.27096e+06	7.64063e+06	8.14356e+06	7.94281e+06	8.82663e+06	8.45935e+06	6.43954e+06	7.23935e+06	7.909e+06	4.47091e-05	0.0680983	0.00242163	0.0034193	0.0382196	0.00154484	0.729559	0.820172	0.820172	0.896039	1.1242	1.22819	1.0925
Q2FW52	Uncharacterized hydrolase SAOUHSC_02465 OS=Staphylococcus aureus (strain NCTC 8325 / PS 47) OX=93061 GN=SAOUHSC_02465 PE=3 SV=1	2	3	2	31.8	22464.4	35942.5	20060.2	31921.4	36443.9	28241.4	100	22852.7	26471.8	45386	29594	83299.4	84767.8	100	100	26155.7	32202.2	16474.8	52759.8	28322.6	0.37121	0.33194	0.186044	0.943347	0.113259	0.707613	0.629875	2.01714	2.01714	1.08285	3.20245	1.71914	0.536822
Q2FW14	50S ribosomal protein L29 OS=Staphylococcus aureus (strain NCTC 8325 / PS 47) OX=93061 GN=rpmC PE=1 SV=1	12	50	12	8.1	1.55688e+07	1.57656e+07	1.54001e+07	1.46817e+07	1.57271e+07	1.51151e+07	2.61274e+07	2.46571e+07	2.80493e+07	3.45483e+07	3.2379e+07	3.39703e+07	2.47274e+07	2.28826e+07	2.19929e+07	1.55782e+07	1.51746e+07	2.62779e+07	3.36325e+07	2.3201e+07	0.00041215	0.277283	1.04378e-05	0.000717992	0.00334381	0.072552	1.68684	2.15896	2.15896	1.48933	1.27988	0.882907	0.689836
Q2FVT2	Formimidoylglutamase OS=Staphylococcus aureus (strain NCTC 8325 / PS 47) OX=93061 GN=hutG PE=3 SV=1	4	4	4	34.5	295194	316304	297584	274239	286773	263909	186961	239179	226624	130326	169832	222664	236061	209920	229504	303027	274974	217588	174274	225162	0.00749894	0.0404781	0.00951563	0.00164418	0.235291	0.688921	0.718048	0.575109	0.575109	0.743041	0.800935	1.03481	1.292
Q2FVE7	Metal-staphylopine-binding protein CntA OS=Staphylococcus aureus (strain NCTC 8325 / PS 47) OX=93061 GN=cntA PE=1 SV=1	18	30	18	60	5.37261e+06	5.37779e+06	5.57573e+06	5.14452e+06	5.02188e+06	5.02335e+06	4.03485e+06	4.11861e+06	4.12523e+06	3.97071e+06	3.64317e+06	4.0929e+06	4.53082e+06	4.15164e+06	4.54161e+06	5.44204e+06	5.06325e+06	4.0929e+06	3.90226e+06	4.40803e+06	5.0206e-05	0.00839205	0.000507655	0.00202425	0.237524	0.0746242	0.752088	0.717057	0.717057	0.809995	0.953422	1.07699	1.12961
Q2FVA4	Putative NAD(P)H nitroreductase SAOUHSC_02829 OS=Staphylococcus aureus (strain NCTC 8325 / PS 47) OX=93061 GN=SAOUHSC_02829 PE=1 SV=1	4	11	4	25.4	1.90872e+06	1.83286e+06	1.95476e+06	1.86884e+06	1.92412e+06	1.88915e+06	1.55736e+06	1.54992e+06	1.5025e+06	1.47855e+06	1.63163e+06	1.69829e+06	1.40776e+06	1.26269e+06	1.34291e+06	1.89878e+06	1.89403e+06	1.53659e+06	1.60282e+06	1.33779e+06	0.00078362	0.909136	0.0162278	0.000520014	0.380644	0.0118299	0.809253	0.844134	0.844134	0.704551	1.0431	0.870619	0.834644
Q2FV99	Sortase A OS=Staphylococcus aureus (strain NCTC 8325 / PS 47) OX=93061 GN=srtA PE=1 SV=1	3	11	3	23.5	398288	451732	438562	427245	413918	433009	431399	312891	302388	281536	415052	227933	410109	287963	271567	429527	424724	348893	308173	323213	0.143379	0.792026	0.104176	0.0845065	0.588521	0.691532	0.812271	0.717471	0.717471	0.752486	0.88329	0.926397	1.0488
Q2FV54	O-acetyltransferase OatA OS=Staphylococcus aureus (strain NCTC 8325 / PS 47) OX=93061 GN=oatA PE=1 SV=1	2	9	2	69.1	751212	792567	808910	823437	822342	813372	1.09782e+06	955053	937987	1.53816e+06	1.66923e+06	1.55672e+06	2.03818e+06	2.05886e+06	1.91777e+06	784230	819717	996954	1.58804e+06	2.00494e+06	0.0164577	0.11194	5.47459e-05	1.33016e-05	0.000818166	0.000114442	1.27125	2.02496	2.02496	2.55657	1.59289	2.01106	1.26253
Q2FV31	Probable ketoamine kinase SAOUHSC_02908 OS=Staphylococcus aureus (strain NCTC 8325 / PS 47) OX=93061 GN=SAOUHSC_02908 PE=1 SV=1	1	2	1	33	40560.6	45146.2	39991	45707.7	47567.2	49264.8	64910.1	32840.5	21692.5	41558.3	100	100	52497.4	100	100	41899.3	47513.2	39814.4	13919.4	17565.8	0.880868	0.0436118	0.114707	0.237679	0.243385	0.36408	0.95024	0.332212	0.332212	0.419239	0.349609	0.441192	1.26196
Q2FUX3	Immunodominant staphylococcal antigen B OS=Staphylococcus aureus (strain NCTC 8325 / PS 47) OX=93061 GN=isaB PE=2 SV=1	2	2	2	19.4	438079	463563	448358	509546	475309	516488	751707	656747	711763	1.73487e+06	1.62614e+06	1.73198e+06	2.2174e+06	2.38503e+06	2.47497e+06	450000	500448	706739	1.69766e+06	2.35914e+06	0.000841429	0.0266278	4.38403e-06	1.47815e-05	2.54773e-05	3.30003e-05	1.57053	3.77259	3.77259	5.24252	2.40211	3.33806	1.38964
Q2FUW9	Surface protein F OS=Staphylococcus aureus (strain NCTC 8325 / PS 47) OX=93061 GN=sasF PE=3 SV=1	4	4	4	70.9	159092	202900	166730	175683	162027	140382	177781	194781	217830	303780	305274	270969	435284	317193	417078	176240	159364	196798	293341	389851	0.312684	0.376413	0.00261963	0.00546627	0.00391241	0.00741355	1.11664	1.66444	1.66444	2.21204	1.49057	1.98098	1.329
Q2FKJ8	Carbamate kinase 3 OS=Staphylococcus aureus (strain USA300) OX=367830 GN=arcC3 PE=3 SV=1	1	4	1	33.1	60094.5	69160.7	72365.5	69913.4	61589.8	57652.5	38850.9	21892.2	29013.1	26763.1	30266.3	100	59346	100	100	67206.9	63051.9	29918.8	19043.1	19848.7	0.00370944	0.465346	0.00918851	0.0778681	0.367688	0.646681	0.445174	0.283351	0.283351	0.295337	0.636494	0.663419	1.0423
Q2FKC6	Superoxide dismutase [Mn/Fe] 2 OS=Staphylococcus aureus (strain USA300) OX=367830 GN=sodM PE=3 SV=1	1	3	1	23	396044	421700	402923	446420	455880	459709	323670	319850	314473	154509	207328	99608.1	202926	181312	259796	406889	454003	319331	153815	214678	0.000419082	0.00546036	0.00138786	0.00145471	0.00607522	0.0113124	0.784811	0.378027	0.378027	0.527608	0.481679	0.672274	1.39569
Q2FK59	Uncharacterized protein SAUSA300_0205 OS=Staphylococcus aureus (strain USA300) OX=367830 GN=SAUSA300_0205 PE=3 SV=1	2	3	2	29.6	162744	186257	169412	188240	178254	187170	201276	206301	158350	97066.7	135664	141443	100	270630	113044	172804	184554	188642	124725	127925	0.397831	0.200728	0.0367717	0.599272	0.0362731	0.489679	1.09165	0.721769	0.721769	0.740286	0.66117	0.678132	1.02565
Q2FK44	Formate acetyltransferase OS=Staphylococcus aureus (strain USA300) OX=367830 GN=pflB PE=3 SV=1	61	424	36	84.8	8.19222e+07	8.18976e+07	8.14604e+07	8.42834e+07	8.41589e+07	8.45446e+07	2.57204e+07	3.19896e+07	2.13944e+07	3.14509e+07	3.24794e+07	3.1267e+07	3.25596e+07	3.32968e+07	3.21453e+07	8.17601e+07	8.4329e+07	2.63681e+07	3.17324e+07	3.26672e+07	5.61409e-05	0.000166801	2.60097e-08	1.90662e-08	0.15847	0.111464	0.322506	0.388116	0.388116	0.39955	1.20344	1.23889	1.02946
Q2FJJ6	Uncharacterized lipoprotein SAUSA300_0419 OS=Staphylococcus aureus (strain USA300) OX=367830 GN=SAUSA300_0419 PE=3 SV=1	6	12	6	31.4	992185	1.01007e+06	989706	1.00036e+06	978193	989445	936888	1.01132e+06	1.08857e+06	1.23277e+06	1.34755e+06	1.19244e+06	1.95299e+06	1.95004e+06	1.94267e+06	997320	989331	1.01226e+06	1.25759e+06	1.94857e+06	0.752676	0.427696	0.00516099	1.87168e-08	0.0184221	2.85686e-05	1.01498	1.26097	1.26097	1.9538	1.24236	1.92497	1.54945
Q2FJH7	N-acetylmuramoyl-L-alanine amidase sle1 OS=Staphylococcus aureus (strain USA300) OX=367830 GN=sle1 PE=3 SV=1	5	15	5	35.8	263722	288924	272546	272163	271849	273941	215350	282491	304458	285837	211342	209704	262797	228199	178256	275064	272651	267433	235628	223084	0.797308	0.761079	0.206332	0.112408	0.435341	0.289328	0.972258	0.856629	0.856629	0.811026	0.881072	0.834168	0.946765
Q2FJA3	50S ribosomal protein L11 OS=Staphylococcus aureus (strain USA300) OX=367830 GN=rplK PE=3 SV=3	17	79	5	14.9	2.43789e+07	2.37543e+07	2.41065e+07	2.18341e+07	2.30991e+07	2.24383e+07	2.71875e+07	2.78884e+07	2.83298e+07	2.07539e+07	1.87649e+07	1.85123e+07	1.72017e+07	1.7779e+07	1.86587e+07	2.40799e+07	2.24571e+07	2.78019e+07	1.93437e+07	1.78798e+07	0.000600034	0.0163815	0.0029332	0.000176165	0.00041659	5.10757e-05	1.15457	0.803314	0.803314	0.742519	0.695769	0.643113	0.92432
Q2FJ97	DNA-directed RNA polymerase subunit beta' OS=Staphylococcus aureus (strain USA300) OX=367830 GN=rpoC PE=3 SV=2	82	266	82	135.3	3.9673e+07	3.94381e+07	3.96494e+07	3.79321e+07	3.73051e+07	3.79819e+07	3.25557e+07	3.42177e+07	3.3803e+07	3.121e+07	3.14401e+07	3.36696e+07	3.32789e+07	3.17625e+07	3.09653e+07	3.95868e+07	3.77397e+07	3.35255e+07	3.21065e+07	3.20022e+07	0.000276191	0.00130948	0.00068684	0.000373328	0.201721	0.144904	0.846884	0.811041	0.811041	0.808406	0.957677	0.954565	0.996751
Q2FJ94	30S ribosomal protein S7 OS=Staphylococcus aureus (strain USA300) OX=367830 GN=rpsG PE=3 SV=2	17	109	17	17.8	1.52101e+07	1.52256e+07	1.54299e+07	1.5348e+07	1.53413e+07	1.54561e+07	1.96483e+07	1.88902e+07	2.04208e+07	1.65503e+07	1.67447e+07	1.67013e+07	1.43247e+07	1.57329e+07	1.48608e+07	1.52885e+07	1.53818e+07	1.96531e+07	1.66655e+07	1.49728e+07	0.000618984	0.308449	0.000116747	0.490494	0.00257866	0.001485	1.28548	1.09006	1.09006	0.979346	0.847982	0.761853	0.898431
Q2FJ80	FMN-dependent NADPH-azoreductase OS=Staphylococcus aureus (strain USA300) OX=367830 GN=azo1 PE=3 SV=1	2	4	2	20.9	83954.8	83924.4	93863.3	112153	91377.7	109571	137441	106443	99541.7	84565.1	130697	65106.3	112583	93294.2	157322	87247.5	104367	114475	93456.2	121067	0.0878902	0.0796721	0.768717	0.153786	0.406389	0.781872	1.31207	1.07116	1.07116	1.38762	0.816388	1.05758	1.29544
Q2FJ70	3-hexulose-6-phosphate synthase OS=Staphylococcus aureus (strain USA300) OX=367830 GN=SAUSA300_0555 PE=3 SV=1	13	66	13	22.4	6.73125e+06	6.7945e+06	6.74789e+06	6.85213e+06	6.71188e+06	6.82702e+06	5.81098e+06	6.06462e+06	5.47274e+06	4.85939e+06	4.73332e+06	4.87552e+06	5.14782e+06	4.927e+06	4.92719e+06	6.75788e+06	6.79701e+06	5.78278e+06	4.82274e+06	5.00067e+06	0.00482399	0.453215	2.41166e-06	2.07026e-05	0.00562975	0.0137823	0.85571	0.713648	0.713648	0.739976	0.833984	0.864752	1.03689
Q2FIM4	Epimerase family protein SAUSA300_0753 OS=Staphylococcus aureus (strain USA300) OX=367830 GN=SAUSA300_0753 PE=3 SV=1	5	9	5	34.2	564593	578898	524076	567411	552424	545921	498747	553187	510991	626433	551344	719538	749821	743145	709708	555856	555252	520975	632438	734225	0.208244	0.974296	0.21007	0.00097507	0.0958079	0.000494914	0.937249	1.13777	1.13777	1.32089	1.21395	1.40933	1.16094
Q2FIE5	Acid sugar phosphatase OS=Staphylococcus aureus (strain USA300) OX=367830 GN=nagD PE=3 SV=1	9	26	9	27.9	1.88494e+06	1.91438e+06	1.87165e+06	1.96141e+06	2.01702e+06	2.02927e+06	1.79409e+06	1.64221e+06	1.69217e+06	2.16046e+06	1.91677e+06	2.21148e+06	2.17e+06	2.15729e+06	2.38197e+06	1.89033e+06	2.00256e+06	1.70949e+06	2.09624e+06	2.23642e+06	0.0176312	0.0100308	0.0883424	0.00944872	0.0188275	0.00351575	0.904336	1.10893	1.10893	1.18309	1.22624	1.30824	1.06687
Q2FI55	Serine protease HtrA-like OS=Staphylococcus aureus (strain USA300) OX=367830 GN=SAUSA300_0923 PE=3 SV=1	20	33	20	86.4	2.98628e+06	3.05624e+06	3.09486e+06	3.10962e+06	3.05649e+06	3.01918e+06	3.24688e+06	3.18349e+06	3.25827e+06	2.96327e+06	2.89702e+06	2.80372e+06	2.65994e+06	3.12244e+06	2.45902e+06	3.0458e+06	3.06177e+06	3.22954e+06	2.888e+06	2.74713e+06	0.00954775	0.718129	0.0482743	0.207735	0.00273989	0.071279	1.06033	0.948193	0.948193	0.901943	0.894245	0.850626	0.951223
Q2FI18	Probable quinol oxidase subunit 1 OS=Staphylococcus aureus (strain USA300) OX=367830 GN=qoxB PE=3 SV=1	8	29	8	75.2	4.19379e+06	4.34299e+06	4.36522e+06	4.08964e+06	3.97041e+06	3.95e+06	2.70228e+06	2.81178e+06	2.78234e+06	1.91328e+06	2.83175e+06	2.26119e+06	2.81675e+06	2.61899e+06	2.62159e+06	4.30066e+06	4.00335e+06	2.76546e+06	2.33541e+06	2.68578e+06	1.68105e-05	0.0127007	0.0019756	4.47311e-05	0.186055	0.337574	0.643032	0.543034	0.543034	0.624503	0.844491	0.971185	1.15002
Q2FI05	Bifunctional purine biosynthesis protein PurH OS=Staphylococcus aureus (strain USA300) OX=367830 GN=purH PE=3 SV=1	9	22	9	54.3	1.63004e+06	1.66706e+06	1.66221e+06	1.55984e+06	1.55224e+06	1.48344e+06	1.79234e+06	1.72574e+06	1.65865e+06	1.60211e+06	1.61066e+06	1.61232e+06	1.88141e+06	2.07517e+06	1.77994e+06	1.6531e+06	1.53184e+06	1.72558e+06	1.60836e+06	1.91217e+06	0.146555	0.0108052	0.0205459	0.0413522	0.0388985	0.120442	1.04384	0.972936	0.972936	1.15672	0.932073	1.10813	1.18889
Q2FHL4	50S ribosomal protein L28 OS=Staphylococcus aureus (strain USA300) OX=367830 GN=rpmB PE=3 SV=1	7	26	7	7	7.79874e+06	7.69929e+06	7.56803e+06	7.29351e+06	7.80453e+06	7.60922e+06	1.60279e+07	1.59269e+07	1.69104e+07	1.14504e+07	1.03698e+07	1.03389e+07	1.08088e+07	1.08334e+07	1.04766e+07	7.68869e+06	7.56909e+06	1.62884e+07	1.07197e+07	1.07063e+07	1.13158e-05	0.504233	0.00122842	2.23891e-05	0.000317334	7.41063e-05	2.11849	1.39422	1.39422	1.39247	0.658119	0.657295	0.998748
Q2FHJ7	50S ribosomal protein L19 OS=Staphylococcus aureus (strain USA300) OX=367830 GN=rplS PE=3 SV=1	10	37	10	13.4	8.69799e+06	8.74371e+06	8.4466e+06	8.01409e+06	8.3762e+06	8.04153e+06	8.03097e+06	8.48019e+06	8.27002e+06	9.23336e+06	9.09002e+06	9.40454e+06	6.44456e+06	6.52196e+06	6.35822e+06	8.62943e+06	8.14394e+06	8.2604e+06	9.24264e+06	6.44158e+06	0.0814168	0.0308697	0.00909437	2.99121e-05	0.00344336	0.000192074	0.957235	1.07106	1.07106	0.746466	1.11891	0.779815	0.696942
Q2FHI8	DNA topoisomerase 1 OS=Staphylococcus aureus (strain USA300) OX=367830 GN=topA PE=3 SV=2	11	13	11	79.1	1.30227e+06	1.33089e+06	1.35176e+06	1.31621e+06	1.22843e+06	1.22051e+06	1.18385e+06	1.20316e+06	1.12189e+06	1.03564e+06	1.23395e+06	1.24886e+06	1.22855e+06	1.25943e+06	1.11923e+06	1.32831e+06	1.25505e+06	1.16963e+06	1.17282e+06	1.2024e+06	0.00503535	0.0964763	0.0911361	0.0485595	0.967291	0.540959	0.880544	0.88294	0.88294	0.905214	1.00272	1.02802	1.02523
Q2FHG9	Translation initiation factor IF-2 OS=Staphylococcus aureus (strain USA300) OX=367830 GN=infB PE=3 SV=1	44	149	44	77.8	1.9753e+07	1.99716e+07	2.00919e+07	2.09996e+07	2.0085e+07	2.05761e+07	1.99336e+07	1.94909e+07	1.94305e+07	1.93319e+07	1.92127e+07	1.91846e+07	1.51506e+07	1.71745e+07	1.61284e+07	1.99388e+07	2.05536e+07	1.96183e+07	1.9243e+07	1.61512e+07	0.161829	0.0949712	0.00308855	0.00307843	0.0851723	0.00460491	0.983927	0.965105	0.965105	0.810037	0.98087	0.823269	0.839325
Q2FH29	Uncharacterized protein SAUSA300_1302 OS=Staphylococcus aureus (strain USA300) OX=367830 GN=SAUSA300_1302 PE=3 SV=1	7	22	7	29.4	1.2977e+06	1.28613e+06	1.34123e+06	1.27786e+06	1.21494e+06	1.29518e+06	1.3285e+06	1.09613e+06	1.20117e+06	1.43814e+06	1.50677e+06	1.44913e+06	1.54734e+06	1.71203e+06	1.76879e+06	1.30835e+06	1.26266e+06	1.2086e+06	1.46468e+06	1.67606e+06	0.223127	0.197422	0.00448167	0.00581429	0.0220865	0.00777	0.923756	1.11948	1.11948	1.28104	1.21188	1.38678	1.14432
Q2FH26	Dihydrolipoyllysine-residue succinyltransferase component of 2-oxoglutarate dehydrogenase complex OS=Staphylococcus aureus (strain USA300) OX=367830 GN=odhB PE=3 SV=1	12	37	12	46.6	2.62729e+06	2.69405e+06	2.66991e+06	2.63008e+06	2.64006e+06	2.62443e+06	2.16644e+06	2.22928e+06	2.1095e+06	1.80168e+06	1.6938e+06	1.42087e+06	1.78378e+06	2.51129e+06	1.64659e+06	2.66375e+06	2.63152e+06	2.16841e+06	1.63878e+06	1.98055e+06	0.000237746	0.183205	0.000875681	0.0640087	0.0110742	0.525659	0.814044	0.615217	0.615217	0.743522	0.755754	0.913368	1.20855
Q2FGX6	3-phosphoshikimate 1-carboxyvinyltransferase OS=Staphylococcus aureus (strain USA300) OX=367830 GN=aroA PE=3 SV=1	5	9	5	47	457779	448155	450769	452536	456057	442245	451124	423529	463616	588893	443265	809997	1.09317e+06	927746	935487	452234	450279	446090	614052	985468	0.640612	0.71796	0.203798	0.000589009	0.192446	0.00061389	0.986413	1.35782	1.35782	2.17911	1.37652	2.20912	1.60486
Q2FGL1	Exodeoxyribonuclease 7 small subunit OS=Staphylococcus aureus (strain USA300) OX=367830 GN=xseB PE=3 SV=1	4	8	4	8.8	1.03778e+06	995702	1.03661e+06	976949	919330	955640	1.44639e+06	1.27484e+06	1.43699e+06	1.23607e+06	1.24335e+06	1.07286e+06	1.17246e+06	1.09863e+06	1.23775e+06	1.02336e+06	950639	1.38607e+06	1.18409e+06	1.16961e+06	0.00320362	0.0288564	0.048686	0.0262678	0.0622768	0.0344423	1.35443	1.15706	1.15706	1.14291	0.85428	0.843833	0.987772
Q2FGF8	Glycine--tRNA ligase OS=Staphylococcus aureus (strain USA300) OX=367830 GN=glyQS PE=3 SV=1	25	82	25	53.6	1.34403e+07	1.32193e+07	1.32026e+07	1.29878e+07	1.2666e+07	1.27231e+07	9.18085e+06	8.78509e+06	8.92176e+06	8.91169e+06	9.50513e+06	8.88589e+06	9.3297e+06	9.04276e+06	9.11336e+06	1.32874e+07	1.27923e+07	8.96256e+06	9.10091e+06	9.16194e+06	6.37016e-06	0.0168016	4.19851e-05	3.65706e-06	0.584913	0.240135	0.674516	0.684928	0.684928	0.689521	1.01544	1.02225	1.00671
Q2FGA1	UPF0337 protein SAUSA300_1582 OS=Staphylococcus aureus (strain USA300) OX=367830 GN=SAUSA300_1582 PE=3 SV=1	13	51	11	6.7	2.32438e+07	2.29515e+07	2.27836e+07	2.41816e+07	2.61717e+07	2.56957e+07	5.09861e+07	5.23308e+07	5.53797e+07	5.98505e+07	5.35174e+07	5.43886e+07	6.86763e+07	6.64422e+07	6.64709e+07	2.2993e+07	2.53497e+07	5.28989e+07	5.59188e+07	6.71965e+07	2.15925e-05	0.0185722	7.75908e-05	5.01812e-07	0.27158	0.000668891	2.30065	2.432	2.432	2.92248	1.05709	1.27028	1.20168
Q2FG63	Probable GTP-binding protein EngB OS=Staphylococcus aureus (strain USA300) OX=367830 GN=engB PE=3 SV=1	3	4	3	22.7	138478	180799	158404	159726	164156	147508	117620	128543	119305	113424	192754	60925.4	200323	174269	146300	159227	157130	121823	122368	173631	0.0420424	0.881473	0.411291	0.507592	0.989377	0.0315141	0.76509	0.768512	0.768512	1.09046	1.00447	1.42527	1.41893
Q2FG49	Dephospho-CoA kinase OS=Staphylococcus aureus (strain USA300) OX=367830 GN=coaE PE=3 SV=1	5	10	5	23.6	1.15223e+06	1.17987e+06	1.15934e+06	1.20264e+06	1.11088e+06	1.18447e+06	1.09209e+06	1.0185e+06	1.01259e+06	775517	752934	849483	717991	822841	779376	1.16381e+06	1.166e+06	1.04106e+06	792644	773403	0.0102882	0.943957	0.000255414	0.00024431	0.00305154	0.00253125	0.894526	0.681076	0.681076	0.664543	0.761382	0.742899	0.975725
Q2FFY7	Putative dipeptidase SAUSA300_1697 OS=Staphylococcus aureus (strain USA300) OX=367830 GN=SAUSA300_1697 PE=3 SV=1	20	67	20	52.8	5.63298e+06	5.68676e+06	5.7958e+06	5.95568e+06	6.03893e+06	6.01348e+06	3.84041e+06	4.12342e+06	3.62244e+06	3.31496e+06	3.53708e+06	3.33834e+06	3.98391e+06	3.64206e+06	5.13184e+06	5.70518e+06	6.0027e+06	3.86209e+06	3.39679e+06	4.2526e+06	0.000270423	0.00524424	1.10364e-05	0.0327169	0.0447541	0.455707	0.676945	0.595388	0.595388	0.745393	0.879522	1.10111	1.25195
Q2FFI7	Adenylosuccinate lyase OS=Staphylococcus aureus (strain USA300) OX=367830 GN=purB PE=3 SV=1	16	24	16	49.6	2.48559e+06	2.53487e+06	2.54247e+06	2.54194e+06	2.52331e+06	2.48917e+06	2.03398e+06	2.09861e+06	1.89268e+06	1.81133e+06	2.05416e+06	2.16855e+06	2.40133e+06	2.30756e+06	2.27105e+06	2.52097e+06	2.51814e+06	2.00842e+06	2.01135e+06	2.32665e+06	0.0012693	0.910125	0.00883345	0.0104105	0.981958	0.0115842	0.796684	0.797845	0.797845	0.922916	1.00146	1.15845	1.15676
Q2FF75	tRNA N6-adenosine threonylcarbamoyltransferase OS=Staphylococcus aureus (strain USA300) OX=367830 GN=tsaD PE=3 SV=1	5	9	5	36.8	612025	639513	664387	645777	634516	670592	701717	789649	780012	1.52815e+06	1.26704e+06	1.35451e+06	1.66926e+06	1.62638e+06	1.66229e+06	638642	650295	757126	1.38323e+06	1.65264e+06	0.0201315	0.562936	0.000679477	9.29229e-07	0.00155315	8.38499e-06	1.18552	2.16589	2.16589	2.58774	1.82695	2.18278	1.19477
Q2FEX4	Mannitol-1-phosphate 5-dehydrogenase OS=Staphylococcus aureus (strain USA300) OX=367830 GN=mtlD PE=3 SV=1	11	29	11	40.9	1.25566e+06	1.30631e+06	1.339e+06	1.34626e+06	1.39122e+06	1.36293e+06	1.10652e+06	1.12393e+06	943184	1.2371e+06	1.45739e+06	1.51347e+06	1.65482e+06	1.24757e+06	1.48756e+06	1.30032e+06	1.3668e+06	1.05788e+06	1.40265e+06	1.46332e+06	0.0178214	0.0734446	0.308399	0.248062	0.0278824	0.036785	0.813551	1.07869	1.07869	1.12535	1.32591	1.38326	1.04325
Q2FEW1	Probable uridylyltransferase SAUSA300_2130 OS=Staphylococcus aureus (strain USA300) OX=367830 GN=SAUSA300_2130 PE=3 SV=1	16	41	16	44.9	4.10354e+06	4.18835e+06	4.08405e+06	3.96312e+06	3.89795e+06	3.78608e+06	3.14436e+06	3.12755e+06	2.95736e+06	3.26636e+06	3.17483e+06	3.70915e+06	3.63364e+06	3.23138e+06	3.86629e+06	4.12531e+06	3.88239e+06	3.07642e+06	3.38344e+06	3.5771e+06	0.00010171	0.0161964	0.0115614	0.0435458	0.155051	0.0619904	0.745742	0.820166	0.820166	0.86711	1.0998	1.16275	1.05724
Q2FEV9	UPF0457 protein SAUSA300_2132 OS=Staphylococcus aureus (strain USA300) OX=367830 GN=SAUSA300_2132 PE=3 SV=1	10	31	10	10	5.40311e+06	5.39017e+06	5.51312e+06	5.78541e+06	5.78586e+06	5.65478e+06	3.10584e+06	3.2978e+06	2.44422e+06	2.27606e+06	2.43758e+06	2.23039e+06	2.14e+06	2.34844e+06	2.32572e+06	5.43547e+06	5.74202e+06	2.94929e+06	2.31468e+06	2.27139e+06	0.000682866	0.006346	1.88663e-06	2.06158e-06	0.0755684	0.0639482	0.5426	0.425847	0.425847	0.417883	0.784825	0.770148	0.981299
Q2FES0	tRNA pseudouridine synthase A OS=Staphylococcus aureus (strain USA300) OX=367830 GN=truA PE=3 SV=1	3	9	3	31.3	387409	422281	434665	465084	429594	453645	379848	421023	404629	356982	210164	355610	314522	435061	374566	414785	449441	401833	307585	374716	0.523088	0.12019	0.102104	0.346204	0.133449	0.502053	0.968775	0.741554	0.741554	0.903399	0.765455	0.932517	1.21825
Q2FER1	Translation initiation factor IF-1 OS=Staphylococcus aureus (strain USA300) OX=367830 GN=infA PE=3 SV=1	3	19	3	8.3	2.42592e+06	2.56434e+06	2.68272e+06	3.28939e+06	3.04223e+06	3.14558e+06	8.32215e+06	8.07622e+06	9.35397e+06	6.8901e+06	7.37574e+06	6.7185e+06	5.74492e+06	6.32948e+06	6.28159e+06	2.55766e+06	3.15907e+06	8.58411e+06	6.99478e+06	6.11866e+06	0.000111324	0.00431382	2.98519e-05	6.02695e-05	0.0222057	0.00473793	3.35624	2.73484	2.73484	2.39229	0.814852	0.712789	0.874747
Q2FEP3	30S ribosomal protein S19 OS=Staphylococcus aureus (strain USA300) OX=367830 GN=rpsS PE=3 SV=1	9	64	9	10.6	2.17957e+07	2.25673e+07	2.25027e+07	2.11167e+07	2.13465e+07	2.14412e+07	4.14281e+07	4.20605e+07	4.54994e+07	6.03263e+07	5.94028e+07	6.13843e+07	4.31423e+07	4.61718e+07	4.67945e+07	2.22885e+07	2.13015e+07	4.2996e+07	6.03711e+07	4.53696e+07	8.77634e-05	0.0204521	4.3041e-07	3.6976e-05	0.000234571	0.233972	1.92906	2.70862	2.70862	2.03555	1.40411	1.0552	0.751511
Q2FEM9	Lipid II:glycine glycyltransferase OS=Staphylococcus aureus (strain USA300) OX=367830 GN=femX PE=3 SV=1	9	27	9	48.5	3.28024e+06	3.55724e+06	3.47692e+06	3.34628e+06	3.17499e+06	3.32854e+06	2.50173e+06	2.86883e+06	2.60235e+06	2.36941e+06	2.75706e+06	2.46127e+06	2.47177e+06	2.61314e+06	2.28865e+06	3.43813e+06	3.28327e+06	2.65764e+06	2.52925e+06	2.45786e+06	0.00468876	0.191464	0.00314016	0.00142248	0.467867	0.238392	0.772988	0.735646	0.735646	0.714881	0.951692	0.924828	0.971773
Q2FEJ8	HTH-type transcriptional regulator SarR OS=Staphylococcus aureus (strain USA300) OX=367830 GN=sarR PE=3 SV=3	9	38	9	13.7	7.37794e+06	7.47851e+06	7.33552e+06	6.94942e+06	7.15669e+06	7.07461e+06	6.46559e+06	6.59032e+06	6.33443e+06	3.56753e+06	3.73511e+06	3.32244e+06	2.36257e+06	2.53582e+06	2.44127e+06	7.39732e+06	7.06024e+06	6.46345e+06	3.54169e+06	2.44655e+06	0.00039322	0.0102251	7.0355e-06	1.84969e-07	3.18361e-05	1.45766e-06	0.873755	0.47878	0.47878	0.330735	0.547957	0.378521	0.690787
Q2FEI5	Putative formate dehydrogenase SAUSA300_2258 OS=Staphylococcus aureus (strain USA300) OX=367830 GN=SAUSA300_2258 PE=3 SV=1	15	27	15	111.2	3.01966e+06	3.11625e+06	3.06293e+06	3.1923e+06	3.03765e+06	3.09193e+06	2.91275e+06	2.86357e+06	2.86006e+06	3.83947e+06	4.41215e+06	3.66109e+06	4.78565e+06	5.98631e+06	4.53159e+06	3.06628e+06	3.10729e+06	2.87879e+06	3.9709e+06	5.10118e+06	0.00458586	0.483903	0.016636	0.0105987	0.00860388	0.00775842	0.938855	1.29502	1.29502	1.66364	1.37936	1.77199	1.28464
Q2FE03	Fibronectin-binding protein A OS=Staphylococcus aureus (strain USA300) OX=367830 GN=fnbA PE=3 SV=1	5	12	2	111.6	495501	497272	513629	507857	509392	506205	780594	713520	840086	2.17202e+06	1.95118e+06	2.29314e+06	3.1069e+06	3.38025e+06	3.22218e+06	502134	507818	778067	2.13878e+06	3.23644e+06	0.00172936	0.38578	8.24665e-05	4.25075e-06	0.000216833	9.44336e-06	1.54952	4.25938	4.25938	6.44537	2.74884	4.1596	1.51322
Q2FDW8	PTS system glucoside-specific EIICBA component OS=Staphylococcus aureus (strain USA300) OX=367830 GN=glcB PE=3 SV=1	4	4	3	74.4	221142	228903	216749	231480	241674	218738	193915	184652	199234	223432	286468	110334	226668	250065	227142	222265	230630	192600	206745	234625	0.00589694	0.328634	0.77877	0.219559	0.797955	0.00886933	0.866536	0.930173	0.930173	1.05561	1.07344	1.2182	1.13485
Q2FDV8	ATP-dependent Clp protease ATP-binding subunit ClpL OS=Staphylococcus aureus (strain USA300) OX=367830 GN=clpL PE=3 SV=1	30	84	30	77.8	1.05797e+07	1.06957e+07	1.05586e+07	1.15525e+07	1.09993e+07	1.13163e+07	7.04329e+06	7.46653e+06	6.41901e+06	7.59711e+06	7.50089e+06	7.82919e+06	8.89576e+06	9.08745e+06	9.18676e+06	1.06114e+07	1.12893e+07	6.97628e+06	7.6424e+06	9.05666e+06	0.000292059	0.0149983	9.7962e-06	8.31507e-05	0.105413	0.00275639	0.657435	0.720209	0.720209	0.853487	1.09548	1.29821	1.18505
Q2FDQ4	Fructose-bisphosphate aldolase class 1 OS=Staphylococcus aureus (strain USA300) OX=367830 GN=fda PE=3 SV=1	39	252	25	33	3.86071e+07	3.81346e+07	3.78159e+07	4.00689e+07	4.10934e+07	4.08798e+07	2.84573e+07	2.74447e+07	2.44527e+07	2.5816e+07	2.60999e+07	2.56387e+07	2.86379e+07	2.9236e+07	2.93901e+07	3.81859e+07	4.06807e+07	2.67849e+07	2.58515e+07	2.9088e+07	0.000739247	0.00299555	1.29781e-06	9.65506e-06	0.483415	0.133001	0.701435	0.676992	0.676992	0.761747	0.965154	1.08599	1.12519
P99166	Phosphoribosylformylglycinamidine synthase subunit PurQ OS=Staphylococcus aureus (strain N315) OX=158879 GN=purQ PE=1 SV=1	6	11	6	24.5	795502	801835	845336	833276	789353	807330	763079	794190	713730	1.18068e+06	1.15469e+06	1.31345e+06	1.30884e+06	1.30986e+06	1.2854e+06	814224	809986	757000	1.21627e+06	1.30137e+06	0.112114	0.844044	0.00146325	1.00935e-05	0.00108263	2.52847e-05	0.929719	1.49378	1.49378	1.59829	1.6067	1.71911	1.06996
P99161	Transketolase OS=Staphylococcus aureus (strain N315) OX=158879 GN=tkt PE=1 SV=1	45	207	45	72.2	3.25076e+07	3.16062e+07	3.18909e+07	3.14581e+07	3.14863e+07	3.12224e+07	2.16915e+07	2.18712e+07	1.94841e+07	1.66772e+07	1.7063e+07	1.74087e+07	1.67344e+07	1.65399e+07	1.63633e+07	3.20016e+07	3.13889e+07	2.10156e+07	1.70496e+07	1.65459e+07	0.000172969	0.0929697	1.59326e-06	7.09727e-07	0.00758564	0.00448447	0.656706	0.532774	0.532774	0.517033	0.811284	0.787314	0.970455
P99139	Molybdopterin molybdenumtransferase OS=Staphylococcus aureus (strain N315) OX=158879 GN=moeA PE=1 SV=1	8	16	8	45	2.20362e+06	2.14697e+06	2.21102e+06	2.15991e+06	2.08289e+06	2.09126e+06	1.48945e+06	1.43179e+06	1.3628e+06	1.34354e+06	1.38129e+06	1.49894e+06	1.62776e+06	1.62949e+06	1.3553e+06	2.18721e+06	2.11135e+06	1.42801e+06	1.40792e+06	1.53752e+06	5.41816e-05	0.074906	0.000106818	0.00223837	0.752294	0.327239	0.652893	0.643709	0.643709	0.702959	0.985934	1.07668	1.09204
P99137	Molybdenum cofactor biosynthesis protein B OS=Staphylococcus aureus (strain N315) OX=158879 GN=moaB PE=1 SV=1	3	6	3	18.5	346645	401203	369927	382490	380626	406172	316707	305269	296131	345575	363153	256609	277559	262176	216619	372592	389762	306036	321779	252118	0.0169496	0.389745	0.237032	0.00758248	0.662971	0.0486955	0.821371	0.863623	0.863623	0.67666	1.05144	0.823818	0.783513
P99116	D-lactate dehydrogenase OS=Staphylococcus aureus (strain N315) OX=158879 GN=ldhD PE=1 SV=1	4	5	4	36.7	652491	873355	628249	718775	712722	730454	786677	695313	607835	928317	1.25744e+06	944480	1.0409e+06	1.32588e+06	1.80293e+06	718032	720650	696608	1.04341e+06	1.3899e+06	0.830044	0.974874	0.0700029	0.0463002	0.0433939	0.0384805	0.970163	1.45316	1.45316	1.93571	1.49785	1.99525	1.33208
P99108	Cell division protein FtsZ OS=Staphylococcus aureus (strain N315) OX=158879 GN=ftsZ PE=1 SV=1	32	203	11	41	3.91412e+07	3.96069e+07	3.97542e+07	3.95414e+07	3.90898e+07	4.01683e+07	3.98998e+07	3.98643e+07	4.03008e+07	3.72138e+07	3.64144e+07	3.8107e+07	3.25207e+07	3.25741e+07	3.44549e+07	3.95008e+07	3.95998e+07	4.00216e+07	3.72451e+07	3.31833e+07	0.0879204	0.79851	0.0124823	0.000674624	0.00546862	0.000465072	1.01319	0.942895	0.942895	0.840066	0.930624	0.829134	0.890944
P99104	10 kDa chaperonin OS=Staphylococcus aureus (strain N315) OX=158879 GN=groS PE=1 SV=1	12	37	12	10.4	5.78933e+06	5.57358e+06	5.61017e+06	5.77081e+06	5.88292e+06	5.79835e+06	6.09564e+06	6.3389e+06	6.42553e+06	5.07384e+06	4.45775e+06	4.98242e+06	5.19357e+06	4.70063e+06	5.01859e+06	5.65769e+06	5.81736e+06	6.28669e+06	4.83801e+06	4.97093e+06	0.00617173	0.0994011	0.0156818	0.0124372	0.00256586	0.00166905	1.11118	0.85512	0.85512	0.878614	0.769563	0.790707	1.02747
P99098	Superoxide dismutase [Mn/Fe] 1 OS=Staphylococcus aureus (strain N315) OX=158879 GN=sodA PE=1 SV=1	9	41	7	22.7	7.64353e+06	7.736e+06	7.77891e+06	7.71274e+06	7.43581e+06	7.46394e+06	5.80708e+06	5.609e+06	5.11039e+06	4.30702e+06	4.06832e+06	3.85821e+06	3.69568e+06	3.72453e+06	4.33545e+06	7.71948e+06	7.5375e+06	5.50882e+06	4.07785e+06	3.91855e+06	0.000469742	0.132797	1.14494e-05	5.73124e-05	0.00425024	0.00566269	0.713626	0.528254	0.528254	0.507619	0.74024	0.711324	0.960936
P99068	Nucleoside diphosphate kinase OS=Staphylococcus aureus (strain N315) OX=158879 GN=ndk PE=1 SV=1	3	6	3	16.6	3.85736e+06	3.85678e+06	3.86608e+06	3.89443e+06	3.4998e+06	3.65711e+06	2.07643e+06	2.09185e+06	2.21894e+06	2.28756e+06	2.01773e+06	2.18748e+06	2.36662e+06	2.14377e+06	2.14362e+06	3.86007e+06	3.68378e+06	2.12907e+06	2.16426e+06	2.21801e+06	2.79e-06	0.199221	2.75912e-05	2.49042e-05	0.718056	0.36423	0.551562	0.560678	0.560678	0.574602	1.01653	1.04177	1.02483
P99063	Pyruvate dehydrogenase E1 component subunit beta OS=Staphylococcus aureus (strain N315) OX=158879 GN=pdhB PE=1 SV=1	32	193	24	35.2	2.91688e+07	2.91617e+07	2.92726e+07	3.01592e+07	2.99168e+07	3.07475e+07	2.46986e+07	2.41078e+07	2.31619e+07	2.19051e+07	2.33523e+07	2.38068e+07	2.44097e+07	2.31426e+07	2.64295e+07	2.9201e+07	3.02745e+07	2.39894e+07	2.30214e+07	2.46606e+07	0.000314771	0.0125694	0.000423471	0.00903362	0.254029	0.559799	0.821528	0.788378	0.788378	0.844512	0.959648	1.02798	1.0712
P99062	Adenylate kinase OS=Staphylococcus aureus (strain N315) OX=158879 GN=adk PE=1 SV=1	20	59	20	24	1.57109e+07	1.55295e+07	1.5805e+07	1.53591e+07	1.50629e+07	1.52071e+07	1.4523e+07	1.49189e+07	1.42435e+07	1.35714e+07	1.17361e+07	1.30122e+07	1.09052e+07	1.12858e+07	1.12524e+07	1.56818e+07	1.52097e+07	1.45618e+07	1.27732e+07	1.11478e+07	0.00615533	0.0159782	0.00609961	6.42266e-06	0.0363015	0.000121307	0.928579	0.814524	0.814524	0.710874	0.877173	0.765551	0.872748
P95695	Capsular polysaccharide type 5 biosynthesis protein cap5A OS=Staphylococcus aureus (strain Newman) OX=426430 GN=cap5A PE=3 SV=1	2	3	2	24.8	624084	671850	608585	574294	552288	571257	299635	455461	384938	567920	517745	554856	504440	423853	499801	634840	565946	380011	546841	476031	0.00647013	0.0272038	0.0221989	0.00796998	0.0246084	0.138982	0.598594	0.861384	0.861384	0.749845	1.43901	1.25268	0.870512
P68864	DNA replication and repair protein RecF OS=Staphylococcus aureus (strain MW2) OX=196620 GN=recF PE=3 SV=1	1	1	1	42.4	58015.3	73637.4	58078.4	57616.8	50536.2	56915.2	53810	57045.7	53738.8	48030.3	70749.2	116048	143637	98514.5	180706	63243.7	55022.8	54864.8	78275.8	140953	0.189724	0.220288	0.507102	0.033075	0.307224	0.0223825	0.867515	1.23769	1.23769	2.22872	1.4267	2.56909	1.80072
P68826	Peptide deformylase OS=Staphylococcus aureus OX=1280 GN=def PE=1 SV=1	9	26	9	20.5	4.75944e+06	4.80176e+06	4.90073e+06	4.63085e+06	4.47511e+06	4.51991e+06	4.36897e+06	4.26984e+06	3.93877e+06	4.09081e+06	4.40402e+06	4.8961e+06	4.08755e+06	3.98776e+06	4.10799e+06	4.82064e+06	4.54195e+06	4.19253e+06	4.46364e+06	4.0611e+06	0.010054	0.0111167	0.208129	0.000170635	0.369005	0.386257	0.869703	0.925944	0.925944	0.842439	1.06467	0.968652	0.909817
P68824	Triosephosphate isomerase OS=Staphylococcus aureus (strain MW2) OX=196620 GN=tpiA PE=3 SV=1	26	138	26	27.2	1.04393e+07	1.03473e+07	1.03761e+07	1.07418e+07	1.08988e+07	1.07787e+07	7.67493e+06	8.27982e+06	7.46122e+06	6.62482e+06	6.393e+06	6.95013e+06	6.24453e+06	6.39586e+06	5.99086e+06	1.03876e+07	1.08064e+07	7.80532e+06	6.65598e+06	6.21041e+06	0.000470378	0.00155546	2.20211e-05	4.23361e-06	0.017326	0.00423023	0.75141	0.640764	0.640764	0.59787	0.852749	0.795664	0.933057
P68820	Phosphoglycerate kinase OS=Staphylococcus aureus OX=1280 GN=pgk PE=3 SV=1	35	136	24	42.6	71041.4	72172.4	67304.9	53279	50647.3	41275.6	32150.7	23361.5	100	100	100	100	100	100	100	70172.9	48400.7	18537.4	100	100	0.00593489	0.00518244	1.16085e-06	1.16085e-06	0.126062	0.126062	0.264168	0.00142505	0.00142505	0.00142505	0.0053945	0.0053945	1
P67578	Methionine--tRNA ligase OS=Staphylococcus aureus (strain Mu50 / ATCC 700699) OX=158878 GN=metG PE=3 SV=1	29	90	29	74.8	1.16662e+07	1.16526e+07	1.19191e+07	1.16102e+07	1.13547e+07	1.16183e+07	9.53118e+06	9.68048e+06	8.96262e+06	9.24008e+06	9.42291e+06	9.39169e+06	1.0225e+07	1.01332e+07	1.02461e+07	1.1746e+07	1.15278e+07	9.39143e+06	9.35156e+06	1.02014e+07	0.000559938	0.149381	2.06241e-05	7.80316e-05	0.868461	0.0216131	0.799545	0.796151	0.796151	0.868506	0.995755	1.08625	1.09088
P67395	Uracil phosphoribosyltransferase OS=Staphylococcus aureus (strain Mu50 / ATCC 700699) OX=158878 GN=upp PE=3 SV=1	15	67	15	23	9.11067e+06	9.1339e+06	9.44193e+06	9.50171e+06	9.20544e+06	9.3267e+06	6.83656e+06	6.45131e+06	5.94395e+06	6.67525e+06	6.65741e+06	6.65444e+06	6.37308e+06	6.36814e+06	6.46121e+06	9.22883e+06	9.34461e+06	6.41061e+06	6.66237e+06	6.40081e+06	0.000545473	0.445895	1.78918e-05	1.40744e-05	0.385342	0.971778	0.694628	0.721908	0.721908	0.693567	1.03927	0.998472	0.960741
P67272	GTP cyclohydrolase 1 type 2 homolog OS=Staphylococcus aureus (strain Mu50 / ATCC 700699) OX=158878 GN=SAV1559 PE=1 SV=1	2	4	2	41	158505	165937	177784	172345	168809	173447	150795	127677	141888	137554	34880.7	127377	206713	99543.6	164234	167409	171534	140120	99937.4	156830	0.0357613	0.515254	0.111454	0.755065	0.29463	0.62783	0.836992	0.596967	0.596967	0.936811	0.713229	1.11926	1.56929
P67021	Glutamate--tRNA ligase OS=Staphylococcus aureus (strain Mu50 / ATCC 700699) OX=158878 GN=gltX PE=3 SV=1	30	98	30	56.3	1.08532e+07	1.0986e+07	1.11292e+07	1.14621e+07	1.10264e+07	1.11498e+07	1.01853e+07	9.74517e+06	9.79138e+06	9.78511e+06	9.34777e+06	9.38756e+06	1.04734e+07	1.00776e+07	1.0647e+07	1.09895e+07	1.12128e+07	9.90727e+06	9.50681e+06	1.03993e+07	0.00253814	0.216197	0.000768213	0.0339915	0.11247	0.0877881	0.901525	0.865084	0.865084	0.946301	0.959579	1.04967	1.09388
P66905	Queuine tRNA-ribosyltransferase OS=Staphylococcus aureus (strain N315) OX=158879 GN=tgt PE=1 SV=1	3	5	3	43.3	513023	549863	541444	505218	477311	497230	354468	372669	410379	452901	374736	377340	339151	367137	247024	534777	493253	379172	401659	317771	0.00143889	0.0403999	0.00888766	0.00463096	0.501388	0.198166	0.709029	0.751078	0.751078	0.594212	1.05931	0.838065	0.791146
P66866	Succinate--CoA ligase [ADP-forming] subunit alpha OS=Staphylococcus aureus (strain Mu50 / ATCC 700699) OX=158878 GN=sucD PE=3 SV=1	14	54	14	31.5	5.9474e+06	6.10964e+06	6.15887e+06	6.1999e+06	6.07923e+06	6.11803e+06	5.55405e+06	5.17432e+06	5.13105e+06	5.61487e+06	5.45403e+06	5.31621e+06	5.14241e+06	5.29396e+06	5.36334e+06	6.07197e+06	6.13239e+06	5.28647e+06	5.4617e+06	5.26657e+06	0.00617267	0.455056	0.00473112	0.000911519	0.334146	0.900414	0.870636	0.899495	0.899495	0.867357	1.03315	0.996234	0.964272
P66775	Diacetyl reductase [(S)-acetoin forming] OS=Staphylococcus aureus (strain Mu50 / ATCC 700699) OX=158878 GN=butA PE=3 SV=1	13	41	13	27.2	5.14078e+06	5.00041e+06	5.09015e+06	5.18236e+06	4.99256e+06	5.17833e+06	2.91538e+06	2.94619e+06	2.45798e+06	2.8122e+06	2.72869e+06	2.76337e+06	2.66008e+06	3.17963e+06	3.08287e+06	5.07712e+06	5.11775e+06	2.77318e+06	2.76808e+06	2.97419e+06	0.00014579	0.616099	1.08588e-06	0.000216893	0.976063	0.421057	0.546212	0.545208	0.545208	0.585803	0.998162	1.07248	1.07446
P66544	30S ribosomal protein S2 OS=Staphylococcus aureus (strain N315) OX=158879 GN=rpsB PE=1 SV=1	23	93	23	29.1	2.18334e+07	2.1614e+07	2.14363e+07	2.046e+07	2.11552e+07	2.07091e+07	1.8113e+07	1.86346e+07	1.78084e+07	1.37929e+07	1.32841e+07	1.46552e+07	1.29586e+07	1.43253e+07	1.28471e+07	2.16279e+07	2.07748e+07	1.81853e+07	1.39107e+07	1.3377e+07	0.000209245	0.021712	4.9846e-05	7.22763e-05	0.000792463	0.000836039	0.840828	0.643184	0.643184	0.618508	0.764942	0.735594	0.961634
P66522	30S ribosomal protein S21 OS=Staphylococcus aureus (strain MW2) OX=196620 GN=rpsU PE=3 SV=1	6	24	6	7	5.41204e+06	5.23014e+06	5.16529e+06	5.15717e+06	5.52233e+06	5.41604e+06	1.93951e+07	1.95083e+07	2.14402e+07	1.78568e+07	1.67748e+07	1.72423e+07	1.53575e+07	1.43013e+07	1.61243e+07	5.26916e+06	5.36518e+06	2.01145e+07	1.72913e+07	1.5261e+07	2.42312e-05	0.504794	3.06879e-06	4.7883e-05	0.0183488	0.00461907	3.81741	3.2816	3.2816	2.89629	0.859641	0.758706	0.882585
P66441	30S ribosomal protein S16 OS=Staphylococcus aureus (strain MW2) OX=196620 GN=rpsP PE=3 SV=1	6	82	6	10.2	7.29013e+06	7.58825e+06	7.37223e+06	7.41279e+06	7.41113e+06	7.60471e+06	1.17555e+07	1.09752e+07	1.19579e+07	1.25436e+07	1.15225e+07	1.11275e+07	9.19807e+06	9.08263e+06	9.14267e+06	7.41687e+06	7.47621e+06	1.15629e+07	1.17312e+07	9.14112e+06	0.0001865	0.61728	0.000560665	5.40799e-05	0.76128	0.0013024	1.55899	1.58169	1.58169	1.23248	1.01456	0.790558	0.779216
P66230	50S ribosomal protein L33 2 OS=Staphylococcus aureus (strain Mu50 / ATCC 700699) OX=158878 GN=rpmG2 PE=3 SV=1	4	24	1	5.9	522745	487815	507415	405765	443652	436681	909414	850356	941277	932685	762563	928954	1.01039e+06	840441	955274	505992	428700	900349	874734	935368	0.00015788	0.00742178	0.0029413	0.0010954	0.701132	0.570274	1.77937	1.72875	1.72875	1.84858	0.97155	1.0389	1.06932
P66134	50S ribosomal protein L27 OS=Staphylococcus aureus (strain MW2) OX=196620 GN=rpmA PE=3 SV=1	12	70	12	10.3	1.91765e+07	1.85698e+07	1.86685e+07	1.72209e+07	1.75325e+07	1.7483e+07	3.43713e+07	3.34115e+07	3.58902e+07	3.46782e+07	3.42788e+07	3.39905e+07	2.77124e+07	2.8728e+07	2.75742e+07	1.88049e+07	1.74121e+07	3.45577e+07	3.43158e+07	2.80048e+07	2.96753e-05	0.002746	5.83143e-07	2.32328e-05	0.76284	0.00125733	1.83769	1.82483	1.82483	1.48923	0.993002	0.81038	0.816091
P65966	Ribosome-binding factor A OS=Staphylococcus aureus (strain Mu50 / ATCC 700699) OX=158878 GN=rbfA PE=3 SV=1	2	16	2	13.5	2.19296e+06	2.28643e+06	2.21268e+06	2.33494e+06	2.28939e+06	2.23095e+06	1.9392e+06	1.95543e+06	2.01018e+06	1.3936e+06	1.49417e+06	1.42566e+06	712744	806964	873429	2.23069e+06	2.28509e+06	1.96827e+06	1.43781e+06	797712	0.00181243	0.259241	4.25403e-05	1.25333e-05	0.000132023	2.18933e-05	0.882357	0.644558	0.644558	0.357608	0.730495	0.405287	0.554811
P65944	Bifunctional protein PyrR OS=Staphylococcus aureus (strain N315) OX=158879 GN=pyrR PE=1 SV=1	5	12	5	19.8	2.50577e+06	2.56049e+06	2.50192e+06	2.46995e+06	2.36847e+06	2.43236e+06	2.35854e+06	2.24576e+06	2.04069e+06	1.69057e+06	1.81208e+06	1.71935e+06	1.29205e+06	1.28788e+06	1.39379e+06	2.52272e+06	2.42359e+06	2.215e+06	1.74067e+06	1.32457e+06	0.0316336	0.0477916	4.55974e-05	7.00757e-06	0.00901414	0.000854851	0.878018	0.689995	0.689995	0.525057	0.785855	0.598002	0.760957
P65896	Phosphoribosylamine--glycine ligase OS=Staphylococcus aureus (strain N315) OX=158879 GN=purD PE=1 SV=1	9	13	9	45.8	1.57878e+06	1.57184e+06	1.64832e+06	1.54694e+06	1.51841e+06	1.49429e+06	1.38989e+06	1.3914e+06	1.36746e+06	1.51852e+06	1.34145e+06	1.14414e+06	1.48377e+06	1.41487e+06	1.61159e+06	1.59965e+06	1.51988e+06	1.38292e+06	1.3347e+06	1.50341e+06	0.00106958	0.050201	0.0751527	0.198968	0.679483	0.106974	0.864512	0.834371	0.834371	0.939837	0.965135	1.08713	1.1264
P65862	Phosphate acetyltransferase OS=Staphylococcus aureus (strain Mu50 / ATCC 700699) OX=158878 GN=pta PE=3 SV=1	25	124	25	34.9	1.63878e+07	1.62481e+07	1.63079e+07	1.68038e+07	1.64846e+07	1.65584e+07	1.17934e+07	1.23172e+07	1.16261e+07	9.03272e+06	8.49991e+06	8.75867e+06	7.47707e+06	9.36685e+06	8.28632e+06	1.63146e+07	1.66156e+07	1.19122e+07	8.76377e+06	8.37675e+06	3.18196e-05	0.0451448	1.17811e-06	0.00013292	0.000262199	0.00379642	0.730158	0.537174	0.537174	0.513451	0.735695	0.703206	0.955839
P65805	Peptidase T OS=Staphylococcus aureus (strain Mu50 / ATCC 700699) OX=158878 GN=pepT PE=3 SV=1	5	11	5	45.8	557740	590480	589397	643317	600407	612416	628632	560437	551745	450827	476344	446350	426030	305410	355598	579206	618714	580271	457840	362346	0.969937	0.0770888	0.00103768	0.00406269	0.00930117	0.00690743	1.00184	0.790463	0.790463	0.625592	0.789011	0.624443	0.791425
P65695	ATP-dependent 6-phosphofructokinase OS=Staphylococcus aureus (strain MW2) OX=196620 GN=pfkA PE=3 SV=1	14	64	14	34.8	1.031e+07	1.05278e+07	1.07877e+07	1.02085e+07	9.93719e+06	1.00713e+07	8.33416e+06	8.49162e+06	8.38166e+06	7.90973e+06	7.61857e+06	8.29534e+06	9.45775e+06	9.2087e+06	9.38063e+06	1.05419e+07	1.00723e+07	8.40248e+06	7.94121e+06	9.34903e+06	0.000125281	0.0416317	0.000409848	0.00158948	0.0839032	0.00040764	0.797059	0.753303	0.753303	0.886848	0.945103	1.11265	1.17728
P65635	Dihydrolipoyllysine-residue acetyltransferase component of pyruvate dehydrogenase complex OS=Staphylococcus aureus (strain Mu50 / ATCC 700699) OX=158878 GN=pdhC PE=3 SV=1	30	155	30	46.3	3.53938e+07	3.44973e+07	3.51272e+07	3.35844e+07	3.40392e+07	3.42812e+07	2.95224e+07	3.05379e+07	3.06089e+07	1.85588e+07	2.10534e+07	1.94817e+07	1.58596e+07	1.81411e+07	1.57502e+07	3.50061e+07	3.39683e+07	3.02231e+07	1.96979e+07	1.65837e+07	0.000407269	0.0363645	3.87904e-05	2.36349e-05	0.00020079	9.01566e-05	0.863366	0.5627	0.5627	0.473736	0.651751	0.548709	0.841899
P65424	Probable malate:quinone oxidoreductase 2 OS=Staphylococcus aureus (strain Mu50 / ATCC 700699) OX=158878 GN=mqo2 PE=3 SV=1	45	243	36	56	4.20597e+07	4.30087e+07	4.34008e+07	4.25638e+07	4.08783e+07	4.17879e+07	3.3222e+07	3.38652e+07	3.19142e+07	2.45652e+07	2.49793e+07	2.50913e+07	2.0104e+07	2.07376e+07	1.93707e+07	4.28231e+07	4.17434e+07	3.30005e+07	2.48786e+07	2.00708e+07	0.000148424	0.161235	1.95374e-06	2.20507e-06	0.000167771	4.96228e-05	0.770623	0.580963	0.580963	0.46869	0.753887	0.608197	0.806748
P65421	Probable malate:quinone oxidoreductase 1 OS=Staphylococcus aureus (strain Mu50 / ATCC 700699) OX=158878 GN=mqo1 PE=3 SV=1	2	2	2	54.8	74279.6	87566.7	83188.9	80036.9	84355.6	78950.7	72966.8	65445.1	51978.1	22144.8	100	100	100	100	100	81678.4	81114.4	63463.3	7448.28	100	0.0665803	0.900682	0.000873962	3.11625e-05	0.00425963	0.000497284	0.776991	0.0911904	0.0911904	0.00122431	0.117364	0.00157571	0.0134259
P65236	Ribose-phosphate pyrophosphokinase OS=Staphylococcus aureus (strain Mu50 / ATCC 700699) OX=158878 GN=prs PE=3 SV=1	15	56	15	35.3	5.64836e+06	5.555e+06	5.50175e+06	5.13447e+06	5.12869e+06	5.04325e+06	3.78694e+06	3.84833e+06	3.75448e+06	3.33343e+06	3.65515e+06	3.09741e+06	4.42945e+06	3.88296e+06	3.61616e+06	5.56837e+06	5.10214e+06	3.79659e+06	3.362e+06	3.97619e+06	4.07175e-06	0.000857224	0.000190615	0.00281253	0.056952	0.497432	0.681813	0.603767	0.603767	0.714067	0.885532	1.04731	1.18269
P65230	Thymidine kinase OS=Staphylococcus aureus (strain Mu50 / ATCC 700699) OX=158878 GN=tdk PE=3 SV=1	4	6	4	22.2	848475	880633	894060	875639	732594	767395	627647	662522	550585	547962	520267	655671	593299	688510	337131	874389	791876	613585	574634	539647	0.00187264	0.141584	0.00231648	0.034046	0.502448	0.538343	0.701729	0.657183	0.657183	0.61717	0.936519	0.879498	0.939115
P65140	Translation initiation factor IF-3 OS=Staphylococcus aureus (strain N315) OX=158879 GN=infC PE=1 SV=1	12	51	12	20.2	1.00124e+07	1.04831e+07	1.0057e+07	1.02465e+07	9.95758e+06	1.0099e+07	1.18501e+07	1.16944e+07	1.23252e+07	8.86483e+06	8.8146e+06	8.07665e+06	8.46063e+06	8.26079e+06	9.02579e+06	1.01842e+07	1.0101e+07	1.19566e+07	8.58536e+06	8.58241e+06	0.00184522	0.653196	0.00566251	0.00425986	0.000446151	0.000344243	1.17403	0.843008	0.843008	0.842718	0.718044	0.717797	0.999656
P64335	Delta-aminolevulinic acid dehydratase OS=Staphylococcus aureus (strain MW2) OX=196620 GN=hemB PE=3 SV=1	6	19	6	36.6	1.20722e+06	1.21008e+06	1.21661e+06	1.29558e+06	1.23216e+06	1.2388e+06	1.06458e+06	1.09614e+06	1.14617e+06	1.43738e+06	1.42363e+06	1.59034e+06	1.6202e+06	1.37251e+06	1.45213e+06	1.2113e+06	1.25551e+06	1.1023e+06	1.48378e+06	1.48162e+06	0.010354	0.0951489	0.00701481	0.0208376	0.00284942	0.00781274	0.91001	1.22495	1.22495	1.22316	1.34608	1.34412	0.99854
P64290	Glutathione peroxidase homolog BsaA OS=Staphylococcus aureus (strain Mu50 / ATCC 700699) OX=158878 GN=bsaA PE=3 SV=1	8	13	8	18.1	2.95838e+06	2.94856e+06	2.86485e+06	2.88873e+06	2.76025e+06	2.74941e+06	1.95553e+06	2.10948e+06	2.10475e+06	2.40768e+06	2.97399e+06	2.71028e+06	3.84262e+06	4.22489e+06	3.64923e+06	2.92393e+06	2.79946e+06	2.05659e+06	2.69732e+06	3.90558e+06	0.000121427	0.0812998	0.244615	0.00463253	0.0200904	0.000469588	0.703365	0.922499	0.922499	1.33573	1.31155	1.89906	1.44795
P64235	Methylenetetrahydrofolate--tRNA-(uracil-5-)-methyltransferase TrmFO OS=Staphylococcus aureus (strain N315) OX=158879 GN=trmFO PE=1 SV=1	12	27	12	48.3	4.03582e+06	4.13414e+06	4.2271e+06	4.14993e+06	3.93584e+06	4.0523e+06	3.62914e+06	3.65516e+06	3.698e+06	2.81775e+06	3.13324e+06	3.07265e+06	2.7523e+06	3.19773e+06	2.90493e+06	4.13235e+06	4.04603e+06	3.66077e+06	3.00788e+06	2.95166e+06	0.00130791	0.356731	0.00054058	0.00113915	0.00271031	0.0058346	0.885879	0.727886	0.727886	0.71428	0.821653	0.806294	0.981307
P64227	Glutamine--fructose-6-phosphate aminotransferase [isomerizing] OS=Staphylococcus aureus (strain Mu50 / ATCC 700699) OX=158878 GN=glmS PE=3 SV=2	22	88	22	65.8	1.23443e+07	1.23411e+07	1.24439e+07	1.19887e+07	1.20206e+07	1.19652e+07	9.15651e+06	9.12233e+06	8.81988e+06	8.8372e+06	9.03256e+06	9.27864e+06	9.267e+06	1.04619e+07	1.0381e+07	1.23764e+07	1.19915e+07	9.03291e+06	9.04947e+06	1.00366e+07	7.54272e-06	0.000501007	1.47549e-05	0.00377535	0.925602	0.0661458	0.729848	0.731186	0.731186	0.810948	1.00183	1.11112	1.10909
P64146	Dihydroneopterin aldolase OS=Staphylococcus aureus (strain N315) OX=158879 GN=folB PE=3 SV=1	4	5	4	13.7	629978	592137	599402	643408	591479	639894	491857	521079	511718	647812	604833	722766	662022	735772	530071	607172	624927	508218	658470	642622	0.00237642	0.432721	0.231091	0.593919	0.0133686	0.0914979	0.837024	1.08449	1.08449	1.05838	1.29564	1.26446	0.975931
P64028	Elongation factor Tu OS=Staphylococcus aureus (strain Mu50 / ATCC 700699) OX=158878 GN=tuf PE=3 SV=1	34	649	12	43.1	7.02332e+07	7.08371e+07	7.15369e+07	7.04449e+07	6.98243e+07	7.03636e+07	5.75231e+07	5.88931e+07	5.69131e+07	5.00721e+07	5.28116e+07	5.24137e+07	5.35322e+07	5.65123e+07	5.37589e+07	7.08691e+07	7.02109e+07	5.77764e+07	5.17658e+07	5.46011e+07	4.70732e-05	0.195603	3.3735e-05	9.3618e-05	0.00438833	0.0474129	0.815255	0.730443	0.730443	0.77045	0.895968	0.945041	1.05477
P63939	1-pyrroline-5-carboxylate dehydrogenase OS=Staphylococcus aureus (strain Mu50 / ATCC 700699) OX=158878 GN=rocA PE=3 SV=1	13	37	13	56.8	2.40507e+06	2.42035e+06	2.3407e+06	2.39909e+06	2.44307e+06	2.37218e+06	2.27079e+06	2.2728e+06	2.20228e+06	3.04722e+06	3.02067e+06	3.18066e+06	3.46636e+06	3.62608e+06	3.93788e+06	2.3887e+06	2.40478e+06	2.24862e+06	3.08285e+06	3.67677e+06	0.0141251	0.641547	0.000230004	0.000787953	0.000107487	0.000525837	0.941356	1.2906	1.2906	1.53923	1.371	1.63512	1.19265
P63892	D-alanine--D-alanine ligase OS=Staphylococcus aureus (strain N315) OX=158879 GN=ddl PE=1 SV=1	13	27	13	40.2	2.28366e+06	2.31186e+06	2.2479e+06	2.38114e+06	2.23313e+06	2.28368e+06	1.87034e+06	2.14511e+06	1.86136e+06	1.9365e+06	2.10513e+06	1.88971e+06	2.30379e+06	2.35672e+06	1.93623e+06	2.28114e+06	2.29931e+06	1.95894e+06	1.97711e+06	2.19892e+06	0.0274376	0.71987	0.0110589	0.571327	0.880849	0.212009	0.858754	0.866722	0.866722	0.963955	1.00928	1.1225	1.11219
P63871	Cysteine synthase OS=Staphylococcus aureus (strain N315) OX=158879 GN=cysK PE=1 SV=1	22	125	22	33	1.32172e+07	1.30769e+07	1.32585e+07	1.2164e+07	1.18155e+07	1.16138e+07	8.4269e+06	8.85236e+06	8.04526e+06	7.32591e+06	8.575e+06	8.251e+06	8.54117e+06	9.15611e+06	9.17841e+06	1.31842e+07	1.18644e+07	8.4415e+06	8.05064e+06	8.95856e+06	3.83597e-05	0.00147806	0.000170623	4.01901e-05	0.425423	0.17383	0.640273	0.610627	0.610627	0.679491	0.953697	1.06125	1.11278
P63664	ATP synthase epsilon chain OS=Staphylococcus aureus (strain Mu50 / ATCC 700699) OX=158878 GN=atpC PE=3 SV=1	4	15	4	14.8	1.30083e+06	1.39559e+06	1.29803e+06	1.36633e+06	1.30998e+06	1.32546e+06	1.21839e+06	1.25865e+06	1.24641e+06	1.33119e+06	1.4404e+06	1.0578e+06	1.23151e+06	1.04666e+06	1.23703e+06	1.33148e+06	1.33392e+06	1.24115e+06	1.27646e+06	1.17173e+06	0.0575384	0.94951	0.66585	0.0854841	0.77299	0.336934	0.932157	0.958679	0.958679	0.880021	1.02845	0.944069	0.917952
P63513	Probable branched-chain-amino-acid aminotransferase OS=Staphylococcus aureus (strain MW2) OX=196620 GN=ilvE PE=3 SV=1	18	66	3	40.1	1.1042e+07	1.10416e+07	1.09755e+07	1.12413e+07	1.08638e+07	1.11418e+07	7.62968e+06	8.05025e+06	7.6643e+06	1.13175e+07	1.14521e+07	1.17331e+07	1.56057e+07	1.50078e+07	1.48956e+07	1.10197e+07	1.10823e+07	7.78141e+06	1.15009e+07	1.51697e+07	1.87705e-05	0.615327	0.018019	4.7767e-05	3.3919e-05	8.89541e-06	0.706138	1.04367	1.04367	1.3766	1.478	1.94948	1.319
P63479	Alanine racemase 1 OS=Staphylococcus aureus (strain Mu50 / ATCC 700699) OX=158878 GN=alr1 PE=1 SV=1	6	14	6	42.8	1.76073e+06	1.75569e+06	1.7758e+06	1.69194e+06	1.537e+06	1.63626e+06	1.50963e+06	1.37931e+06	1.6934e+06	1.21776e+06	1.97273e+06	1.63943e+06	1.9889e+06	1.89472e+06	2.04549e+06	1.76407e+06	1.62174e+06	1.52745e+06	1.60997e+06	1.97637e+06	0.0605859	0.035742	0.519581	0.00875564	0.744904	0.0113551	0.865864	0.912645	0.912645	1.12035	1.05403	1.2939	1.22758
P63469	Holo-[acyl-carrier-protein] synthase OS=Staphylococcus aureus (strain N315) OX=158879 GN=acpS PE=3 SV=1	1	1	1	13.6	130654	132528	129684	109460	115536	113054	143458	105616	114086	114068	85998.8	63299.9	119702	191578	147281	130955	112683	121053	87788.9	152854	0.437651	0.000724262	0.0425933	0.354936	0.148715	0.25361	0.924388	0.670374	0.670374	1.16722	0.725209	1.2627	1.74115
P63433	Aconitate hydratase A OS=Staphylococcus aureus (strain Mu50 / ATCC 700699) OX=158878 GN=acnA PE=3 SV=1	35	105	35	98.9	8.2535e+06	8.36807e+06	8.46835e+06	8.49237e+06	8.22254e+06	8.23238e+06	7.41771e+06	7.28759e+06	7.31473e+06	7.56245e+06	8.30011e+06	8.82443e+06	8.19166e+06	8.74032e+06	8.38392e+06	8.36331e+06	8.31576e+06	7.34001e+06	8.229e+06	8.43864e+06	0.000155509	0.682435	0.735829	0.684528	0.0731895	0.00267531	0.877645	0.983941	0.983941	1.00901	1.12112	1.14968	1.02548
P63335	6-phosphogluconate dehydrogenase, decarboxylating OS=Staphylococcus aureus (strain MW2) OX=196620 GN=gnd PE=3 SV=1	29	104	23	51.8	1.76783e+07	1.75214e+07	1.74209e+07	1.67757e+07	1.73326e+07	1.69128e+07	1.33455e+07	1.33477e+07	1.23978e+07	1.04964e+07	1.09647e+07	1.04624e+07	9.53577e+06	9.73167e+06	9.72892e+06	1.75402e+07	1.7007e+07	1.30303e+07	1.06412e+07	9.66545e+06	0.000156406	0.043874	2.67812e-06	1.50176e-07	0.00254916	0.000478735	0.742883	0.606672	0.606672	0.551046	0.816645	0.741766	0.908309
P61059	50S ribosomal protein L4 OS=Staphylococcus aureus (strain N315) OX=158879 GN=rplD PE=1 SV=1	18	117	12	22.5	2.56856e+07	2.57377e+07	2.5607e+07	2.40096e+07	2.30295e+07	2.27095e+07	3.5442e+07	3.30437e+07	3.86149e+07	1.93299e+07	2.16823e+07	1.9454e+07	2.06667e+07	2.26158e+07	2.02975e+07	2.56768e+07	2.32495e+07	3.57002e+07	2.01554e+07	2.11933e+07	0.00341981	0.00348889	0.00195654	0.00338973	0.000958074	0.00119813	1.39037	0.784966	0.784966	0.825389	0.564574	0.593648	1.0515
P60912	Histidine--tRNA ligase OS=Staphylococcus aureus (strain MW2) OX=196620 GN=hisS PE=3 SV=1	9	22	9	48.3	2.42212e+06	2.47101e+06	2.48772e+06	2.50833e+06	2.3914e+06	2.52884e+06	2.12756e+06	2.29467e+06	2.3453e+06	1.92535e+06	1.84075e+06	1.7572e+06	1.92071e+06	1.81029e+06	1.67215e+06	2.46028e+06	2.47619e+06	2.25584e+06	1.8411e+06	1.80105e+06	0.0408458	0.752626	0.000293132	0.000902689	0.00711586	0.00954193	0.916902	0.748328	0.748328	0.732049	0.816148	0.798394	0.978246
P60855	Uncharacterized protein SA0370 OS=Staphylococcus aureus (strain N315) OX=158879 GN=SA0370 PE=1 SV=1	25	55	25	35.6	6.28159e+06	6.30236e+06	6.32415e+06	6.70875e+06	6.89411e+06	6.78018e+06	7.84911e+06	7.93768e+06	8.15775e+06	6.53168e+06	6.66234e+06	6.17683e+06	5.89827e+06	6.37114e+06	6.02894e+06	6.3027e+06	6.79434e+06	7.98151e+06	6.45695e+06	6.09945e+06	5.4361e-05	0.000887814	0.349055	0.224297	0.000887469	0.000363294	1.26636	1.02447	1.02447	0.967752	0.808988	0.764197	0.944633
P60476	Isoprenyl transferase OS=Staphylococcus aureus (strain Mu50 / ATCC 700699) OX=158878 GN=uppS PE=3 SV=1	4	11	4	29.8	462850	530458	468644	519117	470111	506393	501735	446379	493353	482237	546251	435126	563032	366828	534324	487317	498540	480489	487872	488061	0.817127	0.689856	0.989285	0.991399	0.849659	0.910905	0.985987	1.00114	1.00114	1.00153	1.01537	1.01576	1.00039
P60380	Global transcriptional regulator Spx OS=Staphylococcus aureus (strain MW2) OX=196620 GN=spx PE=3 SV=1	6	12	6	15.4	1.92821e+06	1.95986e+06	1.89677e+06	1.73527e+06	1.67055e+06	1.6544e+06	1.34267e+06	1.479e+06	1.38527e+06	1.17248e+06	1.24297e+06	1.08242e+06	971659	1.26972e+06	1.15531e+06	1.92828e+06	1.68674e+06	1.40231e+06	1.16596e+06	1.13223e+06	0.000285468	0.00140976	0.000107101	0.000853108	0.0183909	0.0477146	0.727235	0.604663	0.604663	0.587169	0.831454	0.8074	0.971069
P60299	Ornithine aminotransferase 2 OS=Staphylococcus aureus (strain MW2) OX=196620 GN=rocD2 PE=3 SV=1	9	16	9	43.4	1.53832e+06	1.52809e+06	1.60315e+06	1.65129e+06	1.53834e+06	1.5936e+06	1.32122e+06	1.25476e+06	1.04025e+06	1.31282e+06	1.34081e+06	1.29298e+06	1.48814e+06	1.50016e+06	1.48147e+06	1.55652e+06	1.59441e+06	1.20541e+06	1.31554e+06	1.48992e+06	0.0162526	0.399209	0.000907834	0.05084	0.269134	0.0285986	0.774426	0.845178	0.845178	0.957213	1.09136	1.23603	1.13256
P60108	TelA-like protein SA1238 OS=Staphylococcus aureus (strain N315) OX=158879 GN=SA1238 PE=1 SV=1	8	21	8	43.4	1.98535e+06	1.99914e+06	2.01667e+06	2.10847e+06	2.09869e+06	2.04225e+06	1.75641e+06	1.69404e+06	1.51047e+06	1.36971e+06	1.49857e+06	1.4271e+06	1.5202e+06	1.465e+06	1.57216e+06	2.00039e+06	2.08313e+06	1.65364e+06	1.43179e+06	1.51912e+06	0.00957203	0.0213702	0.000120585	0.000117294	0.0550659	0.168107	0.826661	0.715759	0.715759	0.759413	0.865843	0.918651	1.06099
P60089	Pyruvate dehydrogenase E1 component subunit alpha OS=Staphylococcus aureus (strain Mu50 / ATCC 700699) OX=158878 GN=pdhA PE=3 SV=1	27	149	16	41.4	2.07906e+07	2.09482e+07	2.11066e+07	2.1278e+07	2.12814e+07	2.12798e+07	1.84113e+07	1.80847e+07	1.71661e+07	1.42144e+07	1.34724e+07	1.34648e+07	1.24699e+07	1.25301e+07	1.28638e+07	2.09485e+07	2.12797e+07	1.78873e+07	1.37172e+07	1.26213e+07	0.00133881	0.0221434	1.0694e-05	6.7755e-07	0.000741594	0.000178283	0.853874	0.654806	0.654806	0.602491	0.766865	0.705597	0.920106
P60074	UPF0291 protein SAV1341 OS=Staphylococcus aureus (strain Mu50 / ATCC 700699) OX=158878 GN=SAV1341 PE=3 SV=1	8	27	8	9.2	4.55117e+06	4.67199e+06	4.69775e+06	4.8359e+06	4.92965e+06	5.03662e+06	7.14543e+06	7.19822e+06	7.34035e+06	5.26358e+06	5.33051e+06	4.90012e+06	4.20189e+06	3.98031e+06	4.13875e+06	4.6403e+06	4.93406e+06	7.228e+06	5.16474e+06	4.10699e+06	3.92382e-06	0.0161832	0.0205507	0.00261962	0.000144879	3.76058e-06	1.55766	1.11302	1.11302	0.885069	0.714546	0.568205	0.795197
P52078	Uncharacterized protein SAOUHSC_00997 OS=Staphylococcus aureus (strain NCTC 8325 / PS 47) OX=93061 GN=SAOUHSC_00997 PE=3 SV=2	9	23	9	45.7	2.45871e+06	2.49373e+06	2.47918e+06	2.54327e+06	2.40548e+06	2.5465e+06	2.73664e+06	2.73249e+06	2.70509e+06	2.79427e+06	2.75482e+06	2.48011e+06	3.21886e+06	3.0396e+06	2.82942e+06	2.47721e+06	2.49842e+06	2.72474e+06	2.6764e+06	3.02929e+06	6.32783e-05	0.678808	0.115392	0.00812622	0.651878	0.0543319	1.09992	1.08041	1.08041	1.22286	0.98226	1.11177	1.13185
P45723	1-phosphatidylinositol phosphodiesterase OS=Staphylococcus aureus (strain Newman) OX=426430 GN=plc PE=1 SV=2	2	2	2	35.2	252839	284387	292177	300622	260157	257843	248870	264368	272594	425815	391255	530256	778486	839481	952727	276468	272874	261944	449109	856898	0.354844	0.854464	0.0165292	0.000379044	0.0115225	0.000321131	0.947467	1.62445	1.62445	3.09945	1.71452	3.2713	1.908
P41368	Isoleucine--tRNA ligase OS=Staphylococcus aureus OX=1280 GN=ileS PE=3 SV=1	53	187	53	118.8	3.86481e+07	3.88558e+07	3.84953e+07	3.68102e+07	3.67664e+07	3.68442e+07	2.91328e+07	3.0325e+07	2.79638e+07	2.80287e+07	2.87876e+07	2.89437e+07	3.59871e+07	3.18677e+07	3.46245e+07	3.86664e+07	3.68069e+07	2.91405e+07	2.85867e+07	3.41598e+07	0.000159181	6.40972e-05	4.76265e-06	0.020734	0.49462	0.0225508	0.75364	0.739316	0.739316	0.883448	0.980993	1.17224	1.19495
P13978	rRNA adenine N-6-methyltransferase OS=Staphylococcus aureus OX=1280 GN=ermC PE=3 SV=1	6	16	6	28.9	1.25344e+06	1.25342e+06	1.23784e+06	1.24351e+06	1.2481e+06	1.30303e+06	871558	914788	908063	1.22594e+06	1.14261e+06	1.28118e+06	886688	1.15501e+06	971197	1.24824e+06	1.26488e+06	898136	1.21658e+06	1.0043e+06	1.69836e-05	0.448183	0.479193	0.0371771	0.00169042	0.256864	0.719525	0.974638	0.974638	0.804574	1.35456	1.1182	0.825511
P13645	Keratin, type I cytoskeletal 10 OS=Homo sapiens OX=9606 GN=KRT10 PE=1 SV=6	30	99	30	58.8	4.38216e+06	4.45892e+06	4.35142e+06	4.56243e+06	4.41909e+06	4.49107e+06	1.17814e+07	1.15489e+07	1.26532e+07	3.49309e+07	3.49372e+07	3.6111e+07	8.37661e+07	8.41826e+07	8.37118e+07	4.3975e+06	4.49087e+06	1.19945e+07	3.53264e+07	8.38868e+07	2.31032e-05	0.148721	1.57259e-07	8.04464e-11	1.43762e-06	4.09815e-09	2.72757	8.03328	8.03328	19.076	2.94522	6.99378	2.37462
P0C2W6	Putative DNA topoisomerase 3 OS=Staphylococcus aureus (strain bovine RF122 / ET3-1) OX=273036 GN=topB PE=5 SV=1	6	13	6	81.5	790600	796086	809525	791601	766870	748420	707648	665143	716255	882600	958411	684264	812298	766846	477285	798737	768964	696348	841758	685476	0.00364178	0.0957073	0.627253	0.341723	0.155601	0.923317	0.871812	1.05386	1.05386	0.8582	1.20882	0.984387	0.814339
P0C1S0	HTH-type transcriptional regulator MgrA OS=Staphylococcus aureus OX=1280 GN=mgrA PE=1 SV=2	9	48	9	17.1	1.5046e+07	1.49467e+07	1.59223e+07	1.51915e+07	1.46249e+07	1.49085e+07	1.24202e+07	1.26344e+07	1.30135e+07	7.75529e+06	5.96116e+06	7.85754e+06	6.18747e+06	5.5645e+06	4.80228e+06	1.5305e+07	1.49083e+07	1.26894e+07	7.19133e+06	5.51808e+06	0.00181208	0.32091	0.000298246	4.22781e-05	0.00100728	8.0352e-05	0.829097	0.469867	0.469867	0.360541	0.566721	0.434859	0.767325
P0C1P9	DNA polymerase III PolC-type OS=Staphylococcus aureus OX=1280 GN=polC PE=3 SV=1	6	8	6	162.4	565593	593918	591473	600995	573318	558832	549651	588828	526515	871093	800417	799352	763975	866621	791853	583661	577715	554998	823621	807483	0.231158	0.717923	0.000701078	0.00218748	0.000850001	0.00209467	0.950891	1.41113	1.41113	1.38348	1.48401	1.45493	0.980406
P0C0V7	Phosphoglucosamine mutase OS=Staphylococcus aureus (strain NCTC 8325 / PS 47) OX=93061 GN=glmM PE=1 SV=1	21	68	21	49.2	9.93879e+06	1.01291e+07	1.01911e+07	1.04179e+07	1.02361e+07	1.02059e+07	7.36993e+06	7.49035e+06	7.5781e+06	6.50052e+06	6.40593e+06	6.33833e+06	6.26521e+06	7.23109e+06	7.43954e+06	1.00863e+07	1.02866e+07	7.47946e+06	6.41493e+06	6.97862e+06	1.13826e-05	0.117678	2.09212e-06	0.0010953	0.000154704	0.243798	0.741544	0.636002	0.636002	0.691889	0.857673	0.933038	1.08787
P0C0Q6	Superoxide dismutase [Mn/Fe] OS=Staphylococcus epidermidis (strain ATCC 12228 / FDA PCI 1200) OX=176280 GN=sodA PE=1 SV=1	3	6	1	22.7	47721.3	47832.1	34493.1	42460.7	46740.4	53120.9	33249.4	20465.3	100	41074.7	100	100	100	100	100	43348.8	47440.7	17938.3	13758.2	100	0.0749409	0.491066	0.108341	0.000615628	0.814952	0.138302	0.413812	0.317384	0.317384	0.00230687	0.766976	0.00557468	0.00726838
P0C048	Type VII secretion system protein EssC OS=Staphylococcus aureus (strain Newman) OX=426430 GN=essC PE=3 SV=2	1	2	1	170.8	13935.1	10681	18371.6	8962.89	10623.8	20164.8	100	100	69768.3	39578.7	100	100	100	100	100	14329.2	13250.5	23322.8	13259.6	100	0.719489	0.807354	0.939975	0.00308908	0.725315	0.373901	1.62764	0.925353	0.925353	0.00697876	0.568525	0.00428766	0.00754173
P0A0P7	Alkaline shock protein 23 OS=Staphylococcus aureus (strain MW2) OX=196620 GN=asp23 PE=3 SV=1	30	270	30	19.2	4.03831e+07	4.04258e+07	4.0406e+07	4.12166e+07	4.10412e+07	4.16228e+07	3.10471e+07	3.22633e+07	2.90969e+07	2.34758e+07	2.36571e+07	2.5039e+07	2.40907e+07	2.45445e+07	2.21913e+07	4.0405e+07	4.12935e+07	3.08024e+07	2.40573e+07	2.36089e+07	0.00048063	0.00676906	4.96418e-06	2.01134e-05	0.00297651	0.00355459	0.762343	0.595404	0.595404	0.584306	0.781018	0.766461	0.98136
P0A0P4	Ribosomal protein L11 methyltransferase OS=Staphylococcus aureus (strain N315) OX=158879 GN=prmA PE=3 SV=1	2	2	2	35.5	351417	347613	366199	329791	343860	324713	288155	297762	247171	265104	313400	291495	386277	404038	393170	355076	332788	277696	290000	394495	0.0094111	0.0505384	0.0124615	0.00680053	0.5872	0.00203177	0.782075	0.816726	0.816726	1.11102	1.04431	1.4206	1.36033
P0A0K9	DNA topoisomerase 4 subunit B OS=Staphylococcus aureus (strain MW2) OX=196620 GN=parE PE=3 SV=1	11	21	11	74.3	1.83092e+06	1.79019e+06	1.89322e+06	1.80048e+06	1.75842e+06	1.77235e+06	1.63053e+06	1.5022e+06	1.56248e+06	1.03818e+06	1.2473e+06	1.24858e+06	1.11156e+06	1.01096e+06	1.10475e+06	1.83811e+06	1.77708e+06	1.56507e+06	1.17802e+06	1.07576e+06	0.00459721	0.132854	0.000970702	6.61386e-05	0.00809799	0.000577266	0.851456	0.640887	0.640887	0.585251	0.752695	0.687354	0.91319
P0A0K7	DNA gyrase subunit B OS=Staphylococcus aureus (strain MW2) OX=196620 GN=gyrB PE=3 SV=2	19	50	19	72.5	6.46444e+06	6.79361e+06	6.59424e+06	6.64331e+06	6.46975e+06	6.53657e+06	5.8388e+06	6.09464e+06	5.63684e+06	5.30991e+06	5.25781e+06	5.17319e+06	3.88473e+06	4.16375e+06	4.27059e+06	6.61743e+06	6.54988e+06	5.85676e+06	5.24697e+06	4.10636e+06	0.00963011	0.566438	0.00018933	7.39264e-05	0.0116141	0.000566888	0.885051	0.792901	0.792901	0.620537	0.895882	0.701131	0.782615
P0A0K0	Uncharacterized protein SAV1875 OS=Staphylococcus aureus (strain Mu50 / ATCC 700699) OX=158878 GN=SAV1875 PE=1 SV=1	8	34	8	18.6	2.87315e+06	2.89346e+06	2.77399e+06	2.88937e+06	2.92884e+06	2.94663e+06	2.67721e+06	2.81827e+06	2.77249e+06	3.43559e+06	3.22252e+06	3.60446e+06	4.63077e+06	3.71567e+06	4.2573e+06	2.84687e+06	2.92161e+06	2.75599e+06	3.42086e+06	4.20125e+06	0.177339	0.139434	0.00789061	0.00723151	0.00489071	0.0057873	0.968078	1.20162	1.20162	1.47574	1.24124	1.5244	1.22813
P0A0E7	Dihydrolipoyl dehydrogenase OS=Staphylococcus aureus (strain MW2) OX=196620 GN=pdhD PE=3 SV=1	39	165	39	49.4	3.42442e+07	3.38388e+07	3.40156e+07	3.40271e+07	3.59003e+07	3.50237e+07	2.84901e+07	2.87857e+07	2.71797e+07	2.574e+07	2.63168e+07	2.50712e+07	2.27278e+07	2.43681e+07	2.3515e+07	3.40328e+07	3.49837e+07	2.81518e+07	2.57093e+07	2.35369e+07	0.000316199	0.161045	2.53172e-05	2.76312e-05	0.0161433	0.00251577	0.827196	0.755427	0.755427	0.691595	0.913238	0.836071	0.915501
P0A0E2	Phosphocarrier protein HPr OS=Staphylococcus aureus (strain MW2) OX=196620 GN=ptsH PE=3 SV=1	4	16	4	9.5	1.45039e+06	1.5022e+06	1.49531e+06	1.90329e+06	1.83298e+06	1.89926e+06	3.998e+06	3.88077e+06	4.39949e+06	3.71919e+06	3.885e+06	3.52351e+06	2.82366e+06	2.97531e+06	3.1923e+06	1.48263e+06	1.87851e+06	4.09275e+06	3.70923e+06	2.99709e+06	7.84264e-05	0.000145119	3.00512e-05	0.000151144	0.111809	0.00449028	2.76046	2.50179	2.50179	2.02147	0.906293	0.732292	0.808008
P0A0D9	Mannitol-specific phosphotransferase enzyme IIA component OS=Staphylococcus aureus (strain MW2) OX=196620 GN=mtlF PE=3 SV=2	5	13	5	15.5	904366	992595	923910	1.00656e+06	984069	994960	715712	659866	766936	942145	877238	823962	1.24423e+06	1.15183e+06	1.09795e+06	940290	995198	714171	881115	1.16467e+06	0.00522315	0.116864	0.244417	0.0112285	0.022304	0.00103008	0.759522	0.937067	0.937067	1.23863	1.23376	1.6308	1.32182
P0A0C8	Replication and maintenance protein OS=Staphylococcus aureus OX=1280 GN=repL PE=4 SV=1	3	5	3	18.1	365084	396111	386456	371657	363171	393673	417041	343943	341463	302428	374489	202315	288362	246135	309191	382550	376167	367482	293077	281229	0.599106	0.646889	0.152717	0.00806129	0.252815	0.0495216	0.960612	0.766114	0.766114	0.735143	0.797527	0.765286	0.959574
P0A0B6	Alkyl hydroperoxide reductase C OS=Staphylococcus aureus (strain MW2) OX=196620 GN=ahpC PE=3 SV=1	22	134	21	21	1.12919e+07	1.12929e+07	1.12797e+07	1.13693e+07	1.15163e+07	1.1303e+07	9.62805e+06	9.78879e+06	9.76274e+06	8.25223e+06	8.89075e+06	8.69384e+06	8.6197e+06	9.46479e+06	8.24412e+06	1.12882e+07	1.13962e+07	9.72652e+06	8.61227e+06	8.7762e+06	6.25806e-06	0.162433	0.000143979	0.00224138	0.00466109	0.0595423	0.861657	0.762947	0.762947	0.777469	0.885442	0.902296	1.01903
P0A097	Transcription termination/antitermination protein NusG OS=Staphylococcus aureus (strain MW2) OX=196620 GN=nusG PE=3 SV=1	6	21	6	20.7	2.04399e+06	2.02299e+06	2.05699e+06	2.12287e+06	2.06657e+06	2.03696e+06	1.70513e+06	1.829e+06	1.52811e+06	1.3951e+06	1.37986e+06	1.68142e+06	848798	1.26709e+06	1.11903e+06	2.04132e+06	2.07547e+06	1.68741e+06	1.48546e+06	1.07831e+06	0.0157648	0.27584	0.00486883	0.00143055	0.19889	0.015476	0.826625	0.727696	0.727696	0.52824	0.880321	0.639032	0.725908
P0A079	Methionine aminopeptidase OS=Staphylococcus aureus (strain MW2) OX=196620 GN=map PE=3 SV=1	8	33	8	27.5	4.39383e+06	4.46894e+06	4.49013e+06	4.87021e+06	4.70281e+06	4.72599e+06	3.66266e+06	3.50826e+06	3.25519e+06	3.15514e+06	3.14811e+06	3.85287e+06	2.94497e+06	3.10052e+06	2.84493e+06	4.45097e+06	4.76633e+06	3.47537e+06	3.38537e+06	2.96347e+06	0.00133886	0.00625818	0.0106312	4.89897e-05	0.748708	0.0217129	0.780812	0.760593	0.760593	0.665805	0.974105	0.852708	0.875376
P0A040	Glutamine synthetase OS=Staphylococcus aureus OX=1280 GN=glnA PE=3 SV=1	31	156	31	50.8	2.21677e+07	2.22623e+07	2.17802e+07	2.15834e+07	2.10619e+07	2.10203e+07	1.37677e+07	1.48239e+07	1.32546e+07	1.19961e+07	1.20582e+07	1.29954e+07	1.36741e+07	1.23449e+07	1.28036e+07	2.20701e+07	2.12218e+07	1.39487e+07	1.23499e+07	1.29409e+07	7.44895e-05	0.0221468	1.06158e-05	2.57041e-05	0.0470707	0.170755	0.63202	0.559577	0.559577	0.586353	0.88538	0.927746	1.04785
P0A038	Glyceraldehyde-3-phosphate dehydrogenase OS=Staphylococcus aureus OX=1280 GN=gapA PE=3 SV=1	31	250	31	36.3	4.58555e+07	4.71106e+07	4.64421e+07	4.94197e+07	4.76281e+07	4.83062e+07	3.05458e+07	3.1202e+07	2.74402e+07	2.56694e+07	2.90106e+07	2.73982e+07	3.36697e+07	3.61477e+07	3.43548e+07	4.64694e+07	4.84513e+07	2.97293e+07	2.73594e+07	3.47241e+07	0.000161065	0.0356171	4.97846e-05	0.000139989	0.191352	0.0221301	0.639761	0.588762	0.588762	0.747247	0.920284	1.16801	1.26918
P0A033	Ferric uptake regulation protein OS=Staphylococcus aureus (strain N315) OX=158879 GN=fur PE=3 SV=1	1	2	1	15.9	126630	117831	136160	143354	134643	126260	158772	128430	130426	146108	107219	190889	193749	181824	201045	126874	134752	139209	148072	192206	0.330125	0.337476	0.439932	0.0010613	0.751106	0.00933881	1.09723	1.16708	1.16708	1.51494	1.06367	1.3807	1.29806
P09616	Alpha-hemolysin OS=Staphylococcus aureus OX=1280 GN=hly PE=1 SV=2	2	4	2	35.9	616895	634486	629488	779939	755250	774554	880838	969672	761372	1.15396e+06	1.1777e+06	1.25252e+06	1.22559e+06	1.30931e+06	1.1712e+06	626956	769915	870627	1.19473e+06	1.23537e+06	0.0158289	9.76392e-05	4.68589e-05	0.00011447	0.0085312	0.00732614	1.38866	1.9056	1.9056	1.97042	1.37226	1.41894	1.03402
P07944	Beta-lactam-inducible penicillin-binding protein OS=Staphylococcus aureus OX=1280 GN=pbp PE=2 SV=1	39	114	39	76.4	2.18875e+07	2.18548e+07	2.19496e+07	2.03881e+07	2.05735e+07	2.03435e+07	1.94016e+07	1.95183e+07	1.98614e+07	1.92298e+07	1.89323e+07	1.90014e+07	1.96575e+07	1.97439e+07	1.97449e+07	2.18973e+07	2.0435e+07	1.95938e+07	1.90545e+07	1.97154e+07	8.16525e-05	4.23427e-05	7.14545e-06	6.8781e-07	0.0306589	0.43702	0.894804	0.870176	0.870176	0.900359	0.972477	1.00621	1.03469
P03064	Replication initiation protein OS=Staphylococcus aureus OX=1280 GN=repC PE=3 SV=1	2	4	2	37.6	286454	296593	306325	290609	299943	304126	323025	315022	315625	420225	445141	466978	338218	411665	340985	296458	298226	317891	444115	363623	0.0270518	0.812758	0.000548605	0.0530844	0.000781796	0.131448	1.0723	1.49807	1.49807	1.22656	1.39707	1.14386	0.818759
P02976	Immunoglobulin G-binding protein A OS=Staphylococcus aureus (strain NCTC 8325 / PS 47) OX=93061 GN=spa PE=1 SV=3	36	223	36	56.4	1.93279e+07	1.92182e+07	1.94043e+07	2.4281e+07	2.49959e+07	2.46153e+07	6.78312e+07	6.5338e+07	7.41334e+07	8.68208e+07	8.88412e+07	8.66961e+07	1.05784e+08	1.08677e+08	1.08414e+08	1.93168e+07	2.46307e+07	6.91009e+07	8.74527e+07	1.07625e+08	4.50318e-05	1.54552e-05	6.57632e-08	7.22609e-08	0.00247416	0.000156186	3.57724	4.52729	4.52729	5.57156	1.26558	1.5575	1.23066
O86491	UDP-N-acetylmuramoyl-L-alanyl-D-glutamate--L-lysine ligase OS=Staphylococcus aureus (strain COL) OX=93062 GN=murE PE=3 SV=2	14	33	10	54.1	2.24323e+06	2.26477e+06	2.27223e+06	2.4273e+06	2.41556e+06	2.46631e+06	2.26602e+06	2.28189e+06	2.19695e+06	3.10661e+06	2.84537e+06	3.32771e+06	3.96603e+06	3.81679e+06	3.62391e+06	2.26008e+06	2.43639e+06	2.24829e+06	3.09323e+06	3.80225e+06	0.689977	0.000562328	0.0039664	0.000100793	0.00398383	0.000109954	0.994782	1.36864	1.36864	1.68235	1.37582	1.69118	1.22922
O86490	Peptide chain release factor 3 OS=Staphylococcus aureus (strain COL) OX=93062 GN=prfC PE=3 SV=2	9	24	9	59.6	2.46449e+06	2.48593e+06	2.52216e+06	2.56422e+06	2.43731e+06	2.48933e+06	1.91693e+06	2.2131e+06	2.06568e+06	1.92349e+06	2.1535e+06	1.99714e+06	2.05784e+06	2.40448e+06	2.16874e+06	2.49086e+06	2.49696e+06	2.06523e+06	2.02471e+06	2.21035e+06	0.00813408	0.887653	0.00262307	0.0536431	0.729228	0.33735	0.829124	0.812856	0.812856	0.887384	0.980379	1.07027	1.09169
O86488	Serine-aspartate repeat-containing protein D OS=Staphylococcus aureus (strain Newman) OX=426430 GN=sdrD PE=1 SV=1	36	85	33	142.7	5.9321e+06	5.92067e+06	6.07065e+06	7.18116e+06	7.18653e+06	7.22944e+06	1.5409e+07	1.51001e+07	1.68683e+07	3.12335e+07	3.15033e+07	3.20012e+07	4.11033e+07	3.91836e+07	4.06393e+07	5.97447e+06	7.19904e+06	1.57925e+07	3.15793e+07	4.03087e+07	5.67878e-05	1.72434e-05	3.90095e-08	4.88663e-07	1.15804e-05	6.58171e-06	2.64332	5.28571	5.28571	6.74683	1.99965	2.5524	1.27643
O52582	Coenzyme A disulfide reductase OS=Staphylococcus aureus (strain NCTC 8325 / PS 47) OX=93061 GN=cdr PE=1 SV=3	19	56	5	49.2	6.74018e+06	7.016e+06	6.93207e+06	7.00722e+06	6.56154e+06	6.77223e+06	4.5517e+06	4.931e+06	4.35477e+06	4.23224e+06	4.54463e+06	4.74769e+06	4.49847e+06	4.73848e+06	4.89684e+06	6.89608e+06	6.78033e+06	4.61249e+06	4.50819e+06	4.71126e+06	0.000262331	0.489899	0.000151461	0.000103192	0.668376	0.655035	0.668856	0.653731	0.653731	0.683179	0.977386	1.02141	1.04505
O32421	Probable cell wall amidase LytH OS=Staphylococcus aureus OX=1280 GN=lytH PE=3 SV=1	3	9	3	32.7	373267	370476	384880	376280	372483	400846	301180	351621	368918	244335	261497	271745	383758	394857	389372	376208	383203	340573	259192	389329	0.161719	0.519755	0.00021378	0.0738017	0.0203523	0.0768066	0.905279	0.68896	0.68896	1.03488	0.761047	1.14316	1.50209
O31211	UDP-N-acetylmuramate--L-alanine ligase OS=Staphylococcus aureus OX=1280 GN=murC PE=3 SV=1	7	15	7	49.1	2.00327e+06	2.0366e+06	2.02331e+06	2.04874e+06	1.89954e+06	2.01638e+06	1.62426e+06	1.80774e+06	1.79156e+06	1.70556e+06	1.90987e+06	1.82811e+06	2.00811e+06	1.60119e+06	2.07974e+06	2.02106e+06	1.98822e+06	1.74119e+06	1.81451e+06	1.89635e+06	0.00925316	0.517642	0.0264506	0.45062	0.429217	0.387474	0.861522	0.897803	0.897803	0.938293	1.04211	1.08911	1.0451
Accession	Description	# Peptides	# PSMs	# Unique Peptides	MW [kDa]	Control1	Control2	Control3	Lysozyme1	Lysozyme2	Lysozyme3	TP0.5-1	TP0.5-2	TP0.5-3	TP0.5-Lysozyme1	TP0.5-Lysozyme2	TP0.5-Lysozyme3	TP40-1	TP40-2	TP40-3	AverageControl	AverageLysozyme	AverageTP0.5	Average0.5-Lysozyme	AverageTP40	p Control vs. TP0.5	p Control vs. lysozyme	p Control vs. TP0.5-Lysozyme	p Control vs. TP40	p TP0.5 vs. TP0.5-Lysozyme	p TP0.5 vs. TP40	FC-TP0.5/Control	FC-Lysozyme/Control	FC-TP0.5-Lysozyme/Control	FC-TP40/Control	FC-TP0.5-Lysozyme/TP0.5	FC-TP40/TP0.5	FC-TP40/TP0.5+Lysozyme
A9JX08	Phenol-soluble modulin alpha 4 peptide OS=Staphylococcus aureus (strain MW2) OX=196620 GN=psmA4 PE=1 SV=1	1	2	1	2.2	108820	113589	98120.4	129663	122117	118969	173097	183323	144773	50260.3	78347.3	124067	71409.9	51361.2	100	106843	123583	167064	84224.9	40957	0.00830901	0.0396491	0.361792	0.0386481	0.0274142	0.00643002	1.56365	0.788307	0.788307	0.383339	0.504147	0.245157	0.486282
A8Z4L2	S-adenosylmethionine synthase OS=Staphylococcus aureus (strain USA300 / TCH1516) OX=451516 GN=metK PE=3 SV=1	16	42	16	43.6	4.44005e+06	4.62498e+06	4.44631e+06	4.71919e+06	4.62424e+06	4.69188e+06	4.72711e+06	4.96594e+06	4.74352e+06	5.21378e+06	5.69939e+06	5.45649e+06	5.03627e+06	5.12372e+06	5.24685e+06	4.50378e+06	4.67844e+06	4.81219e+06	5.45655e+06	5.13561e+06	0.0346339	0.0593103	0.0033648	0.00183261	0.0157525	0.0302106	1.06848	1.21155	1.21155	1.14029	1.1339	1.06721	0.941183
A8Z4F6	Alanine--tRNA ligase OS=Staphylococcus aureus (strain USA300 / TCH1516) OX=451516 GN=alaS PE=3 SV=1	31	84	31	98.6	8.95504e+06	8.97361e+06	9.17041e+06	9.18783e+06	8.87872e+06	9.14953e+06	8.0703e+06	7.93895e+06	7.79521e+06	8.22153e+06	8.09204e+06	8.18737e+06	8.99572e+06	8.92061e+06	9.04245e+06	9.03302e+06	9.07202e+06	7.93482e+06	8.16698e+06	8.98626e+06	0.000475015	0.75995	0.000394327	0.578828	0.05839	0.000268942	0.878424	0.904125	0.904125	0.994823	1.02926	1.13251	1.10032
A8Z4B9	Chaperone protein DnaK OS=Staphylococcus aureus (strain USA300 / TCH1516) OX=451516 GN=dnaK PE=3 SV=1	56	248	56	66.3	5.83549e+07	5.80731e+07	5.7612e+07	5.65519e+07	5.75561e+07	5.68712e+07	4.92259e+07	4.93418e+07	4.75602e+07	3.84332e+07	4.01502e+07	3.82557e+07	3.55392e+07	3.63884e+07	3.59331e+07	5.80134e+07	5.69931e+07	4.87093e+07	3.89464e+07	3.59535e+07	0.000111216	0.0497767	7.64193e-06	2.90143e-07	0.000305081	3.41754e-05	0.839623	0.671334	0.671334	0.619746	0.799567	0.738125	0.923156
A8Z474	Probable glycine dehydrogenase (decarboxylating) subunit 2 OS=Staphylococcus aureus (strain USA300 / TCH1516) OX=451516 GN=gcvPB PE=3 SV=1	10	28	10	54.7	3.1155e+06	3.19718e+06	3.15664e+06	3.23752e+06	3.0662e+06	3.16424e+06	2.5421e+06	2.69789e+06	2.64523e+06	2.9046e+06	2.60482e+06	2.54615e+06	2.9293e+06	2.961e+06	3.24716e+06	3.15644e+06	3.15599e+06	2.62841e+06	2.68519e+06	3.04582e+06	0.000508991	0.99381	0.01423	0.346615	0.660901	0.019742	0.832712	0.850702	0.850702	0.964955	1.0216	1.15881	1.1343
A8Z464	Transcription antitermination protein NusB OS=Staphylococcus aureus (strain USA300 / TCH1516) OX=451516 GN=nusB PE=3 SV=1	4	8	4	15	247912	281536	254969	278021	248479	281593	292499	236900	296705	465501	423241	393749	539597	439467	505347	261472	269364	275368	427497	494804	0.558893	0.618893	0.00201858	0.00169151	0.0058388	0.00335146	1.05314	1.63496	1.63496	1.89237	1.55246	1.79688	1.15744
A8Z454	GTPase Der OS=Staphylococcus aureus (strain USA300 / TCH1516) OX=451516 GN=der PE=3 SV=1	13	45	13	48.9	3.27613e+06	3.43361e+06	3.4371e+06	3.41247e+06	3.34985e+06	3.4249e+06	2.95636e+06	3.00812e+06	2.88609e+06	3.5858e+06	3.43983e+06	3.52686e+06	4.33251e+06	3.61049e+06	3.80395e+06	3.38228e+06	3.39574e+06	2.95019e+06	3.5175e+06	3.91565e+06	0.002478	0.82776	0.117414	0.0743383	0.000505726	0.0115525	0.872248	1.03998	1.03998	1.15769	1.19229	1.32725	1.11319
A8Z450	Demethylmenaquinone methyltransferase OS=Staphylococcus aureus (strain USA300 / TCH1516) OX=451516 GN=menG PE=3 SV=1	7	25	7	27.4	2.5295e+06	2.69241e+06	2.54995e+06	2.51297e+06	2.47045e+06	2.42926e+06	2.2639e+06	2.13815e+06	2.07768e+06	2.3793e+06	2.33617e+06	2.37973e+06	2.55175e+06	2.47096e+06	2.93632e+06	2.59062e+06	2.47089e+06	2.15991e+06	2.36506e+06	2.65301e+06	0.00456865	0.102091	0.0132957	0.703291	0.0224156	0.0326346	0.833743	0.912934	0.912934	1.02408	1.09498	1.2283	1.12175
A8Z446	Chorismate synthase OS=Staphylococcus aureus (strain USA300 / TCH1516) OX=451516 GN=aroC PE=3 SV=1	9	16	9	43	983668	1.00344e+06	986541	981977	939504	944522	839969	860207	764835	1.16188e+06	769048	914721	1.22398e+06	1.02154e+06	1.1225e+06	991215	955334	821670	948549	1.12267e+06	0.00463343	0.0717878	0.729048	0.0889141	0.343771	0.00993013	0.828953	0.956956	0.956956	1.13262	1.15442	1.36633	1.18357
A8Z425	Cell cycle protein GpsB OS=Staphylococcus aureus (strain USA300 / TCH1516) OX=451516 GN=gpsB PE=3 SV=1	12	47	12	13.1	1.16776e+07	1.14203e+07	1.13937e+07	1.17505e+07	1.23085e+07	1.1918e+07	1.39549e+07	1.36281e+07	1.41181e+07	1.07644e+07	1.04815e+07	9.21494e+06	7.27506e+06	8.5008e+06	8.08583e+06	1.14972e+07	1.19923e+07	1.39004e+07	1.01536e+07	7.9539e+06	0.000145803	0.0583735	0.0503	0.000672365	0.00166719	0.0001054	1.20902	0.883141	0.883141	0.691812	0.730459	0.572208	0.783354
A8Z3U3	Proline--tRNA ligase OS=Staphylococcus aureus (strain USA300 / TCH1516) OX=451516 GN=proS PE=3 SV=1	23	66	23	63.8	5.52784e+06	5.53944e+06	5.70844e+06	5.66622e+06	5.31194e+06	5.44165e+06	4.48132e+06	4.23787e+06	4.49353e+06	4.01366e+06	4.3267e+06	4.518e+06	4.44754e+06	4.08711e+06	3.843e+06	5.59191e+06	5.47327e+06	4.40424e+06	4.28612e+06	4.12588e+06	0.000307157	0.37452	0.00117409	0.00137356	0.522966	0.225312	0.787609	0.766487	0.766487	0.737832	0.973181	0.936799	0.962615
A8Z3R4	Phosphate acyltransferase OS=Staphylococcus aureus (strain USA300 / TCH1516) OX=451516 GN=plsX PE=3 SV=1	11	35	10	35.4	2.42526e+06	2.34888e+06	2.40237e+06	2.29208e+06	2.29253e+06	2.2621e+06	1.9118e+06	2.05745e+06	1.8411e+06	2.11561e+06	1.92802e+06	1.93626e+06	2.10516e+06	2.01277e+06	1.9207e+06	2.39217e+06	2.28223e+06	1.93678e+06	1.9933e+06	2.01288e+06	0.00252941	0.0113497	0.00362608	0.00280011	0.557115	0.411221	0.809635	0.833259	0.833259	0.841444	1.02918	1.03929	1.00982
A8Z3J8	Pantothenate synthetase OS=Staphylococcus aureus (strain USA300 / TCH1516) OX=451516 GN=panC PE=3 SV=1	6	20	6	31.4	1.21605e+06	1.28852e+06	1.23044e+06	1.19302e+06	1.15954e+06	1.18438e+06	1.0111e+06	927238	1.00999e+06	1.61949e+06	1.64952e+06	1.5605e+06	2.80579e+06	2.84579e+06	2.57836e+06	1.245e+06	1.17898e+06	982776	1.60984e+06	2.74331e+06	0.00179537	0.0532744	0.00044079	6.42416e-05	8.01464e-05	3.64916e-05	0.789376	1.29304	1.29304	2.20346	1.63805	2.79139	1.70409
A8Z346	50S ribosomal protein L24 OS=Staphylococcus aureus (strain USA300 / TCH1516) OX=451516 GN=rplX PE=3 SV=1	8	37	8	11.5	6.13028e+06	6.2846e+06	6.12143e+06	6.62171e+06	6.5612e+06	6.67558e+06	1.72949e+07	1.68222e+07	1.86845e+07	1.76607e+07	1.70072e+07	1.60488e+07	1.43495e+07	1.44154e+07	1.3727e+07	6.17877e+06	6.6195e+06	1.76006e+07	1.69055e+07	1.4164e+07	3.4464e-05	0.00212386	2.20313e-05	3.80327e-06	0.394391	0.00461091	2.84856	2.73607	2.73607	2.29236	0.960511	0.804745	0.837829
A8Z334	50S ribosomal protein L36 OS=Staphylococcus aureus (strain USA300 / TCH1516) OX=451516 GN=rpmJ PE=3 SV=1	3	11	3	4.3	2.77059e+06	2.54268e+06	2.73521e+06	2.5806e+06	2.61936e+06	2.60288e+06	5.08686e+06	4.86923e+06	5.47935e+06	4.64618e+06	4.57423e+06	4.19314e+06	5.80444e+06	5.47009e+06	6.07877e+06	2.68283e+06	2.60095e+06	5.14514e+06	4.47118e+06	5.78443e+06	0.000213328	0.317192	0.000342147	8.19181e-05	0.0413024	0.063295	1.91781	1.66659	1.66659	2.1561	0.86901	1.12425	1.29371
A8Z2R5	Aspartyl/glutamyl-tRNA(Asn/Gln) amidotransferase subunit C OS=Staphylococcus aureus (strain USA300 / TCH1516) OX=451516 GN=gatC PE=3 SV=1	8	49	8	11.3	3.28029e+06	3.4913e+06	3.47195e+06	3.73011e+06	3.69096e+06	3.76281e+06	6.11818e+06	6.08074e+06	6.28043e+06	6.6521e+06	7.12478e+06	7.10112e+06	6.43842e+06	6.31037e+06	6.63063e+06	3.41452e+06	3.72796e+06	6.15978e+06	6.95933e+06	6.4598e+06	7.20871e-06	0.0112664	2.97308e-05	1.20357e-05	0.00846045	0.0545254	1.804	2.03816	2.03816	1.89187	1.1298	1.04871	0.928222
A8Z2M7	Acetate kinase OS=Staphylococcus aureus (strain USA300 / TCH1516) OX=451516 GN=ackA PE=3 SV=1	29	112	8	44	1.48865e+07	1.51978e+07	1.5627e+07	1.61431e+07	1.53415e+07	1.58233e+07	1.27895e+07	1.29022e+07	1.22514e+07	1.23037e+07	1.25702e+07	1.2742e+07	1.35698e+07	1.39128e+07	1.45023e+07	1.52371e+07	1.57693e+07	1.26477e+07	1.25386e+07	1.3995e+07	0.000915857	0.16826	0.000415563	0.0231167	0.670428	0.0163714	0.830059	0.822902	0.822902	0.918479	0.991379	1.10652	1.11615
A8Z045	ATP-dependent Clp protease proteolytic subunit OS=Staphylococcus aureus (strain USA300 / TCH1516) OX=451516 GN=clpP PE=3 SV=1	9	21	9	21.5	5.46957e+06	5.2798e+06	5.43299e+06	5.31445e+06	5.54959e+06	5.37328e+06	3.93487e+06	3.76461e+06	3.77611e+06	3.06929e+06	2.41746e+06	2.70518e+06	2.66045e+06	2.75735e+06	2.61117e+06	5.39412e+06	5.41244e+06	3.8252e+06	2.73064e+06	2.67632e+06	3.98306e-05	0.851053	0.00017442	2.98581e-06	0.00508335	7.94518e-05	0.709142	0.506226	0.506226	0.496156	0.713857	0.699657	0.980108
A8YZL0	33 kDa chaperonin OS=Staphylococcus aureus (strain USA300 / TCH1516) OX=451516 GN=hslO PE=3 SV=1	13	25	13	31.8	2.70847e+06	2.78158e+06	2.74651e+06	2.64058e+06	2.55006e+06	2.59277e+06	2.39699e+06	2.39635e+06	2.23615e+06	2.2398e+06	2.47334e+06	2.59186e+06	2.42532e+06	2.27339e+06	2.52488e+06	2.74552e+06	2.59447e+06	2.34316e+06	2.435e+06	2.40786e+06	0.00219777	0.0108627	0.0423128	0.0113653	0.474401	0.514638	0.853449	0.8869	0.8869	0.877015	1.03919	1.02761	0.988855
A8YZ02	Probable copper-transporting P-type ATPase B OS=Staphylococcus aureus (strain USA300 / TCH1516) OX=451516 GN=copB PE=3 SV=1	5	13	5	73.1	527940	540790	558127	559334	530224	514884	432687	462082	359246	495270	430991	563352	932567	694326	649489	542285	534814	418005	496538	758794	0.0174325	0.658937	0.308052	0.0702534	0.183862	0.0215087	0.770821	0.915639	0.915639	1.39925	1.18788	1.81527	1.52817
A8YYR9	Ribosomal RNA small subunit methyltransferase G OS=Staphylococcus aureus (strain USA300 / TCH1516) OX=451516 GN=rsmG PE=3 SV=1	5	5	5	27.3	669536	663594	688747	705729	621819	666897	584114	622177	621226	680147	664366	815808	796540	864000	749354	673959	664815	609172	720107	803298	0.0114946	0.737107	0.396663	0.0192617	0.0892867	0.00546779	0.903871	1.06847	1.06847	1.19191	1.18211	1.31867	1.11553
A8YY10	Foldase protein PrsA OS=Staphylococcus aureus (strain USA300 / TCH1516) OX=451516 GN=prsA PE=3 SV=1	40	114	40	35.6	4.56875e+07	4.40824e+07	4.40909e+07	4.29891e+07	4.55973e+07	4.32074e+07	3.09398e+07	3.16124e+07	2.91343e+07	2.69371e+07	2.5008e+07	2.5898e+07	2.80493e+07	2.63554e+07	2.77585e+07	4.46203e+07	4.39313e+07	3.05622e+07	2.59477e+07	2.73877e+07	0.000103458	0.525264	1.73054e-05	2.09391e-05	0.0075906	0.0248124	0.684938	0.581522	0.581522	0.613794	0.849013	0.896131	1.0555
A7X6T9	Probable transglycosylase IsaA OS=Staphylococcus aureus (strain Mu3 / ATCC 700698) OX=418127 GN=isaA PE=3 SV=1	5	39	5	24.2	1.26939e+06	1.04612e+06	1.23988e+06	1.10523e+06	1.03399e+06	913400	2.88669e+06	2.68489e+06	2.93347e+06	4.69238e+06	4.68876e+06	5.09196e+06	5.18023e+06	5.41392e+06	5.39685e+06	1.18513e+06	1.01754e+06	2.83502e+06	4.82436e+06	5.33033e+06	9.06626e-05	0.134935	1.75897e-05	2.25708e-06	0.000207191	2.01247e-05	2.39216	4.07075	4.07075	4.49768	1.70171	1.88018	1.10488
A7X623	Oxygen regulatory protein NreC OS=Staphylococcus aureus (strain Mu3 / ATCC 700698) OX=418127 GN=nreC PE=3 SV=1	2	5	2	24.4	142120	130474	132088	138987	144902	142619	124564	89812.2	125410	138041	119483	52978.6	145726	145501	163064	134894	142169	113262	103501	151431	0.152944	0.145312	0.295036	0.0736168	0.748047	0.0434332	0.839637	0.767275	0.767275	1.12259	0.913817	1.33699	1.46309
A7X5G6	30S ribosomal protein S10 OS=Staphylococcus aureus (strain Mu3 / ATCC 700698) OX=418127 GN=rpsJ PE=3 SV=1	14	89	14	11.6	1.43416e+07	1.42457e+07	1.41035e+07	1.42128e+07	1.42945e+07	1.42252e+07	3.07754e+07	2.92461e+07	3.11985e+07	3.03031e+07	2.87563e+07	2.86548e+07	2.71231e+07	2.84445e+07	2.46511e+07	1.42303e+07	1.42442e+07	3.04067e+07	2.92381e+07	2.67396e+07	1.10323e-05	0.859724	9.80789e-06	0.000358042	0.216719	0.0436588	2.13676	2.05464	2.05464	1.87906	0.961568	0.879398	0.914546
A7X5E9	50S ribosomal protein L14 OS=Staphylococcus aureus (strain Mu3 / ATCC 700698) OX=418127 GN=rplN PE=3 SV=1	18	53	18	13.1	1.50949e+07	1.46174e+07	1.42191e+07	1.309e+07	1.37977e+07	1.36989e+07	1.6763e+07	1.6543e+07	1.70908e+07	1.52142e+07	1.59157e+07	1.4847e+07	1.41315e+07	1.38274e+07	1.39843e+07	1.46438e+07	1.35289e+07	1.6799e+07	1.53256e+07	1.3981e+07	0.00196518	0.0294966	0.165912	0.0687133	0.0138022	0.000101067	1.14717	1.04656	1.04656	0.954742	0.912295	0.832257	0.912267
A7X5D4	50S ribosomal protein L15 OS=Staphylococcus aureus (strain Mu3 / ATCC 700698) OX=418127 GN=rplO PE=3 SV=1	15	94	15	15.6	1.67416e+07	1.71743e+07	1.7142e+07	1.76286e+07	1.75687e+07	1.76197e+07	3.08078e+07	2.91234e+07	3.21667e+07	2.48451e+07	2.41985e+07	2.39037e+07	2.08851e+07	2.04131e+07	1.96839e+07	1.70193e+07	1.76056e+07	3.06993e+07	2.43158e+07	2.03274e+07	0.000105045	0.0139648	1.95444e-05	0.000921679	0.00229396	0.000394791	1.80379	1.42872	1.42872	1.19437	0.792063	0.662144	0.835974
A7X5C4	DNA-directed RNA polymerase subunit alpha OS=Staphylococcus aureus (strain Mu3 / ATCC 700698) OX=418127 GN=rpoA PE=3 SV=1	28	88	28	35	1.93568e+07	1.9684e+07	1.95857e+07	1.99659e+07	1.91917e+07	1.97235e+07	1.90995e+07	1.86547e+07	1.9572e+07	1.80726e+07	1.8417e+07	1.83554e+07	1.70839e+07	1.59244e+07	1.69763e+07	1.95422e+07	1.9627e+07	1.91087e+07	1.82817e+07	1.66615e+07	0.199126	0.749824	0.000930462	0.00166241	0.0441636	0.00577088	0.977819	0.935499	0.935499	0.852592	0.95672	0.871932	0.911377
A7X5B4	50S ribosomal protein L13 OS=Staphylococcus aureus (strain Mu3 / ATCC 700698) OX=418127 GN=rplM PE=3 SV=1	16	63	16	16.3	1.93657e+07	1.93567e+07	1.95275e+07	1.8897e+07	1.91097e+07	1.94053e+07	2.24059e+07	2.17301e+07	2.29835e+07	2.54523e+07	2.63766e+07	2.64244e+07	2.21884e+07	2.17191e+07	2.12339e+07	1.94166e+07	1.91373e+07	2.23731e+07	2.60844e+07	2.17138e+07	0.00128152	0.150858	3.18201e-05	0.00122053	0.0015178	0.220956	1.15227	1.34341	1.34341	1.11831	1.16588	0.970528	0.832442
A7X574	Tagatose 1,6-diphosphate aldolase OS=Staphylococcus aureus (strain Mu3 / ATCC 700698) OX=418127 GN=lacD PE=3 SV=1	1	2	1	36.6	57524.5	60680.3	52709.3	60861.2	45215.7	44987.9	59617.9	42651.6	42655.4	30427.5	54731.1	68481	71727.2	58308.4	100	56971.4	50354.9	48308.3	51213.2	43378.5	0.229294	0.313387	0.639014	0.571867	0.827365	0.838696	0.84794	0.898929	0.898929	0.76141	1.06013	0.897953	0.847019
A7X4V7	Serine hydroxymethyltransferase OS=Staphylococcus aureus (strain Mu3 / ATCC 700698) OX=418127 GN=glyA PE=3 SV=1	26	73	26	45.1	1.45124e+07	1.44584e+07	1.442e+07	1.38863e+07	1.33619e+07	1.34626e+07	1.18676e+07	1.19374e+07	1.21246e+07	1.04498e+07	1.00055e+07	1.11059e+07	1.27355e+07	1.13191e+07	1.28689e+07	1.44636e+07	1.35702e+07	1.19765e+07	1.05204e+07	1.23078e+07	6.79359e-06	0.00538199	0.00025145	0.0122426	0.0114225	0.545169	0.828047	0.727373	0.727373	0.850953	0.87842	1.02766	1.1699
A7X4S6	Membrane protein insertase YidC OS=Staphylococcus aureus (strain Mu3 / ATCC 700698) OX=418127 GN=yidC PE=3 SV=1	3	8	3	33.6	2.69611e+06	2.43222e+06	2.60561e+06	2.45629e+06	2.676e+06	2.54508e+06	2.02494e+06	2.40852e+06	2.27599e+06	1.50734e+06	1.70628e+06	1.88661e+06	1.30883e+06	1.18903e+06	1.47344e+06	2.57798e+06	2.55912e+06	2.23649e+06	1.70008e+06	1.32377e+06	0.0666981	0.860017	0.00281648	0.000376043	0.0268614	0.00281705	0.867532	0.65946	0.65946	0.51349	0.760156	0.591897	0.778652
A7X3I5	tRNA (guanine-N(7)-)-methyltransferase OS=Staphylococcus aureus (strain Mu3 / ATCC 700698) OX=418127 GN=trmB PE=3 SV=1	3	4	3	25.3	92549.4	114415	88562	104067	92132.7	89006.3	56479.6	82664.4	71614.2	92205.2	117436	59131	92804.4	50610.8	84945.1	98508.7	95068.7	70252.7	89590.8	76120.1	0.0628818	0.728937	0.65827	0.215862	0.355109	0.715876	0.713163	0.909471	0.909471	0.772724	1.27526	1.08352	0.849642
A7X3B0	Transcriptional repressor NrdR OS=Staphylococcus aureus (strain Mu3 / ATCC 700698) OX=418127 GN=nrdR PE=3 SV=1	4	8	4	18.2	566106	530275	550543	476730	530911	476384	546663	459256	487506	364337	284591	355520	147605	176173	210066	548975	494675	497808	334816	177948	0.139124	0.0599953	0.00142425	5.82714e-05	0.0106581	0.000526398	0.906796	0.609893	0.609893	0.324146	0.67258	0.357463	0.53148
A7X358	Holliday junction ATP-dependent DNA helicase RuvA OS=Staphylococcus aureus (strain Mu3 / ATCC 700698) OX=418127 GN=ruvA PE=3 SV=1	7	9	7	22.3	772433	742708	767226	799589	731529	793238	920653	884673	877873	1.31795e+06	1.1315e+06	1.36179e+06	1.67422e+06	1.52572e+06	1.87038e+06	760789	774785	894400	1.27042e+06	1.6901e+06	0.00115929	0.584447	0.0020155	0.00075259	0.00636488	0.00138705	1.17562	1.66987	1.66987	2.22151	1.42041	1.88965	1.33036
A7X2Y4	Heat-inducible transcription repressor HrcA OS=Staphylococcus aureus (strain Mu3 / ATCC 700698) OX=418127 GN=hrcA PE=3 SV=1	2	3	2	37	45607.8	66636.2	56237.7	56097.9	38188.8	40180.9	50492	31440.3	40412.6	100	30009.6	78771.6	73352.1	59067.4	77341.5	56160.6	44822.6	40781.6	36293.7	69920.3	0.133746	0.243906	0.449351	0.169592	0.858311	0.0203117	0.726161	0.646249	0.646249	1.24501	0.889953	1.71451	1.92651
A7X2P6	Arginine repressor OS=Staphylococcus aureus (strain Mu3 / ATCC 700698) OX=418127 GN=argR PE=3 SV=1	5	10	5	17.1	1.16065e+06	1.1588e+06	1.17781e+06	1.24117e+06	1.1489e+06	1.23494e+06	753449	1.01053e+06	895039	752222	1.03635e+06	944382	591323	908843	852157	1.16575e+06	1.20834e+06	886341	910984	784108	0.020015	0.233633	0.0385621	0.0176014	0.836549	0.452019	0.760317	0.781457	0.781457	0.67262	1.0278	0.884657	0.860726
A7X274	2,3,4,5-tetrahydropyridine-2,6-dicarboxylate N-acetyltransferase OS=Staphylococcus aureus (strain Mu3 / ATCC 700698) OX=418127 GN=dapH PE=3 SV=1	1	7	1	25.2	312398	278647	299451	381734	377207	390448	234522	230063	162327	262330	285654	323183	261722	292836	238638	296832	383130	208970	290389	264399	0.0256518	0.00122556	0.766474	0.154888	0.0499851	0.120254	0.704002	0.978293	0.978293	0.890734	1.38962	1.26524	0.910498
A7X1J9	Ribonuclease 3 OS=Staphylococcus aureus (strain Mu3 / ATCC 700698) OX=418127 GN=rnc PE=3 SV=1	4	15	4	27.9	608235	642334	648374	665196	611408	649969	511979	473885	485439	641204	714420	646751	651319	861541	494592	632981	642191	490434	667458	669151	0.00106538	0.67367	0.265365	0.752411	0.0024659	0.16988	0.774801	1.05447	1.05447	1.05714	1.36095	1.3644	1.00254
A7X1J2	Transcription factor FapR OS=Staphylococcus aureus (strain Mu3 / ATCC 700698) OX=418127 GN=fapR PE=3 SV=1	1	2	1	21.4	37107	47395.3	50983	49412.4	48953.8	39775.8	14799.2	42435	25610	100	27776.7	100	100	100	100	45161.8	46047.3	27614.8	9325.56	100	0.124603	0.873279	0.0239851	0.000411502	0.209356	0.0267304	0.611464	0.206493	0.206493	0.00221426	0.337702	0.00362125	0.0107232
A7X1G4	DNA-directed RNA polymerase subunit omega OS=Staphylococcus aureus (strain Mu3 / ATCC 700698) OX=418127 GN=rpoZ PE=3 SV=1	6	23	6	8.1	2.69531e+06	2.74739e+06	2.71796e+06	2.72719e+06	2.69204e+06	2.7118e+06	4.31551e+06	4.12488e+06	4.63541e+06	5.63378e+06	5.42201e+06	5.99945e+06	5.86687e+06	5.50988e+06	5.65685e+06	2.72022e+06	2.71035e+06	4.3586e+06	5.68508e+06	5.67787e+06	0.000395947	0.616047	6.24707e-05	9.33735e-06	0.0041411	0.00189996	1.6023	2.08993	2.08993	2.08728	1.30434	1.30268	0.998731
A7X0W1	Phosphoribosylformylglycinamidine synthase subunit PurL OS=Staphylococcus aureus (strain Mu3 / ATCC 700698) OX=418127 GN=purL PE=3 SV=1	8	19	8	79.5	1.98302e+06	2.03557e+06	2.02147e+06	1.96464e+06	1.9228e+06	1.9752e+06	1.6008e+06	1.55446e+06	1.55514e+06	1.52036e+06	1.45475e+06	1.76922e+06	1.49921e+06	1.54273e+06	1.36423e+06	2.01335e+06	1.95421e+06	1.57013e+06	1.58145e+06	1.46872e+06	3.54945e-05	0.0576882	0.0112472	0.000625137	0.912756	0.143753	0.779859	0.785479	0.785479	0.729491	1.00721	0.935414	0.928721
A7X0D9	D-alanyl carrier protein OS=Staphylococcus aureus (strain Mu3 / ATCC 700698) OX=418127 GN=dltC PE=3 SV=1	2	16	2	9.1	2.15792e+06	2.1933e+06	2.22654e+06	2.38749e+06	2.31018e+06	2.33034e+06	2.3913e+06	2.16172e+06	1.94224e+06	969351	1.01277e+06	911978	876854	742253	959682	2.19258e+06	2.34267e+06	2.16509e+06	964701	859597	0.844181	0.00789963	4.06615e-06	3.62997e-05	0.000832044	0.000827008	0.98746	0.439984	0.439984	0.392047	0.445571	0.397026	0.89105
A7WZR5	Nucleotide-binding protein SAHV_0762 OS=Staphylococcus aureus (strain Mu3 / ATCC 700698) OX=418127 GN=SAHV_0762 PE=3 SV=1	2	4	2	34.8	300886	295694	306390	296169	291882	319248	248098	225146	224862	252909	284055	403676	361001	290323	338192	300990	302433	232702	313547	329839	0.00118684	0.880956	0.798629	0.242485	0.157733	0.0119225	0.773121	1.04172	1.04172	1.09585	1.34742	1.41743	1.05196
A7WYT1	Pyridoxal 5'-phosphate synthase subunit PdxS OS=Staphylococcus aureus (strain Mu3 / ATCC 700698) OX=418127 GN=pdxS PE=3 SV=1	23	142	8	32	2.09423e+07	2.11899e+07	2.08754e+07	2.03621e+07	2.05427e+07	2.04682e+07	1.70555e+07	1.71247e+07	1.62076e+07	1.57263e+07	1.60466e+07	1.61877e+07	1.81249e+07	1.89365e+07	1.84693e+07	2.10026e+07	2.04576e+07	1.67959e+07	1.59868e+07	1.85102e+07	0.000170675	0.00751287	7.26527e-06	0.00060375	0.0674685	0.010454	0.799709	0.761185	0.761185	0.881333	0.951827	1.10207	1.15784
A7WYS8	Lysine--tRNA ligase OS=Staphylococcus aureus (strain Mu3 / ATCC 700698) OX=418127 GN=lysS PE=3 SV=1	23	72	23	56.7	6.79844e+06	6.76248e+06	6.82656e+06	6.77446e+06	6.69851e+06	6.66464e+06	5.92389e+06	6.3702e+06	6.34773e+06	6.58433e+06	6.08955e+06	6.31128e+06	5.60182e+06	5.73747e+06	5.65897e+06	6.79583e+06	6.71254e+06	6.21394e+06	6.32839e+06	5.66609e+06	0.0164559	0.0898726	0.0316822	1.30289e-05	0.604427	0.0219144	0.914375	0.931217	0.931217	0.83376	1.01842	0.911835	0.895344
A7WY46	5-methyltetrahydropteroyltriglutamate--homocysteine methyltransferase OS=Staphylococcus aureus (strain Mu3 / ATCC 700698) OX=418127 GN=metE PE=3 SV=1	4	10	3	85	322298	344617	336861	334040	337985	307551	204658	213705	188791	212872	204803	61484.9	172638	354844	249678	334592	326525	202385	159720	259053	0.000173902	0.524416	0.0243351	0.228732	0.43912	0.347668	0.604869	0.477357	0.477357	0.774236	0.78919	1.28001	1.62192
A7WXP7	L-lactate dehydrogenase 1 OS=Staphylococcus aureus (strain Mu3 / ATCC 700698) OX=418127 GN=ldh1 PE=3 SV=1	22	106	22	34.5	2.10769e+07	2.12293e+07	2.17041e+07	2.3438e+07	2.31844e+07	2.36299e+07	1.52287e+07	1.6135e+07	1.43666e+07	1.72541e+07	1.61738e+07	1.80176e+07	1.76352e+07	1.76774e+07	1.77268e+07	2.13368e+07	2.34174e+07	1.52435e+07	1.71485e+07	1.76798e+07	0.000362662	0.000809466	0.00179364	4.35604e-05	0.0615643	0.00886836	0.714422	0.803706	0.803706	0.828608	1.12497	1.15983	1.03098
A7WXH5	N-acetyl-gamma-glutamyl-phosphate reductase OS=Staphylococcus aureus (strain Mu3 / ATCC 700698) OX=418127 GN=argC PE=3 SV=1	1	1	1	37.9	29695.1	29120.4	29305.1	27073.7	25555.7	26396.4	23184	25335.3	29366.3	64939.8	100	100	100	48674.7	100	29373.5	26341.9	25961.9	21713.3	16291.6	0.134102	0.00298758	0.740924	0.46445	0.854248	0.584758	0.883852	0.739212	0.739212	0.554634	0.836353	0.627519	0.750305
A7WXA5	Phosphopentomutase OS=Staphylococcus aureus (strain Mu3 / ATCC 700698) OX=418127 GN=deoB PE=3 SV=1	9	27	9	43.8	3.1556e+06	3.17931e+06	3.1176e+06	3.26648e+06	3.1812e+06	3.31693e+06	2.73735e+06	2.73786e+06	2.54192e+06	2.91402e+06	2.88916e+06	3.09182e+06	2.86632e+06	2.79108e+06	2.93498e+06	3.15084e+06	3.25487e+06	2.67238e+06	2.965e+06	2.86413e+06	0.00210975	0.075015	0.0486556	0.00318361	0.0326875	0.0682592	0.848148	0.94102	0.94102	0.909005	1.1095	1.07175	0.965979
A6U3X2	50S ribosomal protein L2 OS=Staphylococcus aureus (strain JH1) OX=359787 GN=rplB PE=3 SV=1	24	115	24	30.1	2.76927e+07	2.6547e+07	2.68761e+07	2.57944e+07	2.73174e+07	2.67562e+07	3.47984e+07	3.31991e+07	3.39881e+07	2.53488e+07	2.62285e+07	2.38634e+07	2.17193e+07	2.2967e+07	2.06043e+07	2.70386e+07	2.66227e+07	3.39952e+07	2.51469e+07	2.17635e+07	0.000265395	0.498966	0.0698467	0.00229272	0.000439237	0.000119865	1.25728	0.930037	0.930037	0.804906	0.73972	0.640195	0.865456
A6U3L9	S-ribosylhomocysteine lyase OS=Staphylococcus aureus (strain JH1) OX=359787 GN=luxS PE=3 SV=1	6	23	6	17.5	3.49279e+06	3.60911e+06	3.63624e+06	3.56021e+06	3.41157e+06	3.55632e+06	2.73338e+06	2.75028e+06	2.85658e+06	2.87707e+06	3.17307e+06	3.03388e+06	3.84206e+06	3.90844e+06	4.30728e+06	3.57938e+06	3.50937e+06	2.78008e+06	3.02801e+06	4.01926e+06	0.000166197	0.347176	0.00458069	0.0442136	0.0573728	0.00118064	0.776694	0.845959	0.845959	1.12289	1.08918	1.44573	1.32736
A6U3K3	Peptide chain release factor 1 OS=Staphylococcus aureus (strain JH1) OX=359787 GN=prfA PE=3 SV=1	13	21	13	40.3	3.46191e+06	3.49183e+06	3.34529e+06	3.26283e+06	3.33028e+06	3.29376e+06	3.24327e+06	3.2924e+06	3.11525e+06	2.67171e+06	2.90004e+06	2.53756e+06	2.48222e+06	2.31136e+06	2.00457e+06	3.43301e+06	3.29563e+06	3.21697e+06	2.7031e+06	2.26605e+06	0.035434	0.0479685	0.00314272	0.00135312	0.0121993	0.00312202	0.937071	0.787385	0.787385	0.660076	0.840263	0.704404	0.838314
A6U317	UPF0316 protein SaurJH1_2001 OS=Staphylococcus aureus (strain JH1) OX=359787 GN=SaurJH1_2001 PE=3 SV=1	1	1	1	22.9	31807.7	51249.4	43842.1	51828.3	52554.5	42747.8	66240.1	34220.9	36613.7	40566.3	32541.2	100	46438.2	100	100	42299.7	49043.5	45691.5	24402.5	15546.1	0.787229	0.357059	0.258699	0.179246	0.256491	0.179726	1.08019	0.576895	0.576895	0.367522	0.53407	0.34024	0.637069
A6U2Q2	Phosphoenolpyruvate carboxykinase (ATP) OS=Staphylococcus aureus (strain JH1) OX=359787 GN=pckA PE=3 SV=1	9	17	9	59.3	1.80517e+06	1.90401e+06	1.85893e+06	1.94434e+06	1.84995e+06	1.86066e+06	1.37003e+06	1.39805e+06	1.17055e+06	1.79929e+06	1.90504e+06	1.7734e+06	1.71495e+06	1.6899e+06	1.68107e+06	1.85604e+06	1.88498e+06	1.31288e+06	1.82591e+06	1.69531e+06	0.00214119	0.522161	0.574729	0.00608235	0.003353	0.0061416	0.707355	0.98377	0.98377	0.913402	1.39077	1.29129	0.928471
A6U2A8	S-adenosylmethionine:tRNA ribosyltransferase-isomerase OS=Staphylococcus aureus (strain JH1) OX=359787 GN=queA PE=3 SV=1	2	3	2	38.9	678125	687217	708557	650875	651276	628594	647091	669605	581509	796485	850709	920161	866436	883859	817473	691300	643581	632735	855785	855923	0.103948	0.0152322	0.0111925	0.00165419	0.00741928	0.00251084	0.915283	1.23794	1.23794	1.23814	1.35252	1.35273	1.00016
A6U271	5'-methylthioadenosine/S-adenosylhomocysteine nucleosidase OS=Staphylococcus aureus (strain JH1) OX=359787 GN=mtnN PE=3 SV=1	6	24	6	24.5	1.28633e+06	1.26368e+06	1.22705e+06	1.23384e+06	1.29474e+06	1.27033e+06	1.78555e+06	1.55383e+06	1.75308e+06	3.25531e+06	2.66577e+06	3.44753e+06	5.02918e+06	1.999e+06	4.40686e+06	1.25902e+06	1.2663e+06	1.69748e+06	3.12287e+06	3.81168e+06	0.00415994	0.783025	0.0013863	0.0507339	0.00441646	0.0846778	1.34826	2.4804	2.4804	3.0275	1.83971	2.24549	1.22057
A6U223	50S ribosomal protein L33 3 OS=Staphylococcus aureus (strain JH1) OX=359787 GN=rpmG3 PE=3 SV=1	5	30	2	5.9	7.15113e+06	7.06843e+06	6.86348e+06	6.64044e+06	6.92151e+06	6.64143e+06	1.85662e+07	1.74601e+07	1.94191e+07	1.9457e+07	1.92548e+07	1.78685e+07	2.83679e+07	2.37483e+07	2.83375e+07	7.02768e+06	6.73446e+06	1.84818e+07	1.88601e+07	2.68179e+07	3.70831e-05	0.0816804	1.99004e-05	0.000209902	0.642896	0.00700877	2.62986	2.68369	2.68369	3.81604	1.02047	1.45104	1.42194
A6U1G8	Large-conductance mechanosensitive channel OS=Staphylococcus aureus (strain JH1) OX=359787 GN=mscL PE=3 SV=1	2	6	2	13.6	116545	139793	122129	137598	141560	144877	155671	131053	84173.4	170316	134201	159559	256719	258740	110635	126156	141345	123632	154692	208698	0.914638	0.106466	0.0895811	0.170961	0.257565	0.18593	0.979999	1.2262	1.2262	1.65429	1.25122	1.68805	1.34912
A6U1A5	Ribonuclease Y OS=Staphylococcus aureus (strain JH1) OX=359787 GN=rny PE=3 SV=1	12	25	12	58.5	2.66255e+06	2.64773e+06	2.63842e+06	2.63195e+06	2.51148e+06	2.6376e+06	2.68964e+06	2.75149e+06	3.02543e+06	2.88152e+06	3.13792e+06	2.86908e+06	2.53325e+06	2.46773e+06	2.58305e+06	2.64956e+06	2.59367e+06	2.82219e+06	2.96284e+06	2.52801e+06	0.170393	0.251486	0.0234974	0.0235417	0.357435	0.053388	1.06515	1.11824	1.11824	0.954122	1.04984	0.895761	0.853238
A6U113	Isoleucine--tRNA ligase OS=Staphylococcus aureus (strain JH1) OX=359787 GN=ileS PE=3 SV=1	24	60	24	104.8	5.73837e+06	5.92178e+06	5.93467e+06	5.98528e+06	5.71188e+06	6.02756e+06	5.10203e+06	5.13911e+06	4.51125e+06	4.26593e+06	3.96458e+06	4.29821e+06	4.30726e+06	4.19236e+06	4.09488e+06	5.86494e+06	5.90824e+06	4.91746e+06	4.17624e+06	4.19817e+06	0.0112692	0.731165	0.000166817	4.62605e-05	0.0319679	0.0276382	0.838451	0.712069	0.712069	0.715807	0.849267	0.853726	1.00525
A6TZK7	NADPH-dependent 7-cyano-7-deazaguanine reductase OS=Staphylococcus aureus (strain JH1) OX=359787 GN=queF PE=3 SV=1	2	2	2	19.6	372669	385662	405061	412721	382603	370227	352564	389827	361632	337118	342349	320399	336242	397335	401513	387797	388517	368008	333289	378363	0.24795	0.965714	0.00905558	0.703895	0.0560826	0.68706	0.948969	0.859441	0.859441	0.975673	0.905657	1.02814	1.13524
A6TZ22	30S ribosomal protein S12 OS=Staphylococcus aureus (strain JH1) OX=359787 GN=rpsL PE=3 SV=1	8	42	8	15.3	2.69429e+07	2.60691e+07	2.4866e+07	2.28654e+07	2.53744e+07	2.44243e+07	5.06134e+07	4.76656e+07	5.34178e+07	5.08634e+07	4.95777e+07	4.78925e+07	5.86996e+07	5.58825e+07	5.30041e+07	2.59593e+07	2.42214e+07	5.05656e+07	4.94445e+07	5.58621e+07	0.000154023	0.140454	2.36526e-05	6.89457e-05	0.581184	0.0860651	1.94788	1.90469	1.90469	2.15191	0.977829	1.10474	1.12979
A6TYV4	Recombination protein RecR OS=Staphylococcus aureus (strain JH1) OX=359787 GN=recR PE=3 SV=1	2	2	2	22.1	58561.7	60053.2	76959.8	70080.2	94579.9	69137.5	74387.8	72004.7	48789.2	109844	50429.8	60289.5	48987.8	43336.2	103194	65191.6	77932.6	65060.6	73521.2	65172.6	0.990246	0.27998	0.688386	0.999286	0.695648	0.995953	0.99799	1.12777	1.12777	0.999708	1.13004	1.00172	0.886446
A6TXF9	Serine--tRNA ligase OS=Staphylococcus aureus (strain JH1) OX=359787 GN=serS PE=3 SV=1	32	124	32	48.6	2.31375e+07	2.31079e+07	2.33078e+07	2.40249e+07	2.40728e+07	2.40304e+07	1.67239e+07	1.80373e+07	1.59492e+07	1.3418e+07	1.35157e+07	1.37644e+07	1.48018e+07	1.41777e+07	1.52739e+07	2.31844e+07	2.40427e+07	1.69035e+07	1.35661e+07	1.47511e+07	0.000510163	0.000179813	1.47482e-07	1.28661e-05	0.00569398	0.0351096	0.729088	0.585139	0.585139	0.636253	0.802562	0.87267	1.08736
A6QK48	Copper chaperone CopZ OS=Staphylococcus aureus (strain Newman) OX=426430 GN=copZ PE=3 SV=1	3	7	3	7.2	145302	134776	153553	160185	140425	152476	212339	164527	172477	240008	316353	335873	248131	327773	397044	144544	151029	183114	297412	324316	0.0706234	0.458419	0.00679883	0.0143109	0.0251885	0.0360901	1.26684	2.05759	2.05759	2.24372	1.62419	1.77112	1.09046
A6QJ86	30S ribosomal protein S3 OS=Staphylococcus aureus (strain Newman) OX=426430 GN=rpsC PE=3 SV=1	28	109	28	24.1	5.97877e+07	5.85328e+07	5.76114e+07	5.39199e+07	5.61584e+07	5.49195e+07	5.76961e+07	5.66573e+07	5.9655e+07	6.31915e+07	5.95124e+07	6.03763e+07	5.44893e+07	5.13049e+07	5.55921e+07	5.8644e+07	5.49993e+07	5.80028e+07	6.10268e+07	5.37954e+07	0.585235	0.0157017	0.135541	0.0276175	0.0996436	0.0539721	0.989066	1.04063	1.04063	0.917322	1.05213	0.927463	0.881505
A6QJ80	50S ribosomal protein L5 OS=Staphylococcus aureus (strain Newman) OX=426430 GN=rplE PE=3 SV=1	22	127	22	20.3	2.90603e+07	2.8497e+07	2.8654e+07	2.82505e+07	2.80157e+07	2.85932e+07	4.09523e+07	4.15998e+07	4.59778e+07	4.76623e+07	5.00537e+07	4.94129e+07	4.16107e+07	4.15059e+07	4.43582e+07	2.87371e+07	2.82865e+07	4.28433e+07	4.9043e+07	4.24916e+07	0.00088579	0.130304	1.01615e-05	0.00013162	0.0232059	0.857259	1.49087	1.70661	1.70661	1.47863	1.14471	0.991791	0.866415
A6QJ78	30S ribosomal protein S8 OS=Staphylococcus aureus (strain Newman) OX=426430 GN=rpsH PE=3 SV=1	18	113	5	14.8	2.43563e+07	2.39264e+07	2.38894e+07	2.37494e+07	2.41009e+07	2.41509e+07	2.702e+07	2.66184e+07	2.82034e+07	2.459e+07	2.55151e+07	2.53285e+07	1.87162e+07	1.89938e+07	1.94329e+07	2.40574e+07	2.40004e+07	2.72806e+07	2.51446e+07	1.90476e+07	0.00295314	0.785617	0.0272741	4.0767e-05	0.0181347	9.26297e-05	1.13398	1.04519	1.04519	0.791758	0.921701	0.698211	0.757525
A6QIU8	ATP synthase gamma chain OS=Staphylococcus aureus (strain Newman) OX=426430 GN=atpG PE=3 SV=1	12	47	12	32.1	4.21042e+06	4.31234e+06	4.39417e+06	4.34872e+06	4.31701e+06	4.3254e+06	3.57331e+06	3.70401e+06	3.73361e+06	3.76095e+06	4.25496e+06	4.20103e+06	4.44839e+06	5.05622e+06	4.63495e+06	4.30564e+06	4.33038e+06	3.67031e+06	4.07231e+06	4.71318e+06	0.00093268	0.670646	0.230783	0.0953886	0.0703827	0.00500873	0.852443	0.945808	0.945808	1.09465	1.10953	1.28414	1.15737
A6QHU1	Leucine--tRNA ligase OS=Staphylococcus aureus (strain Newman) OX=426430 GN=leuS PE=3 SV=1	25	62	18	91.7	8.54153e+06	8.5549e+06	8.57959e+06	8.35335e+06	8.08191e+06	8.25837e+06	6.42995e+06	6.48456e+06	6.32187e+06	7.08969e+06	6.7218e+06	7.26359e+06	6.80155e+06	7.62259e+06	7.22537e+06	8.55867e+06	8.23121e+06	6.41213e+06	7.02502e+06	7.2165e+06	1.63484e-06	0.0151263	0.00066356	0.00481642	0.0212704	0.0292068	0.749196	0.820808	0.820808	0.84318	1.09558	1.12545	1.02726
A6QHR2	Tyrosine--tRNA ligase OS=Staphylococcus aureus (strain Newman) OX=426430 GN=tyrS PE=1 SV=1	16	48	16	47.6	5.32938e+06	5.31903e+06	5.37204e+06	5.37211e+06	5.40958e+06	5.42045e+06	4.05131e+06	3.6393e+06	3.61893e+06	2.9426e+06	3.54527e+06	3.51472e+06	3.70605e+06	3.64914e+06	3.24245e+06	5.34015e+06	5.40071e+06	3.76985e+06	3.3342e+06	3.53255e+06	0.000378004	0.0502693	0.000520561	0.000250411	0.145396	0.307023	0.705944	0.624364	0.624364	0.661507	0.884439	0.937053	1.05949
A6QHI3	Holliday junction ATP-dependent DNA helicase RuvB OS=Staphylococcus aureus (strain Newman) OX=426430 GN=ruvB PE=3 SV=1	3	3	3	37.7	168923	167873	153821	163527	156249	154800	126524	158932	149858	151095	170835	122262	173131	225662	267040	163539	158192	145105	148064	221944	0.163366	0.391188	0.358231	0.101834	0.870939	0.0561171	0.887279	0.905374	0.905374	1.35713	1.02039	1.52955	1.49897
A6QHH5	D-aminoacyl-tRNA deacylase OS=Staphylococcus aureus (strain Newman) OX=426430 GN=dtd PE=3 SV=1	6	11	6	16.7	1.21504e+06	1.26071e+06	1.31117e+06	1.34069e+06	1.3282e+06	1.30893e+06	1.33498e+06	1.31858e+06	1.21981e+06	1.31015e+06	1.28532e+06	1.04808e+06	1.07212e+06	952144	908926	1.26231e+06	1.32594e+06	1.29112e+06	1.21452e+06	977730	0.560408	0.095292	0.615991	0.00714328	0.446998	0.00665966	1.02283	0.962139	0.962139	0.774558	0.940666	0.757271	0.805037
A6QHF8	UPF0297 protein NWMN_1518 OS=Staphylococcus aureus (strain Newman) OX=426430 GN=NWMN_1518 PE=3 SV=1	5	16	4	10.3	961582	995264	975721	1.05174e+06	990388	966291	789262	939319	872191	848456	1.02178e+06	967923	919613	1.08771e+06	858616	977522	1.00281e+06	866924	946051	955313	0.0677502	0.40595	0.578654	0.764297	0.303828	0.336975	0.886858	0.967805	0.967805	0.97728	1.09127	1.10196	1.00979
A6QHF1	Transcription elongation factor GreA OS=Staphylococcus aureus (strain Newman) OX=426430 GN=greA PE=3 SV=1	16	84	13	17.7	9.19518e+06	9.17984e+06	9.2438e+06	9.95845e+06	9.85071e+06	9.95445e+06	1.42043e+07	1.43029e+07	1.49423e+07	1.41702e+07	1.45702e+07	1.37532e+07	1.06712e+07	1.08365e+07	1.02299e+07	9.20627e+06	9.9212e+06	1.44832e+07	1.41645e+07	1.05792e+07	2.21787e-05	5.86823e-05	3.06605e-05	0.00165623	0.389378	0.000185245	1.57319	1.53857	1.53857	1.14913	0.977998	0.730446	0.746879
A6QHA6	Putative pyruvate, phosphate dikinase regulatory protein OS=Staphylococcus aureus (strain Newman) OX=426430 GN=NWMN_1466 PE=3 SV=1	8	14	6	30.8	762434	850153	795243	782445	723981	756559	605829	665323	682804	646576	796298	790657	655038	731999	908604	802610	754329	651319	744510	765213	0.011951	0.190591	0.352512	0.661799	0.160969	0.22087	0.811501	0.927612	0.927612	0.953406	1.14308	1.17487	1.02781
A6QGP1	LexA repressor OS=Staphylococcus aureus (strain Newman) OX=426430 GN=lexA PE=3 SV=1	5	14	5	23.2	1.2526e+06	1.29645e+06	1.27282e+06	1.29626e+06	1.20242e+06	1.2852e+06	1.32035e+06	1.28192e+06	1.38636e+06	966779	1.36331e+06	1.11149e+06	874565	1.19872e+06	1.05438e+06	1.27396e+06	1.26129e+06	1.32955e+06	1.14719e+06	1.04255e+06	0.167629	0.714225	0.337886	0.0707658	0.202633	0.0436439	1.04363	0.900496	0.900496	0.818359	0.862846	0.784143	0.908786
A6QGK1	tRNA dimethylallyltransferase OS=Staphylococcus aureus (strain Newman) OX=426430 GN=miaA PE=3 SV=1	1	4	1	35.8	14901.6	11862.1	18023.9	25460.7	14493.4	24065.1	25800.1	18015.6	100	26778.1	100	100	100	100	100	14929.2	21339.7	14638.5	8992.7	100	0.972108	0.173728	0.548452	0.0011315	0.654728	0.12863	0.98053	0.602355	0.602355	0.00669827	0.614316	0.00683128	0.0111201
A6QGC0	Serine/threonine-protein kinase PrkC OS=Staphylococcus aureus (strain Newman) OX=426430 GN=prkC PE=1 SV=1	5	12	5	74.3	1.15259e+06	1.12651e+06	1.18554e+06	1.1704e+06	1.12912e+06	1.12544e+06	1.15359e+06	1.11767e+06	1.1031e+06	970582	1.00322e+06	1.03524e+06	903680	989938	985345	1.15488e+06	1.14166e+06	1.12478e+06	1.00302e+06	959655	0.256152	0.585869	0.00387735	0.00400478	0.00705841	0.00653608	0.97394	0.868501	0.868501	0.830956	0.89174	0.85319	0.95677
A6QFS5	Phosphoribosylaminoimidazole-succinocarboxamide synthase OS=Staphylococcus aureus (strain Newman) OX=426430 GN=purC PE=3 SV=1	8	18	8	26.7	2.00183e+06	2.07544e+06	2.07897e+06	2.05399e+06	2.05561e+06	2.06914e+06	1.99555e+06	2.11422e+06	2.05433e+06	2.07347e+06	1.7646e+06	2.01231e+06	1.85093e+06	1.71255e+06	1.78701e+06	2.05208e+06	2.05958e+06	2.0547e+06	1.95013e+06	1.7835e+06	0.953762	0.784009	0.355717	0.00472388	0.356646	0.00674096	1.00128	0.950318	0.950318	0.869117	0.949105	0.868008	0.914554
A6QFS2	Bifunctional protein FolD OS=Staphylococcus aureus (strain Newman) OX=426430 GN=folD PE=3 SV=1	20	57	16	30.8	1.1877e+07	1.18426e+07	1.18805e+07	1.17909e+07	1.15212e+07	1.1467e+07	9.01238e+06	8.67725e+06	8.0098e+06	8.15098e+06	8.37059e+06	8.31668e+06	8.35097e+06	8.11494e+06	7.86072e+06	1.18667e+07	1.1593e+07	8.56648e+06	8.27942e+06	8.10888e+06	0.000363077	0.0533745	7.35927e-07	1.21413e-05	0.395649	0.234161	0.721891	0.6977	0.6977	0.683329	0.96649	0.946583	0.979402
A6QFD6	Lipoyl synthase OS=Staphylococcus aureus (strain Newman) OX=426430 GN=lipA PE=3 SV=1	16	36	16	34.9	4.83914e+06	4.87854e+06	4.83717e+06	4.77994e+06	4.523e+06	4.65484e+06	3.86041e+06	3.90253e+06	3.84077e+06	3.67203e+06	4.12697e+06	3.59174e+06	3.93023e+06	4.46185e+06	4.23792e+06	4.85162e+06	4.65259e+06	3.8679e+06	3.79691e+06	4.21e+06	1.68362e-06	0.0575923	0.00322879	0.0142851	0.693739	0.092179	0.79724	0.782608	0.782608	0.867751	0.981647	1.08844	1.10879
A6QEK3	Protein/nucleic acid deglycase HchA OS=Staphylococcus aureus (strain Newman) OX=426430 GN=hchA PE=3 SV=1	14	57	14	32.2	8.43895e+06	8.63821e+06	8.27251e+06	8.99101e+06	8.89315e+06	9.11731e+06	8.62767e+06	8.66918e+06	8.93871e+06	9.54172e+06	8.7951e+06	1.03439e+07	1.04014e+07	9.14223e+06	1.07609e+07	8.44989e+06	9.00049e+06	8.74519e+06	9.56025e+06	1.01015e+07	0.109271	0.0113423	0.0730555	0.0302115	0.149556	0.0534888	1.03495	1.13141	1.13141	1.19546	1.0932	1.15509	1.05661
A6QEJ2	50S ribosomal protein L7/L12 OS=Staphylococcus aureus (strain Newman) OX=426430 GN=rplL PE=3 SV=1	19	185	19	12.7	2.64859e+07	2.60648e+07	2.61719e+07	2.69258e+07	2.76021e+07	2.68957e+07	4.86157e+07	4.73907e+07	5.01897e+07	3.99334e+07	4.08026e+07	3.81598e+07	3.31379e+07	4.01483e+07	3.33559e+07	2.62409e+07	2.71412e+07	4.87321e+07	3.96319e+07	3.55473e+07	1.05028e-05	0.0266831	7.02677e-05	0.0156315	0.00126059	0.00567656	1.8571	1.51031	1.51031	1.35465	0.813262	0.729445	0.896937
A6QED3	Nucleoid-associated protein NWMN_0443 OS=Staphylococcus aureus (strain Newman) OX=426430 GN=NWMN_0443 PE=3 SV=1	8	48	8	11.6	7.05722e+06	7.09447e+06	7.24103e+06	7.55801e+06	7.25729e+06	7.40655e+06	7.50682e+06	7.2984e+06	7.42666e+06	7.73259e+06	7.93604e+06	7.69179e+06	8.15656e+06	7.84566e+06	7.58788e+06	7.1309e+06	7.40728e+06	7.41063e+06	7.78681e+06	7.86337e+06	0.0276762	0.0555819	0.00222679	0.0135151	0.0178114	0.0611087	1.03923	1.09198	1.09198	1.10272	1.05076	1.06109	1.00983
A6QE71	GMP synthase [glutamine-hydrolyzing] OS=Staphylococcus aureus (strain Newman) OX=426430 GN=guaA PE=3 SV=1	31	149	17	58.2	2.27984e+07	2.34737e+07	2.3124e+07	2.24822e+07	2.24615e+07	2.26365e+07	1.85667e+07	1.87677e+07	1.83471e+07	2.79693e+07	1.4624e+07	2.50361e+07	1.18318e+07	1.05554e+07	1.06884e+07	2.3132e+07	2.25267e+07	1.85605e+07	2.25431e+07	1.10252e+07	3.76173e-05	0.0404657	0.891522	1.13085e-05	0.381198	5.83214e-05	0.802372	0.974542	0.974542	0.47662	1.21458	0.594013	0.48907
A6QDF1	Heme oxygenase (staphylobilin-producing) 2 OS=Staphylococcus aureus (strain Newman) OX=426430 GN=isdI PE=2 SV=1	3	7	3	12.8	455840	455683	467904	492071	489733	489949	378123	503345	523714	493919	474319	520165	583965	402867	260372	459809	490584	468394	496134	415735	0.860123	0.00171031	0.0590238	0.66266	0.589924	0.6396	1.01867	1.079	1.079	0.904147	1.05922	0.887575	0.837948
A6QD58	Sensor protein kinase WalK OS=Staphylococcus aureus (strain Newman) OX=426430 GN=walK PE=3 SV=1	4	7	4	69.9	381088	388607	414092	357722	376882	378904	221614	300677	247156	256275	419043	311342	273163	334289	292206	394596	371169	256482	328887	299886	0.00550914	0.123866	0.249631	0.0101103	0.244951	0.214854	0.649987	0.833477	0.833477	0.759982	1.2823	1.16923	0.911821
A5IV71	Urease subunit alpha OS=Staphylococcus aureus (strain JH9) OX=359786 GN=ureC PE=3 SV=1	1	1	1	61.7	50489.9	41486.9	43306.5	49281.5	51202.9	49119.1	37827.3	30468.5	31363.9	83646.4	81875.1	64602.7	95629.5	129253	136105	45094.4	49867.9	33219.9	76708.1	120329	0.0298598	0.166778	0.00902548	0.00419319	0.002598	0.00237979	0.736674	1.70105	1.70105	2.66839	2.3091	3.62221	1.56867
A5IV17	30S ribosomal protein S5 OS=Staphylococcus aureus (strain JH9) OX=359786 GN=rpsE PE=3 SV=1	22	137	6	17.7	3.60755e+07	3.56972e+07	3.55835e+07	3.43492e+07	3.462e+07	3.47554e+07	4.8855e+07	4.66084e+07	5.02445e+07	3.97477e+07	4.35575e+07	4.04957e+07	3.35219e+07	3.49533e+07	3.30199e+07	3.57854e+07	3.45749e+07	4.85693e+07	4.1267e+07	3.38317e+07	0.00028091	0.00315712	0.00954948	0.0308751	0.00975876	0.000258568	1.35724	1.15318	1.15318	0.945404	0.849651	0.696565	0.819825
A5IV09	30S ribosomal protein S11 OS=Staphylococcus aureus (strain JH9) OX=359786 GN=rpsK PE=3 SV=1	8	57	8	13.9	1.07225e+07	1.06245e+07	1.05471e+07	1.04036e+07	1.08418e+07	1.03486e+07	1.41393e+07	1.40313e+07	1.38331e+07	1.30829e+07	1.31233e+07	1.19496e+07	9.26059e+06	8.8936e+06	9.0479e+06	1.06314e+07	1.05314e+07	1.40012e+07	1.27186e+07	9.06736e+06	5.21076e-06	0.575077	0.00577162	0.000186444	0.031463	3.77456e-06	1.31697	1.19633	1.19633	0.852887	0.908394	0.647613	0.71292
A5IV07	50S ribosomal protein L17 OS=Staphylococcus aureus (strain JH9) OX=359786 GN=rplQ PE=3 SV=1	14	83	14	13.7	2.10244e+07	2.13296e+07	2.08074e+07	1.89967e+07	1.95313e+07	1.91354e+07	2.61749e+07	2.50375e+07	2.63832e+07	1.9596e+07	1.9429e+07	1.83982e+07	1.60223e+07	1.61312e+07	1.4868e+07	2.10538e+07	1.92211e+07	2.58652e+07	1.91411e+07	1.56739e+07	0.000414299	0.00114344	0.00907392	0.000238185	0.000278479	6.22696e-05	1.22853	0.909151	0.909151	0.744467	0.740033	0.605984	0.81886
A5IU87	Probable manganese-dependent inorganic pyrophosphatase OS=Staphylococcus aureus (strain JH9) OX=359786 GN=ppaC PE=3 SV=1	22	97	22	34	1.69384e+07	1.67051e+07	1.68814e+07	1.65227e+07	1.66237e+07	1.65991e+07	1.31815e+07	1.26578e+07	1.23753e+07	1.10918e+07	1.18754e+07	1.15145e+07	1.25506e+07	1.26556e+07	1.29344e+07	1.68416e+07	1.65818e+07	1.27382e+07	1.14939e+07	1.27135e+07	7.61734e-05	0.027389	2.28665e-05	6.67989e-06	0.0190541	0.929571	0.756353	0.68247	0.68247	0.754887	0.902317	0.998061	1.10611
A5ITK4	50S ribosomal protein L35 OS=Staphylococcus aureus (strain JH9) OX=359786 GN=rpmI PE=3 SV=1	7	19	7	7.7	6.41692e+06	6.32096e+06	6.31061e+06	6.55219e+06	6.86486e+06	6.68797e+06	1.7999e+07	1.6134e+07	1.84325e+07	1.16063e+07	1.14695e+07	1.07944e+07	1.83067e+07	1.7233e+07	1.72035e+07	6.3495e+06	6.70167e+06	1.75218e+07	1.12901e+07	1.75811e+07	9.31319e-05	0.0218815	4.07098e-05	6.60796e-06	0.00113678	0.944017	2.75956	1.77811	1.77811	2.7689	0.644343	1.00338	1.55722
A5IT57	Elongation factor P OS=Staphylococcus aureus (strain JH9) OX=359786 GN=efp PE=3 SV=1	10	47	10	20.5	6.91549e+06	6.72405e+06	6.50925e+06	6.27606e+06	6.50763e+06	6.41566e+06	5.40982e+06	5.3095e+06	5.07853e+06	3.94759e+06	3.79519e+06	3.68084e+06	3.56644e+06	3.79445e+06	3.53785e+06	6.71626e+06	6.39979e+06	5.26595e+06	3.80787e+06	3.63291e+06	0.000689861	0.0794215	3.21671e-05	2.71286e-05	0.000307467	0.000213035	0.784059	0.566963	0.566963	0.540913	0.723113	0.689888	0.954053
A5ISF7	30S ribosomal protein S15 OS=Staphylococcus aureus (strain JH9) OX=359786 GN=rpsO PE=3 SV=1	2	17	2	10.6	325259	342604	311122	304484	317234	329277	374041	549496	327342	365932	399756	398033	458351	370206	255057	326328	316998	416960	387907	361204	0.254823	0.46562	0.0125162	0.5896	0.693351	0.567696	1.27773	1.1887	1.1887	1.10688	0.930323	0.866281	0.931161
A5ISD9	GTP-sensing transcriptional pleiotropic repressor CodY OS=Staphylococcus aureus (strain JH9) OX=359786 GN=codY PE=3 SV=1	20	58	20	28.7	9.45717e+06	9.25626e+06	9.3295e+06	9.03274e+06	8.96742e+06	8.94852e+06	7.07484e+06	6.92314e+06	7.10367e+06	7.26733e+06	7.21607e+06	6.95616e+06	7.22564e+06	7.79886e+06	7.83263e+06	9.34764e+06	8.9829e+06	7.03389e+06	7.14652e+06	7.61904e+06	8.99385e-06	0.00468623	4.06719e-05	0.00109347	0.369229	0.0460251	0.752477	0.764527	0.764527	0.815076	1.01601	1.08319	1.06612
A5ISB7	Acyl carrier protein OS=Staphylococcus aureus (strain JH9) OX=359786 GN=acpP PE=3 SV=1	10	45	9	8.5	2.27072e+07	2.19075e+07	2.11104e+07	2.30788e+07	2.37209e+07	2.32302e+07	5.94553e+07	5.91984e+07	6.53974e+07	8.18184e+07	7.74389e+07	7.90753e+07	5.20359e+07	4.85061e+07	4.85461e+07	2.19084e+07	2.33433e+07	6.13504e+07	7.94442e+07	4.9696e+07	4.52686e-05	0.0454855	1.85663e-06	2.48263e-05	0.00164302	0.00757841	2.80032	3.6262	3.6262	2.26836	1.29493	0.810036	0.625546
A5IS63	Putative cysteine ligase BshC OS=Staphylococcus aureus (strain JH9) OX=359786 GN=bshC PE=3 SV=1	3	3	3	62.8	594236	631018	649451	639808	574984	612054	599568	486887	618221	481734	593467	629227	615799	680888	630347	624902	608949	568225	568143	642345	0.268262	0.555367	0.296296	0.532173	0.998979	0.17879	0.909303	0.909172	0.909172	1.02791	0.999855	1.13044	1.1306
A5IQG1	Arginine--tRNA ligase OS=Staphylococcus aureus (strain JH9) OX=359786 GN=argS PE=3 SV=1	26	71	26	62.3	6.06033e+06	6.18539e+06	6.16127e+06	6.31316e+06	6.19105e+06	6.15249e+06	5.12541e+06	5.04178e+06	4.81812e+06	4.75545e+06	5.11049e+06	5.20097e+06	5.60581e+06	5.44983e+06	5.58054e+06	6.13566e+06	6.2189e+06	4.9951e+06	5.0223e+06	5.5454e+06	0.000329321	0.248906	0.00140077	0.000665837	0.876339	0.00605657	0.81411	0.818543	0.818543	0.903797	1.00544	1.11017	1.10415
A5IQ93	50S ribosomal protein L10 OS=Staphylococcus aureus (strain JH9) OX=359786 GN=rplJ PE=3 SV=1	16	95	16	17.7	9.19152e+06	9.19062e+06	9.18314e+06	8.9595e+06	9.11835e+06	9.03946e+06	1.01219e+07	9.86392e+06	9.98826e+06	9.90219e+06	9.17046e+06	9.84817e+06	8.78664e+06	8.60568e+06	8.78598e+06	9.18843e+06	9.0391e+06	9.99136e+06	9.64027e+06	8.7261e+06	0.000420982	0.0313464	0.127396	0.00155276	0.228139	0.000189709	1.08738	1.04918	1.04918	0.949684	0.964861	0.873365	0.905172
A0A0H3JVA1	Poly(ribitol-phosphate) beta-N-acetylglucosaminyltransferase TarS OS=Staphylococcus aureus (strain MW2) OX=196620 GN=tarS PE=1 SV=1	6	17	6	66.2	1.94645e+06	1.93504e+06	1.96047e+06	1.99963e+06	1.96573e+06	1.94281e+06	1.70435e+06	1.62759e+06	1.61407e+06	1.55025e+06	1.46611e+06	1.74236e+06	1.79419e+06	1.5958e+06	1.73138e+06	1.94732e+06	1.96939e+06	1.64867e+06	1.58624e+06	1.70712e+06	0.00050525	0.28898	0.0117	0.0152083	0.510157	0.418955	0.846637	0.814577	0.814577	0.876653	0.962133	1.03545	1.07621
A0A0H3JUU7	Lipid II isoglutaminyl synthase (glutamine-hydrolyzing) subunit MurT OS=Staphylococcus aureus (strain N315) OX=158879 GN=murT PE=1 SV=1	7	18	7	49.2	763337	740344	743332	740561	728027	766125	633812	593249	702416	930049	970002	923833	870033	986694	1.0844e+06	749004	744905	643159	941294	980377	0.0316664	0.773813	0.000286122	0.020674	0.00104074	0.0084006	0.858685	1.25673	1.25673	1.30891	1.46355	1.52432	1.04152
A0A0H3JUG6	Epoxyqueuosine reductase QueH OS=Staphylococcus aureus (strain Mu50 / ATCC 700699) OX=158878 GN=queH PE=1 SV=1	2	2	2	27.8	77011.6	74895.3	96011.9	78690.8	76490.5	79846.5	52681	44336.7	46229	91698.2	27987.1	77933.4	39377	46627.1	100	82639.6	78342.6	47748.9	65872.9	28701.4	0.00825596	0.560976	0.459069	0.0276676	0.405697	0.264006	0.577797	0.797111	0.797111	0.347308	1.37957	0.601089	0.435708
A0A0H3JT43	Glycine cleavage system H-like protein OS=Staphylococcus aureus (strain Mu50 / ATCC 700699) OX=158878 GN=SAV0324 PE=1 SV=1	2	5	2	12.4	128417	123308	148919	135088	134285	131958	158401	103865	111591	100115	150244	80303	79345.3	83759.2	69380.2	133548	133777	124619	110221	77494.9	0.658745	0.978205	0.353334	0.00325702	0.620815	0.0550254	0.933139	0.825327	0.825327	0.580278	0.884463	0.621856	0.703088
A0A0H3JRU9	Pyruvate carboxylase OS=Staphylococcus aureus (strain Mu50 / ATCC 700699) OX=158878 GN=pycA PE=1 SV=1	39	101	39	128.5	9.03267e+06	9.11189e+06	9.13965e+06	9.25289e+06	9.04077e+06	8.91854e+06	6.81768e+06	6.75163e+06	6.34711e+06	8.81824e+06	8.72584e+06	8.92604e+06	1.02689e+07	9.86149e+06	9.83781e+06	9.09474e+06	9.07073e+06	6.63881e+06	8.82338e+06	9.98938e+06	8.26218e-05	0.826852	0.014816	0.00337473	0.000158825	7.89023e-05	0.729961	0.970163	0.970163	1.09837	1.32906	1.5047	1.13215
A0A0H3JR16	Lipoate--protein ligase 1 OS=Staphylococcus aureus (strain Mu50 / ATCC 700699) OX=158878 GN=SAV1028 PE=1 SV=1	9	23	9	37.8	1.07699e+06	1.09021e+06	1.09448e+06	1.09883e+06	1.09554e+06	1.10791e+06	783846	832558	576685	696654	636741	710567	876839	751986	819875	1.08723e+06	1.10076e+06	731030	681321	816233	0.0105718	0.10326	6.32231e-05	0.00175119	0.575521	0.379618	0.672379	0.626658	0.626658	0.750746	0.932001	1.11655	1.19802
A0A0H2XKG3	Fibronectin-binding protein B OS=Staphylococcus aureus (strain USA300) OX=367830 GN=fnbB PE=1 SV=1	5	9	2	103.5	22608	16995.2	22647.9	26433.6	22315	23255.9	35578.6	69217.1	56779.1	320361	301824	504643	856700	707438	699897	20750.3	24001.5	53858.2	375609	754678	0.0296113	0.222563	0.00540174	0.000136472	0.00796467	0.000175283	2.59554	18.1014	18.1014	36.3695	6.97404	14.0123	2.00921
A0A0H2XI17	Fe-S protein maturation auxiliary factor SufT OS=Staphylococcus aureus (strain USA300) OX=367830 GN=sufT PE=2 SV=1	2	13	2	9.6	437720	442343	436052	441858	426849	392167	270895	330554	307125	169569	138591	159829	67786.2	109516	72165.6	438705	420291	302858	155996	83156	0.00147005	0.282312	7.08724e-06	1.18979e-05	0.00170219	0.000548065	0.690345	0.355583	0.355583	0.189549	0.515081	0.274571	0.533064
A0A0H2XFP1	Type VII secretion system accessory factor EsaA OS=Staphylococcus aureus (strain USA300) OX=367830 GN=esaA PE=1 SV=1	10	19	10	114.8	1.11155e+06	1.11388e+06	1.18862e+06	1.20476e+06	1.22617e+06	1.28587e+06	1.19975e+06	1.16555e+06	1.27061e+06	1.384e+06	1.39511e+06	1.3831e+06	1.55511e+06	1.4309e+06	1.41659e+06	1.13802e+06	1.23893e+06	1.21197e+06	1.38741e+06	1.46753e+06	0.13797	0.0450991	0.000622056	0.00290076	0.00490602	0.00895432	1.06498	1.21914	1.21914	1.28955	1.14475	1.21087	1.05775
A0A0H2WZY4	Ribokinase OS=Staphylococcus aureus (strain COL) OX=93062 GN=rbsK PE=1 SV=1	5	6	5	32.4	679155	670243	638731	661430	635943	645079	461953	529959	410641	601431	604365	425975	382265	555436	641217	662710	647484	467518	543924	526306	0.00599237	0.348529	0.119919	0.151747	0.326278	0.520848	0.705464	0.820757	0.820757	0.794173	1.16343	1.12575	0.96761
A0A0H2WZ38	Lipid II isoglutaminyl synthase (glutamine-hydrolyzing) subunit GatD OS=Staphylococcus aureus (strain COL) OX=93062 GN=gatD PE=1 SV=1	3	15	3	27.4	785495	837376	804605	741403	705052	709211	629161	683155	655187	845486	909882	711782	953442	920763	994421	809159	718555	655834	822383	956209	0.00213057	0.00886773	0.837081	0.00491367	0.0509565	0.000340428	0.810514	1.01634	1.01634	1.18173	1.25395	1.458	1.16273
A0A0H2WWV6	Poly(ribitol-phosphate) alpha-N-acetylglucosaminyltransferase OS=Staphylococcus aureus (strain COL) OX=93062 GN=tarM PE=1 SV=1	13	34	13	57.2	2.90547e+06	3.03735e+06	2.95077e+06	3.16485e+06	3.087e+06	3.22209e+06	2.72589e+06	2.82907e+06	2.67706e+06	2.57052e+06	3.02786e+06	2.77908e+06	2.8775e+06	3.01682e+06	3.25732e+06	2.96453e+06	3.15798e+06	2.74401e+06	2.79249e+06	3.05054e+06	0.0203846	0.0245653	0.279741	0.504677	0.745854	0.0624971	0.925613	0.941966	0.941966	1.02901	1.01767	1.11171	1.09241

## Sheet: GO and KEGG analyses
Table S2: Proteinomic studies on MRSA under different treatments and their GO/KEGG analyses.
GO/KEGG analyses
Groups		ID	Description	GeneRatio	BgRatio	p value	p adjust	q value	Count	geneID
0.5 μg/ml TP vs Control	GO_BP	GO:0005975	carbohydrate metabolic process	19/150	246/4099	0.00137859	0.342175	0.323354	19	sp|A5ISB7|ACP_STAA9/sp|Q2YYJ5|LACC_STAAB/sp|Q2FV54|OATA_STAA8/sp|Q2G0S3|GLMU_STAA8/sp|Q2FEX4|MTLD_STAA3/sp|Q8NYR1|DEOC1_STAAW/sp|P65695|PFKA_STAAW/sp|Q6GIL5|GPMI_STAAR/sp|P68824|TPIS_STAAW/sp|Q7A0N4|KPYK_STAAW/sp|Q2YSE8|ENO_STAAB/sp|Q6GE17|GPMA_STAAR/sp|A6U2Q2|PCKA_STAA2/sp|Q5HF86|G3P2_STAAC/sp|Q6G7H3|DEOC2_STAAS/sp|Q2FYZ5|GLPK_STAA8/sp|P68820|PGK_STAAU/sp|Q2YWS3|G6PI_STAAB/sp|Q5HQV3|PGK_STAEQ
		GO:0072330	monocarboxylic acid biosynthetic process	17/150	213/4099	0.00174546	0.342175	0.323354	17	sp|A5ISB7|ACP_STAA9/sp|Q6G9Y2|FABG_STAAS/sp|Q6GI75|FABI_STAAR/sp|A6QFD6|LIPA_STAAE/sp|P65695|PFKA_STAAW/sp|A8Z3J8|PANC_STAAT/sp|Q6GIL5|GPMI_STAAR/sp|Q5HIC5|PPAT_STAAC/sp|P68824|TPIS_STAAW/sp|Q7A0N4|KPYK_STAAW/sp|Q6G986|KCY_STAAS/sp|Q2YSE8|ENO_STAAB/sp|Q6GE17|GPMA_STAAR/sp|P68820|PGK_STAAU/sp|Q2FY37|LIPM_STAA8/sp|Q2YWS3|G6PI_STAAB/sp|Q5HQV3|PGK_STAEQ
		GO:0046434	organophosphate catabolic process	12/150	127/4099	0.00210542	0.342175	0.323354	12	sp|Q8NYR1|DEOC1_STAAW/sp|P65695|PFKA_STAAW/sp|Q6GIL5|GPMI_STAAR/sp|Q5HGT2|IXTPA_STAAC/sp|P68824|TPIS_STAAW/sp|Q7A0N4|KPYK_STAAW/sp|Q2YSE8|ENO_STAAB/sp|Q6GE17|GPMA_STAAR/sp|Q6G7H3|DEOC2_STAAS/sp|P68820|PGK_STAAU/sp|Q2YWS3|G6PI_STAAB/sp|Q5HQV3|PGK_STAEQ
		GO:1901292	nucleoside phosphate catabolic process	12/150	127/4099	0.00210542	0.342175	0.323354	12	sp|Q8NYR1|DEOC1_STAAW/sp|P65695|PFKA_STAAW/sp|Q6GIL5|GPMI_STAAR/sp|Q5HGT2|IXTPA_STAAC/sp|P68824|TPIS_STAAW/sp|Q7A0N4|KPYK_STAAW/sp|Q2YSE8|ENO_STAAB/sp|Q6GE17|GPMA_STAAR/sp|Q6G7H3|DEOC2_STAAS/sp|P68820|PGK_STAAU/sp|Q2YWS3|G6PI_STAAB/sp|Q5HQV3|PGK_STAEQ
		GO:0016052	carbohydrate catabolic process	12/150	137/4099	0.00397095	0.342175	0.323354	12	sp|Q2FEX4|MTLD_STAA3/sp|Q8NYR1|DEOC1_STAAW/sp|P65695|PFKA_STAAW/sp|Q6GIL5|GPMI_STAAR/sp|P68824|TPIS_STAAW/sp|Q7A0N4|KPYK_STAAW/sp|Q2YSE8|ENO_STAAB/sp|Q6GE17|GPMA_STAAR/sp|Q6G7H3|DEOC2_STAAS/sp|P68820|PGK_STAAU/sp|Q2YWS3|G6PI_STAAB/sp|Q5HQV3|PGK_STAEQ
		GO:0009166	nucleotide catabolic process	11/150	120/4099	0.0040737	0.342175	0.323354	11	sp|Q8NYR1|DEOC1_STAAW/sp|P65695|PFKA_STAAW/sp|Q6GIL5|GPMI_STAAR/sp|P68824|TPIS_STAAW/sp|Q7A0N4|KPYK_STAAW/sp|Q2YSE8|ENO_STAAB/sp|Q6GE17|GPMA_STAAR/sp|Q6G7H3|DEOC2_STAAS/sp|P68820|PGK_STAAU/sp|Q2YWS3|G6PI_STAAB/sp|Q5HQV3|PGK_STAEQ
		GO:0034404	nucleobase-containing small molecule biosynthetic process	16/150	213/4099	0.00439329	0.342175	0.323354	16	sp|Q8NYR1|DEOC1_STAAW/sp|A6QE71|GUAA_STAAE/sp|P65695|PFKA_STAAW/sp|Q6GIL5|GPMI_STAAR/sp|Q5HGT2|IXTPA_STAAC/sp|P68824|TPIS_STAAW/sp|Q7A0N4|KPYK_STAAW/sp|Q2YSE8|ENO_STAAB/sp|Q6GE17|GPMA_STAAR/sp|P66905|TGT_STAAN/sp|P67395|UPP_STAAM/sp|Q6GC82|IMDH_STAAS/sp|Q6G7H3|DEOC2_STAAS/sp|P68820|PGK_STAAU/sp|Q2YWS3|G6PI_STAAB/sp|Q5HQV3|PGK_STAEQ
		GO:0006163	purine nucleotide metabolic process	21/150	320/4099	0.0056955	0.342175	0.323354	21	sp|A6QE71|GUAA_STAAE/sp|P65695|PFKA_STAAW/sp|Q2FFI7|PUR8_STAA3/sp|A7X0W1|PURL_STAA1/sp|Q6GIL5|GPMI_STAAR/sp|Q7A181|QOX2_STAAW/sp|P68824|TPIS_STAAW/sp|Q7A0N4|KPYK_STAAW/sp|Q99TL8|RELA_STAAN/sp|Q2YSE8|ENO_STAAB/sp|Q6GE17|GPMA_STAAR/sp|Q6GC82|IMDH_STAAS/sp|P65236|KPRS_STAAM/sp|P99139|MOEA_STAAN/sp|Q2FI18|QOX1_STAA3/sp|Q2G1U0|KGUA_STAA8/sp|Q6G7K2|ATPL_STAAS/sp|P68820|PGK_STAAU/sp|Q2YWS3|G6PI_STAAB/sp…
		GO:0032787	monocarboxylic acid metabolic process	18/150	261/4099	0.00629715	0.342175	0.323354	18	sp|A5ISB7|ACP_STAA9/sp|Q6G9Y2|FABG_STAAS/sp|Q6GI75|FABI_STAAR/sp|A6QFD6|LIPA_STAAE/sp|P65695|PFKA_STAAW/sp|Q2G124|THLA_STAA8/sp|A8Z3J8|PANC_STAAT/sp|Q6GIL5|GPMI_STAAR/sp|Q5HIC5|PPAT_STAAC/sp|P68824|TPIS_STAAW/sp|Q7A0N4|KPYK_STAAW/sp|Q6G986|KCY_STAAS/sp|Q2YSE8|ENO_STAAB/sp|Q6GE17|GPMA_STAAR/sp|P68820|PGK_STAAU/sp|Q2FY37|LIPM_STAA8/sp|Q2YWS3|G6PI_STAAB/sp|Q5HQV3|PGK_STAEQ
		GO:0009150	purine ribonucleotide metabolic process	20/150	304/4099	0.00677675	0.342175	0.323354	20	sp|A6QE71|GUAA_STAAE/sp|P65695|PFKA_STAAW/sp|Q2FFI7|PUR8_STAA3/sp|A7X0W1|PURL_STAA1/sp|Q6GIL5|GPMI_STAAR/sp|Q7A181|QOX2_STAAW/sp|P68824|TPIS_STAAW/sp|Q7A0N4|KPYK_STAAW/sp|Q99TL8|RELA_STAAN/sp|Q2YSE8|ENO_STAAB/sp|Q6GE17|GPMA_STAAR/sp|Q6GC82|IMDH_STAAS/sp|P65236|KPRS_STAAM/sp|P99139|MOEA_STAAN/sp|Q2FI18|QOX1_STAA3/sp|Q2G1U0|KGUA_STAA8/sp|Q6G7K2|ATPL_STAAS/sp|P68820|PGK_STAAU/sp|Q2YWS3|G6PI_STAAB/sp…
		GO:0009135	purine nucleoside diphosphate metabolic process	10/150	115/4099	0.00879139	0.342175	0.323354	10	sp|P65695|PFKA_STAAW/sp|Q6GIL5|GPMI_STAAR/sp|P68824|TPIS_STAAW/sp|Q7A0N4|KPYK_STAAW/sp|Q2YSE8|ENO_STAAB/sp|Q6GE17|GPMA_STAAR/sp|Q2G1U0|KGUA_STAA8/sp|P68820|PGK_STAAU/sp|Q2YWS3|G6PI_STAAB/sp|Q5HQV3|PGK_STAEQ
		GO:0009179	purine ribonucleoside diphosphate metabolic process	10/150	115/4099	0.00879139	0.342175	0.323354	10	sp|P65695|PFKA_STAAW/sp|Q6GIL5|GPMI_STAAR/sp|P68824|TPIS_STAAW/sp|Q7A0N4|KPYK_STAAW/sp|Q2YSE8|ENO_STAAB/sp|Q6GE17|GPMA_STAAR/sp|Q2G1U0|KGUA_STAA8/sp|P68820|PGK_STAAU/sp|Q2YWS3|G6PI_STAAB/sp|Q5HQV3|PGK_STAEQ
		GO:0009185	ribonucleoside diphosphate metabolic process	10/150	115/4099	0.00879139	0.342175	0.323354	10	sp|P65695|PFKA_STAAW/sp|Q6GIL5|GPMI_STAAR/sp|P68824|TPIS_STAAW/sp|Q7A0N4|KPYK_STAAW/sp|Q2YSE8|ENO_STAAB/sp|Q6GE17|GPMA_STAAR/sp|Q2G1U0|KGUA_STAA8/sp|P68820|PGK_STAAU/sp|Q2YWS3|G6PI_STAAB/sp|Q5HQV3|PGK_STAEQ
		GO:0034655	nucleobase-containing compound catabolic process	13/150	171/4099	0.009099	0.342175	0.323354	13	sp|Q8NYR1|DEOC1_STAAW/sp|P65695|PFKA_STAAW/sp|Q6GIL5|GPMI_STAAR/sp|Q5HGT2|IXTPA_STAAC/sp|P68824|TPIS_STAAW/sp|Q7A0N4|KPYK_STAAW/sp|Q2YXP2|PNP_STAAB/sp|Q2YSE8|ENO_STAAB/sp|Q6GE17|GPMA_STAAR/sp|Q6G7H3|DEOC2_STAAS/sp|P68820|PGK_STAAU/sp|Q2YWS3|G6PI_STAAB/sp|Q5HQV3|PGK_STAEQ
		GO:0046939	nucleotide phosphorylation	11/150	134/4099	0.00930095	0.342175	0.323354	11	sp|P65695|PFKA_STAAW/sp|Q6GIL5|GPMI_STAAR/sp|P68824|TPIS_STAAW/sp|Q7A0N4|KPYK_STAAW/sp|Q6G986|KCY_STAAS/sp|Q2YSE8|ENO_STAAB/sp|Q6GE17|GPMA_STAAR/sp|P68820|PGK_STAAU/sp|Q2YWS3|G6PI_STAAB/sp|P99068|NDK_STAAN/sp|Q5HQV3|PGK_STAEQ
		GO:0072521	purine-containing compound metabolic process	22/150	358/4099	0.0100106	0.342175	0.323354	22	sp|A6QE71|GUAA_STAAE/sp|P65695|PFKA_STAAW/sp|Q2FFI7|PUR8_STAA3/sp|A7X0W1|PURL_STAA1/sp|Q6GIL5|GPMI_STAAR/sp|Q7A181|QOX2_STAAW/sp|P68824|TPIS_STAAW/sp|Q7A0N4|KPYK_STAAW/sp|Q99TL8|RELA_STAAN/sp|Q5HF42|FTHS_STAAC/sp|Q2YSE8|ENO_STAAB/sp|Q6GE17|GPMA_STAAR/sp|Q6GC82|IMDH_STAAS/sp|P65236|KPRS_STAAM/sp|P99139|MOEA_STAAN/sp|Q2FI18|QOX1_STAA3/sp|Q2G1U0|KGUA_STAA8/sp|Q6G7K2|ATPL_STAAS/sp|P68820|PGK_STAAU/sp…
		GO:0006165	nucleoside diphosphate phosphorylation	10/150	121/4099	0.0123798	0.342175	0.323354	10	sp|P65695|PFKA_STAAW/sp|Q6GIL5|GPMI_STAAR/sp|P68824|TPIS_STAAW/sp|Q7A0N4|KPYK_STAAW/sp|Q2YSE8|ENO_STAAB/sp|Q6GE17|GPMA_STAAR/sp|P68820|PGK_STAAU/sp|Q2YWS3|G6PI_STAAB/sp|P99068|NDK_STAAN/sp|Q5HQV3|PGK_STAEQ
		GO:0019439	aromatic compound catabolic process	13/150	178/4099	0.0125269	0.342175	0.323354	13	sp|Q8NYR1|DEOC1_STAAW/sp|P65695|PFKA_STAAW/sp|Q6GIL5|GPMI_STAAR/sp|Q5HGT2|IXTPA_STAAC/sp|P68824|TPIS_STAAW/sp|Q7A0N4|KPYK_STAAW/sp|Q2YXP2|PNP_STAAB/sp|Q2YSE8|ENO_STAAB/sp|Q6GE17|GPMA_STAAR/sp|Q6G7H3|DEOC2_STAAS/sp|P68820|PGK_STAAU/sp|Q2YWS3|G6PI_STAAB/sp|Q5HQV3|PGK_STAEQ
		GO:0044270	cellular nitrogen compound catabolic process	13/150	178/4099	0.0125269	0.342175	0.323354	13	sp|Q8NYR1|DEOC1_STAAW/sp|P65695|PFKA_STAAW/sp|Q6GIL5|GPMI_STAAR/sp|Q5HGT2|IXTPA_STAAC/sp|P68824|TPIS_STAAW/sp|Q7A0N4|KPYK_STAAW/sp|Q2YXP2|PNP_STAAB/sp|Q2YSE8|ENO_STAAB/sp|Q6GE17|GPMA_STAAR/sp|Q6G7H3|DEOC2_STAAS/sp|P68820|PGK_STAAU/sp|Q2YWS3|G6PI_STAAB/sp|Q5HQV3|PGK_STAEQ
		GO:0046700	heterocycle catabolic process	13/150	178/4099	0.0125269	0.342175	0.323354	13	sp|Q8NYR1|DEOC1_STAAW/sp|P65695|PFKA_STAAW/sp|Q6GIL5|GPMI_STAAR/sp|Q5HGT2|IXTPA_STAAC/sp|P68824|TPIS_STAAW/sp|Q7A0N4|KPYK_STAAW/sp|Q2YXP2|PNP_STAAB/sp|Q2YSE8|ENO_STAAB/sp|Q6GE17|GPMA_STAAR/sp|Q6G7H3|DEOC2_STAAS/sp|P68820|PGK_STAAU/sp|Q2YWS3|G6PI_STAAB/sp|Q5HQV3|PGK_STAEQ
		GO:1901361	organic cyclic compound catabolic process	13/150	178/4099	0.0125269	0.342175	0.323354	13	sp|Q8NYR1|DEOC1_STAAW/sp|P65695|PFKA_STAAW/sp|Q6GIL5|GPMI_STAAR/sp|Q5HGT2|IXTPA_STAAC/sp|P68824|TPIS_STAAW/sp|Q7A0N4|KPYK_STAAW/sp|Q2YXP2|PNP_STAAB/sp|Q2YSE8|ENO_STAAB/sp|Q6GE17|GPMA_STAAR/sp|Q6G7H3|DEOC2_STAAS/sp|P68820|PGK_STAAU/sp|Q2YWS3|G6PI_STAAB/sp|Q5HQV3|PGK_STAEQ
		GO:0044248	cellular catabolic process	20/150	323/4099	0.0129275	0.342175	0.323354	20	sp|Q2FEX4|MTLD_STAA3/sp|Q8NYR1|DEOC1_STAAW/sp|P65695|PFKA_STAAW/sp|Q2G124|THLA_STAA8/sp|Q6GIL5|GPMI_STAAR/sp|Q5HGT2|IXTPA_STAAC/sp|P68824|TPIS_STAAW/sp|Q7A0N4|KPYK_STAAW/sp|Q2YXP2|PNP_STAAB/sp|Q5HF24|DAAA_STAAC/sp|Q2YSE8|ENO_STAAB/sp|Q6GE17|GPMA_STAAR/sp|A8Z045|CLPP_STAAT/sp|Q6G7H3|DEOC2_STAAS/sp|P63871|CYSK_STAAN/sp|P68820|PGK_STAAU/sp|Q2YWS3|G6PI_STAAB/sp|Q5HKH9|PFLB_STAEQ/sp|Q2FK44|PFLB_STAA3/…
		GO:0051262	protein tetramerization	3/150	14/4099	0.0129925	0.342175	0.323354	3	sp|P13645|K1C10_HUMAN/sp|Q6GI75|FABI_STAAR/sp|P63871|CYSK_STAAN
		GO:0006096	glycolytic process	9/150	105/4099	0.0138928	0.342175	0.323354	9	sp|P65695|PFKA_STAAW/sp|Q6GIL5|GPMI_STAAR/sp|P68824|TPIS_STAAW/sp|Q7A0N4|KPYK_STAAW/sp|Q2YSE8|ENO_STAAB/sp|Q6GE17|GPMA_STAAR/sp|P68820|PGK_STAAU/sp|Q2YWS3|G6PI_STAAB/sp|Q5HQV3|PGK_STAEQ
		GO:0006757	ATP generation from ADP	9/150	105/4099	0.0138928	0.342175	0.323354	9	sp|P65695|PFKA_STAAW/sp|Q6GIL5|GPMI_STAAR/sp|P68824|TPIS_STAAW/sp|Q7A0N4|KPYK_STAAW/sp|Q2YSE8|ENO_STAAB/sp|Q6GE17|GPMA_STAAR/sp|P68820|PGK_STAAU/sp|Q2YWS3|G6PI_STAAB/sp|Q5HQV3|PGK_STAEQ
		GO:0042866	pyruvate biosynthetic process	9/150	105/4099	0.0138928	0.342175	0.323354	9	sp|P65695|PFKA_STAAW/sp|Q6GIL5|GPMI_STAAR/sp|P68824|TPIS_STAAW/sp|Q7A0N4|KPYK_STAAW/sp|Q2YSE8|ENO_STAAB/sp|Q6GE17|GPMA_STAAR/sp|P68820|PGK_STAAU/sp|Q2YWS3|G6PI_STAAB/sp|Q5HQV3|PGK_STAEQ
		GO:0046031	ADP metabolic process	9/150	105/4099	0.0138928	0.342175	0.323354	9	sp|P65695|PFKA_STAAW/sp|Q6GIL5|GPMI_STAAR/sp|P68824|TPIS_STAAW/sp|Q7A0N4|KPYK_STAAW/sp|Q2YSE8|ENO_STAAB/sp|Q6GE17|GPMA_STAAR/sp|P68820|PGK_STAAU/sp|Q2YWS3|G6PI_STAAB/sp|Q5HQV3|PGK_STAEQ
		GO:0006090	pyruvate metabolic process	9/150	106/4099	0.0147203	0.3459	0.326873	9	sp|P65695|PFKA_STAAW/sp|Q6GIL5|GPMI_STAAR/sp|P68824|TPIS_STAAW/sp|Q7A0N4|KPYK_STAAW/sp|Q2YSE8|ENO_STAAB/sp|Q6GE17|GPMA_STAAR/sp|P68820|PGK_STAAU/sp|Q2YWS3|G6PI_STAAB/sp|Q5HQV3|PGK_STAEQ
		GO:0009132	nucleoside diphosphate metabolic process	11/150	144/4099	0.0154728	0.3459	0.326873	11	sp|P65695|PFKA_STAAW/sp|Q6GIL5|GPMI_STAAR/sp|P68824|TPIS_STAAW/sp|Q7A0N4|KPYK_STAAW/sp|Q2YSE8|ENO_STAAB/sp|Q6GE17|GPMA_STAAR/sp|Q2G1U0|KGUA_STAA8/sp|P68820|PGK_STAAU/sp|Q2YWS3|G6PI_STAAB/sp|P99068|NDK_STAAN/sp|Q5HQV3|PGK_STAEQ
		GO:1901575	organic substance catabolic process	20/150	329/4099	0.0156045	0.3459	0.326873	20	sp|Q2FEX4|MTLD_STAA3/sp|Q8NYR1|DEOC1_STAAW/sp|P65695|PFKA_STAAW/sp|Q2G124|THLA_STAA8/sp|Q6GIL5|GPMI_STAAR/sp|Q5HGT2|IXTPA_STAAC/sp|P68824|TPIS_STAAW/sp|Q7A0N4|KPYK_STAAW/sp|Q2YXP2|PNP_STAAB/sp|Q5HF24|DAAA_STAAC/sp|Q2YSE8|ENO_STAAB/sp|Q6GE17|GPMA_STAAR/sp|A8Z045|CLPP_STAAT/sp|Q6G7H3|DEOC2_STAAS/sp|P63871|CYSK_STAAN/sp|P68820|PGK_STAAU/sp|Q2YWS3|G6PI_STAAB/sp|Q5HKH9|PFLB_STAEQ/sp|Q2FK44|PFLB_STAA3/…
		GO:0009126	purine nucleoside monophosphate metabolic process	15/150	232/4099	0.0212955	0.401351	0.379275	15	sp|A6QE71|GUAA_STAAE/sp|P65695|PFKA_STAAW/sp|Q2FFI7|PUR8_STAA3/sp|Q6GIL5|GPMI_STAAR/sp|Q7A181|QOX2_STAAW/sp|P68824|TPIS_STAAW/sp|Q7A0N4|KPYK_STAAW/sp|Q2YSE8|ENO_STAAB/sp|Q6GE17|GPMA_STAAR/sp|Q2FI18|QOX1_STAA3/sp|Q2G1U0|KGUA_STAA8/sp|Q6G7K2|ATPL_STAAS/sp|P68820|PGK_STAAU/sp|Q2YWS3|G6PI_STAAB/sp|Q5HQV3|PGK_STAEQ
		GO:0009167	purine ribonucleoside monophosphate metabolic process	15/150	232/4099	0.0212955	0.401351	0.379275	15	sp|A6QE71|GUAA_STAAE/sp|P65695|PFKA_STAAW/sp|Q2FFI7|PUR8_STAA3/sp|Q6GIL5|GPMI_STAAR/sp|Q7A181|QOX2_STAAW/sp|P68824|TPIS_STAAW/sp|Q7A0N4|KPYK_STAAW/sp|Q2YSE8|ENO_STAAB/sp|Q6GE17|GPMA_STAAR/sp|Q2FI18|QOX1_STAA3/sp|Q2G1U0|KGUA_STAA8/sp|Q6G7K2|ATPL_STAAS/sp|P68820|PGK_STAAU/sp|Q2YWS3|G6PI_STAAB/sp|Q5HQV3|PGK_STAEQ
		GO:0006164	purine nucleotide biosynthetic process	15/150	233/4099	0.0220524	0.401351	0.379275	15	sp|A6QE71|GUAA_STAAE/sp|P65695|PFKA_STAAW/sp|Q2FFI7|PUR8_STAA3/sp|A7X0W1|PURL_STAA1/sp|Q6GIL5|GPMI_STAAR/sp|P68824|TPIS_STAAW/sp|Q7A0N4|KPYK_STAAW/sp|Q2YSE8|ENO_STAAB/sp|Q6GE17|GPMA_STAAR/sp|Q6GC82|IMDH_STAAS/sp|P65236|KPRS_STAAM/sp|Q6G7K2|ATPL_STAAS/sp|P68820|PGK_STAAU/sp|Q2YWS3|G6PI_STAAB/sp|Q5HQV3|PGK_STAEQ
		GO:0009152	purine ribonucleotide biosynthetic process	15/150	233/4099	0.0220524	0.401351	0.379275	15	sp|A6QE71|GUAA_STAAE/sp|P65695|PFKA_STAAW/sp|Q2FFI7|PUR8_STAA3/sp|A7X0W1|PURL_STAA1/sp|Q6GIL5|GPMI_STAAR/sp|P68824|TPIS_STAAW/sp|Q7A0N4|KPYK_STAAW/sp|Q2YSE8|ENO_STAAB/sp|Q6GE17|GPMA_STAAR/sp|Q6GC82|IMDH_STAAS/sp|P65236|KPRS_STAAM/sp|Q6G7K2|ATPL_STAAS/sp|P68820|PGK_STAAU/sp|Q2YWS3|G6PI_STAAB/sp|Q5HQV3|PGK_STAEQ
		GO:0009141	nucleoside triphosphate metabolic process	15/150	234/4099	0.0228294	0.401351	0.379275	15	sp|P65695|PFKA_STAAW/sp|Q6GIL5|GPMI_STAAR/sp|Q5HGT2|IXTPA_STAAC/sp|Q7A181|QOX2_STAAW/sp|P68824|TPIS_STAAW/sp|Q7A0N4|KPYK_STAAW/sp|Q2YSE8|ENO_STAAB/sp|Q6GE17|GPMA_STAAR/sp|Q6GC82|IMDH_STAAS/sp|P99139|MOEA_STAAN/sp|Q2FI18|QOX1_STAA3/sp|Q6G7K2|ATPL_STAAS/sp|P68820|PGK_STAAU/sp|Q2YWS3|G6PI_STAAB/sp|Q5HQV3|PGK_STAEQ
		GO:0072524	pyridine-containing compound metabolic process	12/150	173/4099	0.0234094	0.401351	0.379275	12	sp|P65695|PFKA_STAAW/sp|Q99W83|PDXT_STAAM/sp|Q6GIL5|GPMI_STAAR/sp|P68824|TPIS_STAAW/sp|Q7A0N4|KPYK_STAAW/sp|Q2YSE8|ENO_STAAB/sp|Q6GE17|GPMA_STAAR/sp|Q2YU60|NADE_STAAB/sp|P0A038|G3P_STAAU/sp|P68820|PGK_STAAU/sp|Q2YWS3|G6PI_STAAB/sp|Q5HQV3|PGK_STAEQ
		GO:0009144	purine nucleoside triphosphate metabolic process	14/150	214/4099	0.0235379	0.401351	0.379275	14	sp|P65695|PFKA_STAAW/sp|Q6GIL5|GPMI_STAAR/sp|Q7A181|QOX2_STAAW/sp|P68824|TPIS_STAAW/sp|Q7A0N4|KPYK_STAAW/sp|Q2YSE8|ENO_STAAB/sp|Q6GE17|GPMA_STAAR/sp|Q6GC82|IMDH_STAAS/sp|P99139|MOEA_STAAN/sp|Q2FI18|QOX1_STAA3/sp|Q6G7K2|ATPL_STAAS/sp|P68820|PGK_STAAU/sp|Q2YWS3|G6PI_STAAB/sp|Q5HQV3|PGK_STAEQ
		GO:0009199	ribonucleoside triphosphate metabolic process	14/150	214/4099	0.0235379	0.401351	0.379275	14	sp|P65695|PFKA_STAAW/sp|Q6GIL5|GPMI_STAAR/sp|Q7A181|QOX2_STAAW/sp|P68824|TPIS_STAAW/sp|Q7A0N4|KPYK_STAAW/sp|Q2YSE8|ENO_STAAB/sp|Q6GE17|GPMA_STAAR/sp|Q6GC82|IMDH_STAAS/sp|P99139|MOEA_STAAN/sp|Q2FI18|QOX1_STAA3/sp|Q6G7K2|ATPL_STAAS/sp|P68820|PGK_STAAU/sp|Q2YWS3|G6PI_STAAB/sp|Q5HQV3|PGK_STAEQ
		GO:0009205	purine ribonucleoside triphosphate metabolic process	14/150	214/4099	0.0235379	0.401351	0.379275	14	sp|P65695|PFKA_STAAW/sp|Q6GIL5|GPMI_STAAR/sp|Q7A181|QOX2_STAAW/sp|P68824|TPIS_STAAW/sp|Q7A0N4|KPYK_STAAW/sp|Q2YSE8|ENO_STAAB/sp|Q6GE17|GPMA_STAAR/sp|Q6GC82|IMDH_STAAS/sp|P99139|MOEA_STAAN/sp|Q2FI18|QOX1_STAA3/sp|Q6G7K2|ATPL_STAAS/sp|P68820|PGK_STAAU/sp|Q2YWS3|G6PI_STAAB/sp|Q5HQV3|PGK_STAEQ
		GO:0009056	catabolic process	20/150	345/4099	0.0249184	0.406352	0.384	20	sp|Q2FEX4|MTLD_STAA3/sp|Q8NYR1|DEOC1_STAAW/sp|P65695|PFKA_STAAW/sp|Q2G124|THLA_STAA8/sp|Q6GIL5|GPMI_STAAR/sp|Q5HGT2|IXTPA_STAAC/sp|P68824|TPIS_STAAW/sp|Q7A0N4|KPYK_STAAW/sp|Q2YXP2|PNP_STAAB/sp|Q5HF24|DAAA_STAAC/sp|Q2YSE8|ENO_STAAB/sp|Q6GE17|GPMA_STAAR/sp|A8Z045|CLPP_STAAT/sp|Q6G7H3|DEOC2_STAAS/sp|P63871|CYSK_STAAN/sp|P68820|PGK_STAAU/sp|Q2YWS3|G6PI_STAAB/sp|Q5HKH9|PFLB_STAEQ/sp|Q2FK44|PFLB_STAA3/…
		GO:0051259	protein complex oligomerization	3/150	18/4099	0.0261768	0.406352	0.384	3	sp|P13645|K1C10_HUMAN/sp|Q6GI75|FABI_STAAR/sp|P63871|CYSK_STAAN
		GO:0006091	generation of precursor metabolites and energy	14/150	218/4099	0.0271108	0.406352	0.384	14	sp|Q6GFK5|FUMC_STAAR/sp|P65695|PFKA_STAAW/sp|Q6GGZ5|ODO1_STAAR/sp|Q6GIL5|GPMI_STAAR/sp|Q7A181|QOX2_STAAW/sp|P68824|TPIS_STAAW/sp|Q7A0N4|KPYK_STAAW/sp|Q2YSE8|ENO_STAAB/sp|Q6GE17|GPMA_STAAR/sp|Q6GHJ0|SUCC_STAAR/sp|Q2FI18|QOX1_STAA3/sp|P68820|PGK_STAAU/sp|Q2YWS3|G6PI_STAAB/sp|Q5HQV3|PGK_STAEQ
		GO:0009123	nucleoside monophosphate metabolic process	18/150	304/4099	0.0272355	0.406352	0.384	18	sp|A6QE71|GUAA_STAAE/sp|P65695|PFKA_STAAW/sp|Q2FFI7|PUR8_STAA3/sp|Q6GIL5|GPMI_STAAR/sp|Q7A181|QOX2_STAAW/sp|P68824|TPIS_STAAW/sp|Q7A0N4|KPYK_STAAW/sp|Q6G986|KCY_STAAS/sp|Q2YSE8|ENO_STAAB/sp|Q6GE17|GPMA_STAAR/sp|P65230|KITH_STAAM/sp|P67395|UPP_STAAM/sp|Q2FI18|QOX1_STAA3/sp|Q2G1U0|KGUA_STAA8/sp|Q6G7K2|ATPL_STAAS/sp|P68820|PGK_STAAU/sp|Q2YWS3|G6PI_STAAB/sp|Q5HQV3|PGK_STAEQ
		GO:0009161	ribonucleoside monophosphate metabolic process	16/150	262/4099	0.0284712	0.406352	0.384	16	sp|A6QE71|GUAA_STAAE/sp|P65695|PFKA_STAAW/sp|Q2FFI7|PUR8_STAA3/sp|Q6GIL5|GPMI_STAAR/sp|Q7A181|QOX2_STAAW/sp|P68824|TPIS_STAAW/sp|Q7A0N4|KPYK_STAAW/sp|Q2YSE8|ENO_STAAB/sp|Q6GE17|GPMA_STAAR/sp|P67395|UPP_STAAM/sp|Q2FI18|QOX1_STAA3/sp|Q2G1U0|KGUA_STAA8/sp|Q6G7K2|ATPL_STAAS/sp|P68820|PGK_STAAU/sp|Q2YWS3|G6PI_STAAB/sp|Q5HQV3|PGK_STAEQ
		GO:0019362	pyridine nucleotide metabolic process	11/150	158/4099	0.0287483	0.406352	0.384	11	sp|P65695|PFKA_STAAW/sp|Q6GIL5|GPMI_STAAR/sp|P68824|TPIS_STAAW/sp|Q7A0N4|KPYK_STAAW/sp|Q2YSE8|ENO_STAAB/sp|Q6GE17|GPMA_STAAR/sp|Q2YU60|NADE_STAAB/sp|P0A038|G3P_STAAU/sp|P68820|PGK_STAAU/sp|Q2YWS3|G6PI_STAAB/sp|Q5HQV3|PGK_STAEQ
		GO:0046496	nicotinamide nucleotide metabolic process	11/150	158/4099	0.0287483	0.406352	0.384	11	sp|P65695|PFKA_STAAW/sp|Q6GIL5|GPMI_STAAR/sp|P68824|TPIS_STAAW/sp|Q7A0N4|KPYK_STAAW/sp|Q2YSE8|ENO_STAAB/sp|Q6GE17|GPMA_STAAR/sp|Q2YU60|NADE_STAAB/sp|P0A038|G3P_STAAU/sp|P68820|PGK_STAAU/sp|Q2YWS3|G6PI_STAAB/sp|Q5HQV3|PGK_STAEQ
		GO:0009124	nucleoside monophosphate biosynthetic process	14/150	221/4099	0.0300442	0.406352	0.384	14	sp|A6QE71|GUAA_STAAE/sp|P65695|PFKA_STAAW/sp|Q2FFI7|PUR8_STAA3/sp|Q6GIL5|GPMI_STAAR/sp|P68824|TPIS_STAAW/sp|Q7A0N4|KPYK_STAAW/sp|Q2YSE8|ENO_STAAB/sp|Q6GE17|GPMA_STAAR/sp|P65230|KITH_STAAM/sp|P67395|UPP_STAAM/sp|Q6G7K2|ATPL_STAAS/sp|P68820|PGK_STAAU/sp|Q2YWS3|G6PI_STAAB/sp|Q5HQV3|PGK_STAEQ
		GO:0072522	purine-containing compound biosynthetic process	16/150	264/4099	0.0302913	0.406352	0.384	16	sp|A6QE71|GUAA_STAAE/sp|P65695|PFKA_STAAW/sp|Q2FFI7|PUR8_STAA3/sp|A7X0W1|PURL_STAA1/sp|Q6GIL5|GPMI_STAAR/sp|P68824|TPIS_STAAW/sp|Q7A0N4|KPYK_STAAW/sp|Q5HF42|FTHS_STAAC/sp|Q2YSE8|ENO_STAAB/sp|Q6GE17|GPMA_STAAR/sp|Q6GC82|IMDH_STAAS/sp|P65236|KPRS_STAAM/sp|Q6G7K2|ATPL_STAAS/sp|P68820|PGK_STAAU/sp|Q2YWS3|G6PI_STAAB/sp|Q5HQV3|PGK_STAEQ
		GO:0009145	purine nucleoside triphosphate biosynthetic process	11/150	160/4099	0.0311638	0.406352	0.384	11	sp|P65695|PFKA_STAAW/sp|Q6GIL5|GPMI_STAAR/sp|P68824|TPIS_STAAW/sp|Q7A0N4|KPYK_STAAW/sp|Q2YSE8|ENO_STAAB/sp|Q6GE17|GPMA_STAAR/sp|Q6GC82|IMDH_STAAS/sp|Q6G7K2|ATPL_STAAS/sp|P68820|PGK_STAAU/sp|Q2YWS3|G6PI_STAAB/sp|Q5HQV3|PGK_STAEQ
		GO:0009201	ribonucleoside triphosphate biosynthetic process	11/150	160/4099	0.0311638	0.406352	0.384	11	sp|P65695|PFKA_STAAW/sp|Q6GIL5|GPMI_STAAR/sp|P68824|TPIS_STAAW/sp|Q7A0N4|KPYK_STAAW/sp|Q2YSE8|ENO_STAAB/sp|Q6GE17|GPMA_STAAR/sp|Q6GC82|IMDH_STAAS/sp|Q6G7K2|ATPL_STAAS/sp|P68820|PGK_STAAU/sp|Q2YWS3|G6PI_STAAB/sp|Q5HQV3|PGK_STAEQ
		GO:0009206	purine ribonucleoside triphosphate biosynthetic process	11/150	160/4099	0.0311638	0.406352	0.384	11	sp|P65695|PFKA_STAAW/sp|Q6GIL5|GPMI_STAAR/sp|P68824|TPIS_STAAW/sp|Q7A0N4|KPYK_STAAW/sp|Q2YSE8|ENO_STAAB/sp|Q6GE17|GPMA_STAAR/sp|Q6GC82|IMDH_STAAS/sp|Q6G7K2|ATPL_STAAS/sp|P68820|PGK_STAAU/sp|Q2YWS3|G6PI_STAAB/sp|Q5HQV3|PGK_STAEQ
		GO:0051604	protein maturation	5/150	49/4099	0.0320706	0.407764	0.385335	5	sp|A6QFD6|LIPA_STAAE/sp|A0A0H3JR16|LPLA1_STAAM/sp|P68820|PGK_STAAU/sp|Q2FY37|LIPM_STAA8/sp|Q5HQV3|PGK_STAEQ
		GO:0009127	purine nucleoside monophosphate biosynthetic process	12/150	182/4099	0.0331117	0.407764	0.385335	12	sp|A6QE71|GUAA_STAAE/sp|P65695|PFKA_STAAW/sp|Q2FFI7|PUR8_STAA3/sp|Q6GIL5|GPMI_STAAR/sp|P68824|TPIS_STAAW/sp|Q7A0N4|KPYK_STAAW/sp|Q2YSE8|ENO_STAAB/sp|Q6GE17|GPMA_STAAR/sp|Q6G7K2|ATPL_STAAS/sp|P68820|PGK_STAAU/sp|Q2YWS3|G6PI_STAAB/sp|Q5HQV3|PGK_STAEQ
		GO:0009168	purine ribonucleoside monophosphate biosynthetic process	12/150	182/4099	0.0331117	0.407764	0.385335	12	sp|A6QE71|GUAA_STAAE/sp|P65695|PFKA_STAAW/sp|Q2FFI7|PUR8_STAA3/sp|Q6GIL5|GPMI_STAAR/sp|P68824|TPIS_STAAW/sp|Q7A0N4|KPYK_STAAW/sp|Q2YSE8|ENO_STAAB/sp|Q6GE17|GPMA_STAAR/sp|Q6G7K2|ATPL_STAAS/sp|P68820|PGK_STAAU/sp|Q2YWS3|G6PI_STAAB/sp|Q5HQV3|PGK_STAEQ
		GO:0009249	protein lipoylation	3/150	20/4099	0.0346802	0.411827	0.389175	3	sp|A6QFD6|LIPA_STAAE/sp|A0A0H3JR16|LPLA1_STAAM/sp|Q2FY37|LIPM_STAA8
		GO:0018205	peptidyl-lysine modification	3/150	20/4099	0.0346802	0.411827	0.389175	3	sp|A6QFD6|LIPA_STAAE/sp|A0A0H3JR16|LPLA1_STAAM/sp|Q2FY37|LIPM_STAA8
		GO:0009259	ribonucleotide metabolic process	21/150	382/4099	0.036395	0.417288	0.394334	21	sp|A6QE71|GUAA_STAAE/sp|P65695|PFKA_STAAW/sp|Q2FFI7|PUR8_STAA3/sp|A7X0W1|PURL_STAA1/sp|Q6GIL5|GPMI_STAAR/sp|Q7A181|QOX2_STAAW/sp|P68824|TPIS_STAAW/sp|Q7A0N4|KPYK_STAAW/sp|Q99TL8|RELA_STAAN/sp|Q2YSE8|ENO_STAAB/sp|Q6GE17|GPMA_STAAR/sp|P67395|UPP_STAAM/sp|Q6GC82|IMDH_STAAS/sp|P65236|KPRS_STAAM/sp|P99139|MOEA_STAAN/sp|Q2FI18|QOX1_STAA3/sp|Q2G1U0|KGUA_STAA8/sp|Q6G7K2|ATPL_STAAS/sp|P68820|PGK_STAAU/sp|…
		GO:0019693	ribose phosphate metabolic process	21/150	382/4099	0.036395	0.417288	0.394334	21	sp|A6QE71|GUAA_STAAE/sp|P65695|PFKA_STAAW/sp|Q2FFI7|PUR8_STAA3/sp|A7X0W1|PURL_STAA1/sp|Q6GIL5|GPMI_STAAR/sp|Q7A181|QOX2_STAAW/sp|P68824|TPIS_STAAW/sp|Q7A0N4|KPYK_STAAW/sp|Q99TL8|RELA_STAAN/sp|Q2YSE8|ENO_STAAB/sp|Q6GE17|GPMA_STAAR/sp|P67395|UPP_STAAM/sp|Q6GC82|IMDH_STAAS/sp|P65236|KPRS_STAAM/sp|P99139|MOEA_STAAN/sp|Q2FI18|QOX1_STAA3/sp|Q2G1U0|KGUA_STAA8/sp|Q6G7K2|ATPL_STAAS/sp|P68820|PGK_STAAU/sp|…
		GO:0072525	pyridine-containing compound biosynthetic process	11/150	165/4099	0.0378333	0.426427	0.402971	11	sp|P65695|PFKA_STAAW/sp|Q99W83|PDXT_STAAM/sp|Q6GIL5|GPMI_STAAR/sp|P68824|TPIS_STAAW/sp|Q7A0N4|KPYK_STAAW/sp|Q2YSE8|ENO_STAAB/sp|Q6GE17|GPMA_STAAR/sp|Q2YU60|NADE_STAAB/sp|P68820|PGK_STAAU/sp|Q2YWS3|G6PI_STAAB/sp|Q5HQV3|PGK_STAEQ
		GO:0016051	carbohydrate biosynthetic process	8/150	106/4099	0.0389993	0.432242	0.408466	8	sp|A5ISB7|ACP_STAA9/sp|Q2FV54|OATA_STAA8/sp|Q2G0S3|GLMU_STAA8/sp|P68824|TPIS_STAAW/sp|Q6GE17|GPMA_STAAR/sp|A6U2Q2|PCKA_STAA2/sp|Q5HF86|G3P2_STAAC/sp|Q2YWS3|G6PI_STAAB
		GO:0009156	ribonucleoside monophosphate biosynthetic process	13/150	212/4099	0.044945	0.482768	0.456213	13	sp|A6QE71|GUAA_STAAE/sp|P65695|PFKA_STAAW/sp|Q2FFI7|PUR8_STAA3/sp|Q6GIL5|GPMI_STAAR/sp|P68824|TPIS_STAAW/sp|Q7A0N4|KPYK_STAAW/sp|Q2YSE8|ENO_STAAB/sp|Q6GE17|GPMA_STAAR/sp|P67395|UPP_STAAM/sp|Q6G7K2|ATPL_STAAS/sp|P68820|PGK_STAAU/sp|Q2YWS3|G6PI_STAAB/sp|Q5HQV3|PGK_STAEQ
		GO:0006754	ATP biosynthetic process	10/150	150/4099	0.0466145	0.482768	0.456213	10	sp|P65695|PFKA_STAAW/sp|Q6GIL5|GPMI_STAAR/sp|P68824|TPIS_STAAW/sp|Q7A0N4|KPYK_STAAW/sp|Q2YSE8|ENO_STAAB/sp|Q6GE17|GPMA_STAAR/sp|Q6G7K2|ATPL_STAAS/sp|P68820|PGK_STAAU/sp|Q2YWS3|G6PI_STAAB/sp|Q5HQV3|PGK_STAEQ
		GO:0019359	nicotinamide nucleotide biosynthetic process	10/150	150/4099	0.0466145	0.482768	0.456213	10	sp|P65695|PFKA_STAAW/sp|Q6GIL5|GPMI_STAAR/sp|P68824|TPIS_STAAW/sp|Q7A0N4|KPYK_STAAW/sp|Q2YSE8|ENO_STAAB/sp|Q6GE17|GPMA_STAAR/sp|Q2YU60|NADE_STAAB/sp|P68820|PGK_STAAU/sp|Q2YWS3|G6PI_STAAB/sp|Q5HQV3|PGK_STAEQ
		GO:0019363	pyridine nucleotide biosynthetic process	10/150	150/4099	0.0466145	0.482768	0.456213	10	sp|P65695|PFKA_STAAW/sp|Q6GIL5|GPMI_STAAR/sp|P68824|TPIS_STAAW/sp|Q7A0N4|KPYK_STAAW/sp|Q2YSE8|ENO_STAAB/sp|Q6GE17|GPMA_STAAR/sp|Q2YU60|NADE_STAAB/sp|P68820|PGK_STAAU/sp|Q2YWS3|G6PI_STAAB/sp|Q5HQV3|PGK_STAEQ
		GO:0006567	threonine catabolic process	2/150	10/4099	0.0493658	0.482768	0.456213	2	sp|Q5HKH9|PFLB_STAEQ/sp|Q2FK44|PFLB_STAA3
		GO:0030497	fatty acid elongation	2/150	10/4099	0.0493658	0.482768	0.456213	2	sp|Q6G9Y2|FABG_STAAS/sp|Q6GI75|FABI_STAAR
		GO:0032048	cardiolipin metabolic process	2/150	10/4099	0.0493658	0.482768	0.456213	2	sp|Q6GH88|CLS1_STAAR/sp|Q6GEY7|CLS2_STAAR
		GO:0032049	cardiolipin biosynthetic process	2/150	10/4099	0.0493658	0.482768	0.456213	2	sp|Q6GH88|CLS1_STAAR/sp|Q6GEY7|CLS2_STAAR
		GO:0009142	nucleoside triphosphate biosynthetic process	11/150	173/4099	0.0504942	0.485037	0.458357	11	sp|P65695|PFKA_STAAW/sp|Q6GIL5|GPMI_STAAR/sp|P68824|TPIS_STAAW/sp|Q7A0N4|KPYK_STAAW/sp|Q2YSE8|ENO_STAAB/sp|Q6GE17|GPMA_STAAR/sp|Q6GC82|IMDH_STAAS/sp|Q6G7K2|ATPL_STAAS/sp|P68820|PGK_STAAU/sp|Q2YWS3|G6PI_STAAB/sp|Q5HQV3|PGK_STAEQ
		GO:0042278	purine nucleoside metabolic process	5/150	56/4099	0.0525153	0.485037	0.458357	5	sp|A6QE71|GUAA_STAAE/sp|Q99TL8|RELA_STAAN/sp|Q6GC82|IMDH_STAAS/sp|P99139|MOEA_STAAN/sp|Q2G1U0|KGUA_STAA8
		GO:0046128	purine ribonucleoside metabolic process	5/150	56/4099	0.0525153	0.485037	0.458357	5	sp|A6QE71|GUAA_STAAE/sp|Q99TL8|RELA_STAAN/sp|Q6GC82|IMDH_STAAS/sp|P99139|MOEA_STAAN/sp|Q2G1U0|KGUA_STAA8
		GO:1901068	guanosine-containing compound metabolic process	5/150	56/4099	0.0525153	0.485037	0.458357	5	sp|A6QE71|GUAA_STAAE/sp|Q99TL8|RELA_STAAN/sp|Q6GC82|IMDH_STAAS/sp|P99139|MOEA_STAAN/sp|Q2G1U0|KGUA_STAA8
		GO:0044262	cellular carbohydrate metabolic process	8/150	114/4099	0.0558601	0.502412	0.474777	8	sp|Q2YYJ5|LACC_STAAB/sp|Q2FV54|OATA_STAA8/sp|Q2G0S3|GLMU_STAA8/sp|Q2FEX4|MTLD_STAA3/sp|P65695|PFKA_STAAW/sp|P68824|TPIS_STAAW/sp|Q6GE17|GPMA_STAAR/sp|Q2FYZ5|GLPK_STAA8
		GO:0044255	cellular lipid metabolic process	11/150	176/4099	0.0559075	0.502412	0.474777	11	sp|A5ISB7|ACP_STAA9/sp|Q2FV54|OATA_STAA8/sp|Q6G9Y2|FABG_STAAS/sp|Q2G0S3|GLMU_STAA8/sp|Q6GI75|FABI_STAAR/sp|A6QFD6|LIPA_STAAE/sp|Q2G124|THLA_STAA8/sp|Q6GH88|CLS1_STAAR/sp|Q5HDL0|IDI2_STAAC/sp|Q6GEY7|CLS2_STAAR/sp|Q2FY37|LIPM_STAA8
		GO:0008610	lipid biosynthetic process	10/150	156/4099	0.0580601	0.503511	0.475815	10	sp|A5ISB7|ACP_STAA9/sp|Q2FV54|OATA_STAA8/sp|Q6G9Y2|FABG_STAAS/sp|Q2G0S3|GLMU_STAA8/sp|Q6GI75|FABI_STAAR/sp|A6QFD6|LIPA_STAAE/sp|Q6GH88|CLS1_STAAR/sp|Q5HDL0|IDI2_STAAC/sp|Q6GEY7|CLS2_STAAR/sp|Q2FY37|LIPM_STAA8
		GO:0051289	protein homotetramerization	2/150	11/4099	0.0589174	0.503511	0.475815	2	sp|Q6GI75|FABI_STAAR/sp|P63871|CYSK_STAAN
		GO:0090407	organophosphate biosynthetic process	25/150	498/4099	0.0594308	0.503511	0.475815	25	sp|A5ISB7|ACP_STAA9/sp|A6QE71|GUAA_STAAE/sp|P65695|PFKA_STAAW/sp|Q2FFI7|PUR8_STAA3/sp|Q99W83|PDXT_STAAM/sp|A7X0W1|PURL_STAA1/sp|Q6GIL5|GPMI_STAAR/sp|Q6GH88|CLS1_STAAR/sp|P68824|TPIS_STAAW/sp|Q7A0N4|KPYK_STAAW/sp|Q6G986|KCY_STAAS/sp|Q2YSE8|ENO_STAAB/sp|Q6GE17|GPMA_STAAR/sp|P65230|KITH_STAAM/sp|P67395|UPP_STAAM/sp|Q6GC82|IMDH_STAAS/sp|Q2YU60|NADE_STAAB/sp|P65236|KPRS_STAAM/sp|P99139|MOEA_STAAN/sp|Q…
		GO:0006629	lipid metabolic process	11/150	178/4099	0.0597252	0.503511	0.475815	11	sp|A5ISB7|ACP_STAA9/sp|Q2FV54|OATA_STAA8/sp|Q6G9Y2|FABG_STAAS/sp|Q2G0S3|GLMU_STAA8/sp|Q6GI75|FABI_STAAR/sp|A6QFD6|LIPA_STAAE/sp|Q2G124|THLA_STAA8/sp|Q6GH88|CLS1_STAAR/sp|Q5HDL0|IDI2_STAAC/sp|Q6GEY7|CLS2_STAAR/sp|Q2FY37|LIPM_STAA8
		GO:0046034	ATP metabolic process	12/150	200/4099	0.0606061	0.503511	0.475815	12	sp|P65695|PFKA_STAAW/sp|Q6GIL5|GPMI_STAAR/sp|Q7A181|QOX2_STAAW/sp|P68824|TPIS_STAAW/sp|Q7A0N4|KPYK_STAAW/sp|Q2YSE8|ENO_STAAB/sp|Q6GE17|GPMA_STAAR/sp|Q2FI18|QOX1_STAA3/sp|Q6G7K2|ATPL_STAAS/sp|P68820|PGK_STAAU/sp|Q2YWS3|G6PI_STAAB/sp|Q5HQV3|PGK_STAEQ
		GO:0006631	fatty acid metabolic process	6/150	77/4099	0.0612635	0.503511	0.475815	6	sp|A5ISB7|ACP_STAA9/sp|Q6G9Y2|FABG_STAAS/sp|Q6GI75|FABI_STAAR/sp|A6QFD6|LIPA_STAAE/sp|Q2G124|THLA_STAA8/sp|Q2FY37|LIPM_STAA8
		GO:0009068	aspartate family amino acid catabolic process	3/150	25/4099	0.0613299	0.503511	0.475815	3	sp|P63871|CYSK_STAAN/sp|Q5HKH9|PFLB_STAEQ/sp|Q2FK44|PFLB_STAA3
		GO:0006633	fatty acid biosynthetic process	5/150	59/4099	0.0631609	0.512219	0.484044	5	sp|A5ISB7|ACP_STAA9/sp|Q6G9Y2|FABG_STAAS/sp|Q6GI75|FABI_STAAR/sp|A6QFD6|LIPA_STAAE/sp|Q2FY37|LIPM_STAA8
		GO:0006418	tRNA aminoacylation for protein translation	9/150	138/4099	0.0643752	0.515778	0.487407	9	sp|Q5HGU5|SYFB_STAAC/sp|A5IQG1|SYR_STAA9/sp|P67578|SYM_STAAM/sp|Q931Q1|SYV_STAAM/sp|Q2G2M6|SYC_STAA8/sp|A6QHU1|SYL_STAAE/sp|Q2FGF8|SYG_STAA3/sp|Q5HF90|SYT_STAAC/sp|Q5HQ35|SYFB_STAEQ
		GO:0051260	protein homooligomerization	2/150	12/4099	0.0690437	0.540165	0.510453	2	sp|Q6GI75|FABI_STAAR/sp|P63871|CYSK_STAAN
		GO:0051291	protein heterooligomerization	2/150	12/4099	0.0690437	0.540165	0.510453	2	sp|P13645|K1C10_HUMAN/sp|P63871|CYSK_STAAN
		GO:0018193	peptidyl-amino acid modification	4/150	46/4099	0.0859385	0.663718	0.62721	4	sp|A6QFD6|LIPA_STAAE/sp|Q7A1C0|PPI1_STAAW/sp|A0A0H3JR16|LPLA1_STAAM/sp|Q2FY37|LIPM_STAA8
		GO:0043038	amino acid activation	10/150	169/4099	0.0888014	0.663718	0.62721	10	sp|Q5HGU5|SYFB_STAAC/sp|A5IQG1|SYR_STAA9/sp|P67578|SYM_STAAM/sp|Q931Q1|SYV_STAAM/sp|Q2G2M6|SYC_STAA8/sp|A6QHU1|SYL_STAAE/sp|A6QHR2|SYY_STAAE/sp|Q2FGF8|SYG_STAA3/sp|Q5HF90|SYT_STAAC/sp|Q5HQ35|SYFB_STAEQ
		GO:0043039	tRNA aminoacylation	10/150	169/4099	0.0888014	0.663718	0.62721	10	sp|Q5HGU5|SYFB_STAAC/sp|A5IQG1|SYR_STAA9/sp|P67578|SYM_STAAM/sp|Q931Q1|SYV_STAAM/sp|Q2G2M6|SYC_STAA8/sp|A6QHU1|SYL_STAAE/sp|A6QHR2|SYY_STAAE/sp|Q2FGF8|SYG_STAA3/sp|Q5HF90|SYT_STAAC/sp|Q5HQ35|SYFB_STAEQ
		GO:0009116	nucleoside metabolic process	8/150	126/4099	0.0888284	0.663718	0.62721	8	sp|A6QE71|GUAA_STAAE/sp|Q99TL8|RELA_STAAN/sp|P66905|TGT_STAAN/sp|P65230|KITH_STAAM/sp|P67395|UPP_STAAM/sp|Q6GC82|IMDH_STAAS/sp|P99139|MOEA_STAAN/sp|Q2G1U0|KGUA_STAA8
		GO:0009260	ribonucleotide biosynthetic process	16/150	311/4099	0.101536	0.69559	0.657329	16	sp|A6QE71|GUAA_STAAE/sp|P65695|PFKA_STAAW/sp|Q2FFI7|PUR8_STAA3/sp|A7X0W1|PURL_STAA1/sp|Q6GIL5|GPMI_STAAR/sp|P68824|TPIS_STAAW/sp|Q7A0N4|KPYK_STAAW/sp|Q2YSE8|ENO_STAAB/sp|Q6GE17|GPMA_STAAR/sp|P67395|UPP_STAAM/sp|Q6GC82|IMDH_STAAS/sp|P65236|KPRS_STAAM/sp|Q6G7K2|ATPL_STAAS/sp|P68820|PGK_STAAU/sp|Q2YWS3|G6PI_STAAB/sp|Q5HQV3|PGK_STAEQ
		GO:0046390	ribose phosphate biosynthetic process	16/150	311/4099	0.101536	0.69559	0.657329	16	sp|A6QE71|GUAA_STAAE/sp|P65695|PFKA_STAAW/sp|Q2FFI7|PUR8_STAA3/sp|A7X0W1|PURL_STAA1/sp|Q6GIL5|GPMI_STAAR/sp|P68824|TPIS_STAAW/sp|Q7A0N4|KPYK_STAAW/sp|Q2YSE8|ENO_STAAB/sp|Q6GE17|GPMA_STAAR/sp|P67395|UPP_STAAM/sp|Q6GC82|IMDH_STAAS/sp|P65236|KPRS_STAAM/sp|Q6G7K2|ATPL_STAAS/sp|P68820|PGK_STAAU/sp|Q2YWS3|G6PI_STAAB/sp|Q5HQV3|PGK_STAEQ
		GO:0006006	glucose metabolic process	5/150	68/4099	0.101801	0.69559	0.657329	5	sp|P68824|TPIS_STAAW/sp|Q6GE17|GPMA_STAAR/sp|A6U2Q2|PCKA_STAA2/sp|Q5HF86|G3P2_STAAC/sp|Q2YWS3|G6PI_STAAB
		GO:0006094	gluconeogenesis	5/150	68/4099	0.101801	0.69559	0.657329	5	sp|P68824|TPIS_STAAW/sp|Q6GE17|GPMA_STAAR/sp|A6U2Q2|PCKA_STAA2/sp|Q5HF86|G3P2_STAAC/sp|Q2YWS3|G6PI_STAAB
		GO:0019319	hexose biosynthetic process	5/150	68/4099	0.101801	0.69559	0.657329	5	sp|P68824|TPIS_STAAW/sp|Q6GE17|GPMA_STAAR/sp|A6U2Q2|PCKA_STAA2/sp|Q5HF86|G3P2_STAAC/sp|Q2YWS3|G6PI_STAAB
		GO:0046364	monosaccharide biosynthetic process	5/150	68/4099	0.101801	0.69559	0.657329	5	sp|P68824|TPIS_STAAW/sp|Q6GE17|GPMA_STAAR/sp|A6U2Q2|PCKA_STAA2/sp|Q5HF86|G3P2_STAAC/sp|Q2YWS3|G6PI_STAAB
		GO:0006730	one-carbon metabolic process	2/150	15/4099	0.102345	0.69559	0.657329	2	sp|A6QFS2|FOLD_STAAE/sp|Q5HQA7|FOLD_STAEQ
		GO:0009264	deoxyribonucleotide catabolic process	2/150	15/4099	0.102345	0.69559	0.657329	2	sp|Q8NYR1|DEOC1_STAAW/sp|Q6G7H3|DEOC2_STAAS
		GO:0006734	NADH metabolic process	3/150	31/4099	0.102508	0.69559	0.657329	3	sp|P65695|PFKA_STAAW/sp|Q7A0N4|KPYK_STAAW/sp|P0A038|G3P_STAAU
		GO:0005996	monosaccharide metabolic process	5/150	69/4099	0.106693	0.709511	0.670483	5	sp|P68824|TPIS_STAAW/sp|Q6GE17|GPMA_STAAR/sp|A6U2Q2|PCKA_STAA2/sp|Q5HF86|G3P2_STAAC/sp|Q2YWS3|G6PI_STAAB
		GO:0019318	hexose metabolic process	5/150	69/4099	0.106693	0.709511	0.670483	5	sp|P68824|TPIS_STAAW/sp|Q6GE17|GPMA_STAAR/sp|A6U2Q2|PCKA_STAA2/sp|Q5HF86|G3P2_STAAC/sp|Q2YWS3|G6PI_STAAB
		GO:0009628	response to abiotic stimulus	2/150	16/4099	0.114259	0.737689	0.697111	2	sp|Q6GI75|FABI_STAAR/sp|Q2FY15|CSHB_STAA8
		GO:0010755	regulation of plasminogen activation	2/150	16/4099	0.114259	0.737689	0.697111	2	sp|P68820|PGK_STAAU/sp|Q5HQV3|PGK_STAEQ
		GO:0010756	positive regulation of plasminogen activation	2/150	16/4099	0.114259	0.737689	0.697111	2	sp|P68820|PGK_STAAU/sp|Q5HQV3|PGK_STAEQ
		GO:0046395	carboxylic acid catabolic process	5/150	71/4099	0.116818	0.744482	0.703531	5	sp|Q2G124|THLA_STAA8/sp|Q5HF24|DAAA_STAAC/sp|P63871|CYSK_STAAN/sp|Q5HKH9|PFLB_STAEQ/sp|Q2FK44|PFLB_STAA3
		GO:0009165	nucleotide biosynthetic process	20/150	415/4099	0.119232	0.744482	0.703531	20	sp|A6QE71|GUAA_STAAE/sp|P65695|PFKA_STAAW/sp|Q2FFI7|PUR8_STAA3/sp|A7X0W1|PURL_STAA1/sp|Q6GIL5|GPMI_STAAR/sp|P68824|TPIS_STAAW/sp|Q7A0N4|KPYK_STAAW/sp|Q6G986|KCY_STAAS/sp|Q2YSE8|ENO_STAAB/sp|Q6GE17|GPMA_STAAR/sp|P65230|KITH_STAAM/sp|P67395|UPP_STAAM/sp|Q6GC82|IMDH_STAAS/sp|Q2YU60|NADE_STAAB/sp|P65236|KPRS_STAAM/sp|Q2G1U0|KGUA_STAA8/sp|Q6G7K2|ATPL_STAAS/sp|P68820|PGK_STAAU/sp|Q2YWS3|G6PI_STAAB/sp|Q…
		GO:1901293	nucleoside phosphate biosynthetic process	20/150	415/4099	0.119232	0.744482	0.703531	20	sp|A6QE71|GUAA_STAAE/sp|P65695|PFKA_STAAW/sp|Q2FFI7|PUR8_STAA3/sp|A7X0W1|PURL_STAA1/sp|Q6GIL5|GPMI_STAAR/sp|P68824|TPIS_STAAW/sp|Q7A0N4|KPYK_STAAW/sp|Q6G986|KCY_STAAS/sp|Q2YSE8|ENO_STAAB/sp|Q6GE17|GPMA_STAAR/sp|P65230|KITH_STAAM/sp|P67395|UPP_STAAM/sp|Q6GC82|IMDH_STAAS/sp|Q2YU60|NADE_STAAB/sp|P65236|KPRS_STAAM/sp|Q2G1U0|KGUA_STAA8/sp|Q6G7K2|ATPL_STAAS/sp|P68820|PGK_STAAU/sp|Q2YWS3|G6PI_STAAB/sp|Q…
		GO:0006655	phosphatidylglycerol biosynthetic process	2/150	17/4099	0.126506	0.744482	0.703531	2	sp|Q6GH88|CLS1_STAAR/sp|Q6GEY7|CLS2_STAAR
		GO:0010954	positive regulation of protein processing	2/150	17/4099	0.126506	0.744482	0.703531	2	sp|P68820|PGK_STAAU/sp|Q5HQV3|PGK_STAEQ
		GO:0031638	zymogen activation	2/150	17/4099	0.126506	0.744482	0.703531	2	sp|P68820|PGK_STAAU/sp|Q5HQV3|PGK_STAEQ
		GO:0031639	plasminogen activation	2/150	17/4099	0.126506	0.744482	0.703531	2	sp|P68820|PGK_STAAU/sp|Q5HQV3|PGK_STAEQ
		GO:0051917	regulation of fibrinolysis	2/150	17/4099	0.126506	0.744482	0.703531	2	sp|P68820|PGK_STAAU/sp|Q5HQV3|PGK_STAEQ
		GO:0051919	positive regulation of fibrinolysis	2/150	17/4099	0.126506	0.744482	0.703531	2	sp|P68820|PGK_STAAU/sp|Q5HQV3|PGK_STAEQ
		GO:1903319	positive regulation of protein maturation	2/150	17/4099	0.126506	0.744482	0.703531	2	sp|P68820|PGK_STAAU/sp|Q5HQV3|PGK_STAEQ
		GO:0009119	ribonucleoside metabolic process	7/150	117/4099	0.135178	0.748401	0.707235	7	sp|A6QE71|GUAA_STAAE/sp|Q99TL8|RELA_STAAN/sp|P66905|TGT_STAAN/sp|P67395|UPP_STAAM/sp|Q6GC82|IMDH_STAAS/sp|P99139|MOEA_STAAN/sp|Q2G1U0|KGUA_STAA8
		GO:0022618	ribonucleoprotein complex assembly	7/150	117/4099	0.135178	0.748401	0.707235	7	sp|Q6GG27|RL20_STAAR/sp|Q2FEP3|RS19_STAA3/sp|Q5HM01|RL23_STAEQ/sp|A6QJ80|RL5_STAAE/sp|A5IV09|RS11_STAA9/sp|Q6G773|RL23_STAAS/sp|Q2FJ94|RS7_STAA3
		GO:0042255	ribosome assembly	7/150	117/4099	0.135178	0.748401	0.707235	7	sp|Q6GG27|RL20_STAAR/sp|Q2FEP3|RS19_STAA3/sp|Q5HM01|RL23_STAEQ/sp|A6QJ80|RL5_STAAE/sp|A5IV09|RS11_STAA9/sp|Q6G773|RL23_STAAS/sp|Q2FJ94|RS7_STAA3
		GO:0044282	small molecule catabolic process	7/150	117/4099	0.135178	0.748401	0.707235	7	sp|Q2FEX4|MTLD_STAA3/sp|Q2G124|THLA_STAA8/sp|P68824|TPIS_STAAW/sp|Q5HF24|DAAA_STAAC/sp|P63871|CYSK_STAAN/sp|Q5HKH9|PFLB_STAEQ/sp|Q2FK44|PFLB_STAA3
		GO:0045862	positive regulation of proteolysis	2/150	18/4099	0.139047	0.748401	0.707235	2	sp|P68820|PGK_STAAU/sp|Q5HQV3|PGK_STAEQ
		GO:0043933	protein-containing complex subunit organization	12/150	232/4099	0.140114	0.748401	0.707235	12	sp|P13645|K1C10_HUMAN/sp|Q6GG27|RL20_STAAR/sp|Q5HGH2|RRF_STAAC/sp|Q2FEP3|RS19_STAA3/sp|Q5HM01|RL23_STAEQ/sp|A6QJ80|RL5_STAAE/sp|A5IV09|RS11_STAA9/sp|Q6G773|RL23_STAAS/sp|Q2FJ94|RS7_STAA3/sp|O86490|RF3_STAAC/sp|Q6GI75|FABI_STAAR/sp|P63871|CYSK_STAAN
		GO:1901657	glycosyl compound metabolic process	8/150	142/4099	0.147185	0.748401	0.707235	8	sp|A6QE71|GUAA_STAAE/sp|Q99TL8|RELA_STAAN/sp|P66905|TGT_STAAN/sp|P65230|KITH_STAAM/sp|P67395|UPP_STAAM/sp|Q6GC82|IMDH_STAAS/sp|P99139|MOEA_STAAN/sp|Q2G1U0|KGUA_STAA8
		GO:0044272	sulfur compound biosynthetic process	6/150	98/4099	0.147922	0.748401	0.707235	6	sp|A6QFD6|LIPA_STAAE/sp|Q5HIC5|PPAT_STAAC/sp|P63871|CYSK_STAAN/sp|Q2FY37|LIPM_STAA8/sp|A7WY46|METE_STAA1/sp|Q8NVH5|THIE_STAAW
		GO:0009106	lipoate metabolic process	2/150	19/4099	0.151844	0.748401	0.707235	2	sp|A6QFD6|LIPA_STAAE/sp|Q2FY37|LIPM_STAA8
		GO:0009107	lipoate biosynthetic process	2/150	19/4099	0.151844	0.748401	0.707235	2	sp|A6QFD6|LIPA_STAAE/sp|Q2FY37|LIPM_STAA8
		GO:0030193	regulation of blood coagulation	2/150	19/4099	0.151844	0.748401	0.707235	2	sp|P68820|PGK_STAAU/sp|Q5HQV3|PGK_STAEQ
		GO:0030195	negative regulation of blood coagulation	2/150	19/4099	0.151844	0.748401	0.707235	2	sp|P68820|PGK_STAAU/sp|Q5HQV3|PGK_STAEQ
		GO:0042730	fibrinolysis	2/150	19/4099	0.151844	0.748401	0.707235	2	sp|P68820|PGK_STAAU/sp|Q5HQV3|PGK_STAEQ
		GO:0046471	phosphatidylglycerol metabolic process	2/150	19/4099	0.151844	0.748401	0.707235	2	sp|Q6GH88|CLS1_STAAR/sp|Q6GEY7|CLS2_STAAR
		GO:0050818	regulation of coagulation	2/150	19/4099	0.151844	0.748401	0.707235	2	sp|P68820|PGK_STAAU/sp|Q5HQV3|PGK_STAEQ
		GO:0050819	negative regulation of coagulation	2/150	19/4099	0.151844	0.748401	0.707235	2	sp|P68820|PGK_STAAU/sp|Q5HQV3|PGK_STAEQ
		GO:0061045	negative regulation of wound healing	2/150	19/4099	0.151844	0.748401	0.707235	2	sp|P68820|PGK_STAAU/sp|Q5HQV3|PGK_STAEQ
		GO:1900046	regulation of hemostasis	2/150	19/4099	0.151844	0.748401	0.707235	2	sp|P68820|PGK_STAAU/sp|Q5HQV3|PGK_STAEQ
		GO:1900047	negative regulation of hemostasis	2/150	19/4099	0.151844	0.748401	0.707235	2	sp|P68820|PGK_STAAU/sp|Q5HQV3|PGK_STAEQ
		GO:1903035	negative regulation of response to wounding	2/150	19/4099	0.151844	0.748401	0.707235	2	sp|P68820|PGK_STAAU/sp|Q5HQV3|PGK_STAEQ
		GO:0000027	ribosomal large subunit assembly	4/150	57/4099	0.15418	0.748401	0.707235	4	sp|Q6GG27|RL20_STAAR/sp|Q5HM01|RL23_STAEQ/sp|A6QJ80|RL5_STAAE/sp|Q6G773|RL23_STAAS
		GO:0022607	cellular component assembly	11/150	213/4099	0.154681	0.748401	0.707235	11	sp|P13645|K1C10_HUMAN/sp|Q6GG27|RL20_STAAR/sp|Q2FEP3|RS19_STAA3/sp|Q5HM01|RL23_STAEQ/sp|A6QJ80|RL5_STAAE/sp|A5IV09|RS11_STAA9/sp|Q6G773|RL23_STAAS/sp|Q2FJ94|RS7_STAA3/sp|Q6GI75|FABI_STAAR/sp|P63871|CYSK_STAAN/sp|Q9ZHA2|SEPF_STAAU
		GO:0065003	protein-containing complex assembly	10/150	190/4099	0.155911	0.748401	0.707235	10	sp|P13645|K1C10_HUMAN/sp|Q6GG27|RL20_STAAR/sp|Q2FEP3|RS19_STAA3/sp|Q5HM01|RL23_STAEQ/sp|A6QJ80|RL5_STAAE/sp|A5IV09|RS11_STAA9/sp|Q6G773|RL23_STAAS/sp|Q2FJ94|RS7_STAA3/sp|Q6GI75|FABI_STAAR/sp|P63871|CYSK_STAAN
		GO:1903509	liposaccharide metabolic process	3/150	38/4099	0.160703	0.748401	0.707235	3	sp|A5ISB7|ACP_STAA9/sp|Q2FV54|OATA_STAA8/sp|Q2G0S3|GLMU_STAA8
		GO:1901137	carbohydrate derivative biosynthetic process	22/150	484/4099	0.163739	0.748401	0.707235	22	sp|A5ISB7|ACP_STAA9/sp|Q2FV54|OATA_STAA8/sp|Q2G0S3|GLMU_STAA8/sp|A6QE71|GUAA_STAAE/sp|Q5HHT2|MURB_STAAC/sp|P65695|PFKA_STAAW/sp|Q2FFI7|PUR8_STAA3/sp|A7X0W1|PURL_STAA1/sp|Q6GIL5|GPMI_STAAR/sp|P68824|TPIS_STAAW/sp|Q7A0N4|KPYK_STAAW/sp|P64227|GLMS_STAAM/sp|Q2YSE8|ENO_STAAB/sp|Q6GE17|GPMA_STAAR/sp|P66905|TGT_STAAN/sp|P67395|UPP_STAAM/sp|Q6GC82|IMDH_STAAS/sp|P65236|KPRS_STAAM/sp|Q6G7K2|ATPL_STAAS/sp|P…
		GO:0009401	phosphoenolpyruvate-dependent sugar phosphotransferase system	3/150	39/4099	0.169716	0.748401	0.707235	3	sp|Q5HH01|PT1_STAAC/sp|Q2YV12|PTXBC_STAAB/sp|P0A0D9|PTMA_STAAW
		GO:0000303	response to superoxide	2/150	21/4099	0.178069	0.748401	0.707235	2	sp|Q2FKC6|SODM2_STAA3/sp|P99098|SODM1_STAAN
		GO:0000305	response to oxygen radical	2/150	21/4099	0.178069	0.748401	0.707235	2	sp|Q2FKC6|SODM2_STAA3/sp|P99098|SODM1_STAAN
		GO:0006397	mRNA processing	2/150	21/4099	0.178069	0.748401	0.707235	2	sp|Q6GHG0|RNJ2_STAAR/sp|Q2YX35|RNJ1_STAAB
		GO:0019430	removal of superoxide radicals	2/150	21/4099	0.178069	0.748401	0.707235	2	sp|Q2FKC6|SODM2_STAA3/sp|P99098|SODM1_STAAN
		GO:0071450	cellular response to oxygen radical	2/150	21/4099	0.178069	0.748401	0.707235	2	sp|Q2FKC6|SODM2_STAA3/sp|P99098|SODM1_STAAN
		GO:0071451	cellular response to superoxide	2/150	21/4099	0.178069	0.748401	0.707235	2	sp|Q2FKC6|SODM2_STAA3/sp|P99098|SODM1_STAAN
		GO:0006414	translational elongation	3/150	40/4099	0.178872	0.748401	0.707235	3	sp|A5IT57|EFP_STAA9/sp|Q2YSH7|HPF_STAAB/sp|Q5HPT4|EFTS_STAEQ
		GO:0009063	cellular amino acid catabolic process	4/150	61/4099	0.18291	0.748401	0.707235	4	sp|Q5HF24|DAAA_STAAC/sp|P63871|CYSK_STAAN/sp|Q5HKH9|PFLB_STAEQ/sp|Q2FK44|PFLB_STAA3
		GO:0019674	NAD metabolic process	4/150	61/4099	0.18291	0.748401	0.707235	4	sp|P65695|PFKA_STAAW/sp|Q7A0N4|KPYK_STAAW/sp|Q2YU60|NADE_STAAB/sp|P0A038|G3P_STAAU
		GO:1901606	alpha-amino acid catabolic process	4/150	61/4099	0.18291	0.748401	0.707235	4	sp|Q5HF24|DAAA_STAAC/sp|P63871|CYSK_STAAN/sp|Q5HKH9|PFLB_STAEQ/sp|Q2FK44|PFLB_STAA3
		GO:0071826	ribonucleoprotein complex subunit organization	7/150	128/4099	0.186907	0.748401	0.707235	7	sp|Q6GG27|RL20_STAAR/sp|Q2FEP3|RS19_STAA3/sp|Q5HM01|RL23_STAEQ/sp|A6QJ80|RL5_STAAE/sp|A5IV09|RS11_STAA9/sp|Q6G773|RL23_STAAS/sp|Q2FJ94|RS7_STAA3
		GO:0007596	blood coagulation	2/150	22/4099	0.191432	0.748401	0.707235	2	sp|P68820|PGK_STAAU/sp|Q5HQV3|PGK_STAEQ
		GO:0007599	hemostasis	2/150	22/4099	0.191432	0.748401	0.707235	2	sp|P68820|PGK_STAAU/sp|Q5HQV3|PGK_STAEQ
		GO:0050817	coagulation	2/150	22/4099	0.191432	0.748401	0.707235	2	sp|P68820|PGK_STAAU/sp|Q5HQV3|PGK_STAEQ
		GO:0061041	regulation of wound healing	2/150	22/4099	0.191432	0.748401	0.707235	2	sp|P68820|PGK_STAAU/sp|Q5HQV3|PGK_STAEQ
		GO:1903034	regulation of response to wounding	2/150	22/4099	0.191432	0.748401	0.707235	2	sp|P68820|PGK_STAAU/sp|Q5HQV3|PGK_STAEQ
		GO:0000271	polysaccharide biosynthetic process	2/150	23/4099	0.204924	0.748401	0.707235	2	sp|Q2FV54|OATA_STAA8/sp|Q2G0S3|GLMU_STAA8
		GO:0006116	NADH oxidation	2/150	23/4099	0.204924	0.748401	0.707235	2	sp|P65695|PFKA_STAAW/sp|Q7A0N4|KPYK_STAAW
		GO:0006760	folic acid-containing compound metabolic process	2/150	23/4099	0.204924	0.748401	0.707235	2	sp|Q6GBX4|DHPS_STAAS/sp|Q5HF42|FTHS_STAAC
		GO:0006801	superoxide metabolic process	2/150	23/4099	0.204924	0.748401	0.707235	2	sp|Q2FKC6|SODM2_STAA3/sp|P99098|SODM1_STAAN
		GO:0008653	lipopolysaccharide metabolic process	2/150	23/4099	0.204924	0.748401	0.707235	2	sp|Q2FV54|OATA_STAA8/sp|Q2G0S3|GLMU_STAA8
		GO:0009103	lipopolysaccharide biosynthetic process	2/150	23/4099	0.204924	0.748401	0.707235	2	sp|Q2FV54|OATA_STAA8/sp|Q2G0S3|GLMU_STAA8
		GO:0009396	folic acid-containing compound biosynthetic process	2/150	23/4099	0.204924	0.748401	0.707235	2	sp|Q6GBX4|DHPS_STAAS/sp|Q5HF42|FTHS_STAAC
		GO:0033692	cellular polysaccharide biosynthetic process	2/150	23/4099	0.204924	0.748401	0.707235	2	sp|Q2FV54|OATA_STAA8/sp|Q2G0S3|GLMU_STAA8
		GO:0034614	cellular response to reactive oxygen species	2/150	23/4099	0.204924	0.748401	0.707235	2	sp|Q2FKC6|SODM2_STAA3/sp|P99098|SODM1_STAAN
		GO:0034637	cellular carbohydrate biosynthetic process	2/150	23/4099	0.204924	0.748401	0.707235	2	sp|Q2FV54|OATA_STAA8/sp|Q2G0S3|GLMU_STAA8
		GO:0042558	pteridine-containing compound metabolic process	2/150	23/4099	0.204924	0.748401	0.707235	2	sp|Q6GBX4|DHPS_STAAS/sp|Q5HF42|FTHS_STAAC
		GO:0042559	pteridine-containing compound biosynthetic process	2/150	23/4099	0.204924	0.748401	0.707235	2	sp|Q6GBX4|DHPS_STAAS/sp|Q5HF42|FTHS_STAAC
		GO:0046653	tetrahydrofolate metabolic process	2/150	23/4099	0.204924	0.748401	0.707235	2	sp|Q6GBX4|DHPS_STAAS/sp|Q5HF42|FTHS_STAAC
		GO:0046654	tetrahydrofolate biosynthetic process	2/150	23/4099	0.204924	0.748401	0.707235	2	sp|Q6GBX4|DHPS_STAAS/sp|Q5HF42|FTHS_STAAC
		GO:0016054	organic acid catabolic process	5/150	86/4099	0.205504	0.748401	0.707235	5	sp|Q2G124|THLA_STAA8/sp|Q5HF24|DAAA_STAAC/sp|P63871|CYSK_STAAN/sp|Q5HKH9|PFLB_STAEQ/sp|Q2FK44|PFLB_STAA3
		GO:0140694	non-membrane-bounded organelle assembly	7/150	132/4099	0.207518	0.748401	0.707235	7	sp|Q6GG27|RL20_STAAR/sp|Q2FEP3|RS19_STAA3/sp|Q5HM01|RL23_STAEQ/sp|A6QJ80|RL5_STAAE/sp|A5IV09|RS11_STAA9/sp|Q6G773|RL23_STAAS/sp|Q2FJ94|RS7_STAA3
		GO:0016310	phosphorylation	19/150	426/4099	0.210035	0.748401	0.707235	19	sp|Q2YYJ5|LACC_STAAB/sp|Q6GFF9|DAGK_STAAR/sp|P65695|PFKA_STAAW/sp|Q6GIL5|GPMI_STAAR/sp|Q7A181|QOX2_STAAW/sp|P68824|TPIS_STAAW/sp|Q7A0N4|KPYK_STAAW/sp|Q6G986|KCY_STAAS/sp|Q2YSE8|ENO_STAAB/sp|Q6GE17|GPMA_STAAR/sp|P65230|KITH_STAAM/sp|P67395|UPP_STAAM/sp|Q2FYZ5|GLPK_STAA8/sp|Q2FI18|QOX1_STAA3/sp|Q2G1U0|KGUA_STAA8/sp|P68820|PGK_STAAU/sp|Q2YWS3|G6PI_STAAB/sp|P99068|NDK_STAAN/sp|Q5HQV3|PGK_STAEQ
		GO:0051254	positive regulation of RNA metabolic process	3/150	44/4099	0.216722	0.748401	0.707235	3	sp|Q6GEI3|RL3_STAAR/sp|A5ISD9|CODY_STAA9/sp|Q5HF38|CCPA_STAAC
		GO:0070925	organelle assembly	7/150	134/4099	0.218138	0.748401	0.707235	7	sp|Q6GG27|RL20_STAAR/sp|Q2FEP3|RS19_STAA3/sp|Q5HM01|RL23_STAEQ/sp|A6QJ80|RL5_STAAE/sp|A5IV09|RS11_STAA9/sp|Q6G773|RL23_STAAS/sp|Q2FJ94|RS7_STAA3
		GO:0046039	GTP metabolic process	2/150	24/4099	0.218516	0.748401	0.707235	2	sp|Q6GC82|IMDH_STAAS/sp|P99139|MOEA_STAAN
		GO:0050878	regulation of body fluid levels	2/150	24/4099	0.218516	0.748401	0.707235	2	sp|P68820|PGK_STAAU/sp|Q5HQV3|PGK_STAEQ
		GO:0042398	cellular modified amino acid biosynthetic process	4/150	66/4099	0.221048	0.748401	0.707235	4	sp|A8Z3J8|PANC_STAAT/sp|Q6GBX4|DHPS_STAAS/sp|Q6G986|KCY_STAAS/sp|Q5HF42|FTHS_STAAC
		GO:0019400	alditol metabolic process	3/150	45/4099	0.226441	0.748401	0.707235	3	sp|Q2FEX4|MTLD_STAA3/sp|P68824|TPIS_STAAW/sp|Q2FYZ5|GLPK_STAA8
		GO:0019751	polyol metabolic process	3/150	45/4099	0.226441	0.748401	0.707235	3	sp|Q2FEX4|MTLD_STAA3/sp|P68824|TPIS_STAAW/sp|Q2FYZ5|GLPK_STAA8
		GO:0005976	polysaccharide metabolic process	2/150	25/4099	0.232185	0.748401	0.707235	2	sp|Q2FV54|OATA_STAA8/sp|Q2G0S3|GLMU_STAA8
		GO:0042451	purine nucleoside biosynthetic process	2/150	25/4099	0.232185	0.748401	0.707235	2	sp|A6QE71|GUAA_STAAE/sp|Q6GC82|IMDH_STAAS
		GO:0044264	cellular polysaccharide metabolic process	2/150	25/4099	0.232185	0.748401	0.707235	2	sp|Q2FV54|OATA_STAA8/sp|Q2G0S3|GLMU_STAA8
		GO:0046037	GMP metabolic process	2/150	25/4099	0.232185	0.748401	0.707235	2	sp|A6QE71|GUAA_STAAE/sp|Q2G1U0|KGUA_STAA8
		GO:0046129	purine ribonucleoside biosynthetic process	2/150	25/4099	0.232185	0.748401	0.707235	2	sp|A6QE71|GUAA_STAAE/sp|Q6GC82|IMDH_STAAS
		GO:1901070	guanosine-containing compound biosynthetic process	2/150	25/4099	0.232185	0.748401	0.707235	2	sp|A6QE71|GUAA_STAAE/sp|Q6GC82|IMDH_STAAS
		GO:0006099	tricarboxylic acid cycle	3/150	46/4099	0.236244	0.748401	0.707235	3	sp|Q6GFK5|FUMC_STAAR/sp|Q6GGZ5|ODO1_STAAR/sp|Q6GHJ0|SUCC_STAAR
		GO:0006101	citrate metabolic process	3/150	46/4099	0.236244	0.748401	0.707235	3	sp|Q6GFK5|FUMC_STAAR/sp|Q6GGZ5|ODO1_STAAR/sp|Q6GHJ0|SUCC_STAAR
		GO:0045935	positive regulation of nucleobase-containing compound metabolic process	3/150	46/4099	0.236244	0.748401	0.707235	3	sp|Q6GEI3|RL3_STAAR/sp|A5ISD9|CODY_STAA9/sp|Q5HF38|CCPA_STAAC
		GO:0098630	aggregation of unicellular organisms	4/150	68/4099	0.236868	0.748401	0.707235	4	sp|A0A0H2XKG3|FNBB_STAA3/sp|Q53653|CLFA_STAAE/sp|Q2FE03|FNBA_STAA3/sp|A6U3L9|LUXS_STAA2
		GO:0098743	cell aggregation	4/150	68/4099	0.236868	0.748401	0.707235	4	sp|A0A0H2XKG3|FNBB_STAA3/sp|Q53653|CLFA_STAAE/sp|Q2FE03|FNBA_STAA3/sp|A6U3L9|LUXS_STAA2
		GO:0006790	sulfur compound metabolic process	6/150	115/4099	0.243788	0.748401	0.707235	6	sp|A6QFD6|LIPA_STAAE/sp|Q5HIC5|PPAT_STAAC/sp|P63871|CYSK_STAAN/sp|Q2FY37|LIPM_STAA8/sp|A7WY46|METE_STAA1/sp|Q8NVH5|THIE_STAAW
		GO:0006432	phenylalanyl-tRNA aminoacylation	2/150	26/4099	0.245905	0.748401	0.707235	2	sp|Q5HGU5|SYFB_STAAC/sp|Q5HQ35|SYFB_STAEQ
		GO:0032102	negative regulation of response to external stimulus	2/150	26/4099	0.245905	0.748401	0.707235	2	sp|P68820|PGK_STAAU/sp|Q5HQV3|PGK_STAEQ
		GO:0044275	cellular carbohydrate catabolic process	3/150	47/4099	0.24612	0.748401	0.707235	3	sp|Q2FEX4|MTLD_STAA3/sp|P68824|TPIS_STAAW/sp|Q6GE17|GPMA_STAAR
		GO:0072593	reactive oxygen species metabolic process	3/150	47/4099	0.24612	0.748401	0.707235	3	sp|Q2FKC6|SODM2_STAA3/sp|P99098|SODM1_STAAN/sp|Q6GFE2|NOSO_STAAR
		GO:0009110	vitamin biosynthetic process	6/150	116/4099	0.249947	0.748401	0.707235	6	sp|Q99W83|PDXT_STAAM/sp|A8Z3J8|PANC_STAAT/sp|Q6GFT6|RISB_STAAR/sp|Q5HIC5|PPAT_STAAC/sp|Q6G986|KCY_STAAS/sp|Q8NVH5|THIE_STAAW
		GO:0042364	water-soluble vitamin biosynthetic process	6/150	116/4099	0.249947	0.748401	0.707235	6	sp|Q99W83|PDXT_STAAM/sp|A8Z3J8|PANC_STAAT/sp|Q6GFT6|RISB_STAAR/sp|Q5HIC5|PPAT_STAAC/sp|Q6G986|KCY_STAAS/sp|Q8NVH5|THIE_STAAW
		GO:0008643	carbohydrate transport	3/150	48/4099	0.256062	0.748401	0.707235	3	sp|Q5HH01|PT1_STAAC/sp|Q2YV12|PTXBC_STAAB/sp|P0A0D9|PTMA_STAAW
		GO:0006354	DNA-templated transcription, elongation	2/150	27/4099	0.259656	0.748401	0.707235	2	sp|Q5HNU0|GREA_STAEQ/sp|A6QHF1|GREA_STAAE
		GO:0042060	wound healing	2/150	27/4099	0.259656	0.748401	0.707235	2	sp|P68820|PGK_STAAU/sp|Q5HQV3|PGK_STAEQ
		GO:0070613	regulation of protein processing	2/150	27/4099	0.259656	0.748401	0.707235	2	sp|P68820|PGK_STAAU/sp|Q5HQV3|PGK_STAEQ
		GO:1903317	regulation of protein maturation	2/150	27/4099	0.259656	0.748401	0.707235	2	sp|P68820|PGK_STAAU/sp|Q5HQV3|PGK_STAEQ
		GO:0031325	positive regulation of cellular metabolic process	5/150	94/4099	0.259926	0.748401	0.707235	5	sp|Q6GEI3|RL3_STAAR/sp|A5ISD9|CODY_STAA9/sp|Q5HF38|CCPA_STAAC/sp|P68820|PGK_STAAU/sp|Q5HQV3|PGK_STAEQ
		GO:0051173	positive regulation of nitrogen compound metabolic process	5/150	94/4099	0.259926	0.748401	0.707235	5	sp|Q6GEI3|RL3_STAAR/sp|A5ISD9|CODY_STAA9/sp|Q5HF38|CCPA_STAAC/sp|P68820|PGK_STAAU/sp|Q5HQV3|PGK_STAEQ
		GO:0042273	ribosomal large subunit biogenesis	4/150	72/4099	0.269256	0.748401	0.707235	4	sp|Q6GG27|RL20_STAAR/sp|Q5HM01|RL23_STAEQ/sp|A6QJ80|RL5_STAAE/sp|Q6G773|RL23_STAAS
		GO:0006415	translational termination	2/150	28/4099	0.273417	0.748401	0.707235	2	sp|Q5HGH2|RRF_STAAC/sp|O86490|RF3_STAAC
		GO:0006573	valine metabolic process	2/150	28/4099	0.273417	0.748401	0.707235	2	sp|A8Z3J8|PANC_STAAT/sp|Q6G986|KCY_STAAS
		GO:0009262	deoxyribonucleotide metabolic process	2/150	28/4099	0.273417	0.748401	0.707235	2	sp|Q8NYR1|DEOC1_STAAW/sp|Q6G7H3|DEOC2_STAAS
		GO:0043624	cellular protein complex disassembly	2/150	28/4099	0.273417	0.748401	0.707235	2	sp|Q5HGH2|RRF_STAAC/sp|O86490|RF3_STAAC
		GO:0009060	aerobic respiration	5/150	96/4099	0.274057	0.748401	0.707235	5	sp|Q6GFK5|FUMC_STAAR/sp|Q6GGZ5|ODO1_STAAR/sp|Q7A181|QOX2_STAAW/sp|Q6GHJ0|SUCC_STAAR/sp|Q2FI18|QOX1_STAA3
		GO:0022613	ribonucleoprotein complex biogenesis	12/150	270/4099	0.282734	0.748401	0.707235	12	sp|Q6GG27|RL20_STAAR/sp|Q2FEP3|RS19_STAA3/sp|Q5HM01|RL23_STAEQ/sp|Q6G7A4|RS9_STAAS/sp|Q6GEK7|RS13_STAAR/sp|A6QJ80|RL5_STAAE/sp|Q6GEI3|RL3_STAAR/sp|A5IV09|RS11_STAA9/sp|Q6G773|RL23_STAAS/sp|Q2FJ94|RS7_STAA3/sp|Q2YT62|YQGF_STAAB/sp|Q2YX35|RNJ1_STAAB
		GO:0042254	ribosome biogenesis	12/150	270/4099	0.282734	0.748401	0.707235	12	sp|Q6GG27|RL20_STAAR/sp|Q2FEP3|RS19_STAA3/sp|Q5HM01|RL23_STAEQ/sp|Q6G7A4|RS9_STAAS/sp|Q6GEK7|RS13_STAAR/sp|A6QJ80|RL5_STAAE/sp|Q6GEI3|RL3_STAAR/sp|A5IV09|RS11_STAA9/sp|Q6G773|RL23_STAAS/sp|Q2FJ94|RS7_STAA3/sp|Q2YT62|YQGF_STAAB/sp|Q2YX35|RNJ1_STAAB
		GO:0042274	ribosomal small subunit biogenesis	4/150	74/4099	0.285746	0.748401	0.707235	4	sp|Q2FEP3|RS19_STAA3/sp|Q6G7A4|RS9_STAAS/sp|A5IV09|RS11_STAA9/sp|Q2FJ94|RS7_STAA3
		GO:0009611	response to wounding	2/150	29/4099	0.287169	0.748401	0.707235	2	sp|P68820|PGK_STAAU/sp|Q5HQV3|PGK_STAEQ
		GO:0016485	protein processing	2/150	29/4099	0.287169	0.748401	0.707235	2	sp|P68820|PGK_STAAU/sp|Q5HQV3|PGK_STAEQ
		GO:0046835	carbohydrate phosphorylation	2/150	29/4099	0.287169	0.748401	0.707235	2	sp|Q2YYJ5|LACC_STAAB/sp|P65695|PFKA_STAAW
		GO:0051241	negative regulation of multicellular organismal process	2/150	29/4099	0.287169	0.748401	0.707235	2	sp|P68820|PGK_STAAU/sp|Q5HQV3|PGK_STAEQ
		GO:0000462	maturation of SSU-rRNA from tricistronic rRNA transcript (SSU-rRNA, 5.8S rRNA, LSU-rRNA)	2/150	30/4099	0.300894	0.748401	0.707235	2	sp|Q6G7A4|RS9_STAAS/sp|A5IV09|RS11_STAA9
		GO:0019405	alditol catabolic process	2/150	30/4099	0.300894	0.748401	0.707235	2	sp|Q2FEX4|MTLD_STAA3/sp|P68824|TPIS_STAAW
		GO:0030490	maturation of SSU-rRNA	2/150	30/4099	0.300894	0.748401	0.707235	2	sp|Q6G7A4|RS9_STAAS/sp|A5IV09|RS11_STAA9
		GO:0045893	positive regulation of transcription, DNA-templated	2/150	30/4099	0.300894	0.748401	0.707235	2	sp|A5ISD9|CODY_STAA9/sp|Q5HF38|CCPA_STAAC
		GO:0046164	alcohol catabolic process	2/150	30/4099	0.300894	0.748401	0.707235	2	sp|Q2FEX4|MTLD_STAA3/sp|P68824|TPIS_STAAW
		GO:0046174	polyol catabolic process	2/150	30/4099	0.300894	0.748401	0.707235	2	sp|Q2FEX4|MTLD_STAA3/sp|P68824|TPIS_STAAW
		GO:1901616	organic hydroxy compound catabolic process	2/150	30/4099	0.300894	0.748401	0.707235	2	sp|Q2FEX4|MTLD_STAA3/sp|P68824|TPIS_STAAW
		GO:1902680	positive regulation of RNA biosynthetic process	2/150	30/4099	0.300894	0.748401	0.707235	2	sp|A5ISD9|CODY_STAA9/sp|Q5HF38|CCPA_STAAC
		GO:1903508	positive regulation of nucleic acid-templated transcription	2/150	30/4099	0.300894	0.748401	0.707235	2	sp|A5ISD9|CODY_STAA9/sp|Q5HF38|CCPA_STAAC
		GO:0016071	mRNA metabolic process	3/150	53/4099	0.306434	0.748401	0.707235	3	sp|Q6GHG0|RNJ2_STAAR/sp|Q2YX35|RNJ1_STAAB/sp|Q2YXP2|PNP_STAAB
		GO:0010628	positive regulation of gene expression	5/150	101/4099	0.310036	0.748401	0.707235	5	sp|Q6GEI3|RL3_STAAR/sp|A5ISD9|CODY_STAA9/sp|Q5HF38|CCPA_STAAC/sp|P68820|PGK_STAAU/sp|Q5HQV3|PGK_STAEQ
		GO:0000413	protein peptidyl-prolyl isomerization	1/150	10/4099	0.311489	0.748401	0.707235	1	sp|Q7A1C0|PPI1_STAAW
		GO:0006183	GTP biosynthetic process	1/150	10/4099	0.311489	0.748401	0.707235	1	sp|Q6GC82|IMDH_STAAS
		GO:0006448	regulation of translational elongation	1/150	10/4099	0.311489	0.748401	0.707235	1	sp|Q2YSH7|HPF_STAAB
		GO:0006635	fatty acid beta-oxidation	1/150	10/4099	0.311489	0.748401	0.707235	1	sp|Q2G124|THLA_STAA8
		GO:0006880	intracellular sequestering of iron ion	1/150	10/4099	0.311489	0.748401	0.707235	1	sp|Q2FWZ8|FTN_STAA8
		GO:0009062	fatty acid catabolic process	1/150	10/4099	0.311489	0.748401	0.707235	1	sp|Q2G124|THLA_STAA8
		GO:0010501	RNA secondary structure unwinding	1/150	10/4099	0.311489	0.748401	0.707235	1	sp|Q2FY15|CSHB_STAA8
		GO:0015988	energy coupled proton transmembrane transport, against electrochemical gradient	1/150	10/4099	0.311489	0.748401	0.707235	1	sp|Q2FI18|QOX1_STAA3
		GO:0015990	electron transport coupled proton transport	1/150	10/4099	0.311489	0.748401	0.707235	1	sp|Q2FI18|QOX1_STAA3
		GO:0017148	negative regulation of translation	1/150	10/4099	0.311489	0.748401	0.707235	1	sp|Q2YSH7|HPF_STAAB
		GO:0018208	peptidyl-proline modification	1/150	10/4099	0.311489	0.748401	0.707235	1	sp|Q7A1C0|PPI1_STAAW
		GO:0019395	fatty acid oxidation	1/150	10/4099	0.311489	0.748401	0.707235	1	sp|Q2G124|THLA_STAA8
		GO:0030258	lipid modification	1/150	10/4099	0.311489	0.748401	0.707235	1	sp|Q2G124|THLA_STAA8
		GO:0030855	epithelial cell differentiation	1/150	10/4099	0.311489	0.748401	0.707235	1	sp|P13645|K1C10_HUMAN
		GO:0034249	negative regulation of cellular amide metabolic process	1/150	10/4099	0.311489	0.748401	0.707235	1	sp|Q2YSH7|HPF_STAAB
		GO:0034440	lipid oxidation	1/150	10/4099	0.311489	0.748401	0.707235	1	sp|Q2G124|THLA_STAA8
		GO:0044242	cellular lipid catabolic process	1/150	10/4099	0.311489	0.748401	0.707235	1	sp|Q2G124|THLA_STAA8
		GO:0045900	negative regulation of translational elongation	1/150	10/4099	0.311489	0.748401	0.707235	1	sp|Q2YSH7|HPF_STAAB
		GO:0046710	GDP metabolic process	1/150	10/4099	0.311489	0.748401	0.707235	1	sp|Q2G1U0|KGUA_STAA8
		GO:0051238	sequestering of metal ion	1/150	10/4099	0.311489	0.748401	0.707235	1	sp|Q2FWZ8|FTN_STAA8
		GO:0051651	maintenance of location in cell	1/150	10/4099	0.311489	0.748401	0.707235	1	sp|Q2FWZ8|FTN_STAA8
		GO:0072329	monocarboxylic acid catabolic process	1/150	10/4099	0.311489	0.748401	0.707235	1	sp|Q2G124|THLA_STAA8
		GO:0090503	RNA phosphodiester bond hydrolysis, exonucleolytic	1/150	10/4099	0.311489	0.748401	0.707235	1	sp|Q2YX35|RNJ1_STAAB
		GO:0097577	sequestering of iron ion	1/150	10/4099	0.311489	0.748401	0.707235	1	sp|Q2FWZ8|FTN_STAA8
		GO:0006071	glycerol metabolic process	2/150	31/4099	0.314575	0.748401	0.707235	2	sp|P68824|TPIS_STAAW/sp|Q2FYZ5|GLPK_STAA8
		GO:0030162	regulation of proteolysis	2/150	31/4099	0.314575	0.748401	0.707235	2	sp|P68820|PGK_STAAU/sp|Q5HQV3|PGK_STAEQ
		GO:0046184	aldehyde biosynthetic process	2/150	31/4099	0.314575	0.748401	0.707235	2	sp|Q99W83|PDXT_STAAM/sp|P68824|TPIS_STAAW
		GO:0048585	negative regulation of response to stimulus	2/150	31/4099	0.314575	0.748401	0.707235	2	sp|P68820|PGK_STAAU/sp|Q5HQV3|PGK_STAEQ
		GO:1901136	carbohydrate derivative catabolic process	2/150	31/4099	0.314575	0.748401	0.707235	2	sp|Q8NYR1|DEOC1_STAAW/sp|Q6G7H3|DEOC2_STAAS
		GO:0006081	cellular aldehyde metabolic process	2/150	32/4099	0.328199	0.748401	0.707235	2	sp|Q99W83|PDXT_STAAM/sp|P68824|TPIS_STAAW
		GO:0034622	cellular protein-containing complex assembly	7/150	154/4099	0.332996	0.748401	0.707235	7	sp|Q6GG27|RL20_STAAR/sp|Q2FEP3|RS19_STAA3/sp|Q5HM01|RL23_STAEQ/sp|A6QJ80|RL5_STAAE/sp|A5IV09|RS11_STAA9/sp|Q6G773|RL23_STAAS/sp|Q2FJ94|RS7_STAA3
		GO:0009066	aspartate family amino acid metabolic process	4/150	80/4099	0.335955	0.748401	0.707235	4	sp|P63871|CYSK_STAAN/sp|A7WY46|METE_STAA1/sp|Q5HKH9|PFLB_STAEQ/sp|Q2FK44|PFLB_STAA3
		GO:0006879	cellular iron ion homeostasis	1/150	11/4099	0.336746	0.748401	0.707235	1	sp|Q2FWZ8|FTN_STAA8
		GO:0046916	cellular transition metal ion homeostasis	1/150	11/4099	0.336746	0.748401	0.707235	1	sp|Q2FWZ8|FTN_STAA8
		GO:0055072	iron ion homeostasis	1/150	11/4099	0.336746	0.748401	0.707235	1	sp|Q2FWZ8|FTN_STAA8
		GO:0055076	transition metal ion homeostasis	1/150	11/4099	0.336746	0.748401	0.707235	1	sp|Q2FWZ8|FTN_STAA8
		GO:0006066	alcohol metabolic process	4/150	82/4099	0.352819	0.748401	0.707235	4	sp|Q2FEX4|MTLD_STAA3/sp|P68824|TPIS_STAAW/sp|Q2FYZ5|GLPK_STAA8/sp|Q8NVH5|THIE_STAAW
		GO:0006766	vitamin metabolic process	6/150	132/4099	0.353117	0.748401	0.707235	6	sp|Q99W83|PDXT_STAAM/sp|A8Z3J8|PANC_STAAT/sp|Q6GFT6|RISB_STAAR/sp|Q5HIC5|PPAT_STAAC/sp|Q6G986|KCY_STAAS/sp|Q8NVH5|THIE_STAAW
		GO:0006767	water-soluble vitamin metabolic process	6/150	132/4099	0.353117	0.748401	0.707235	6	sp|Q99W83|PDXT_STAAM/sp|A8Z3J8|PANC_STAAT/sp|Q6GFT6|RISB_STAAR/sp|Q5HIC5|PPAT_STAAC/sp|Q6G986|KCY_STAAS/sp|Q8NVH5|THIE_STAAW
		GO:1901701	cellular response to oxygen-containing compound	2/150	34/4099	0.355216	0.748401	0.707235	2	sp|Q2FKC6|SODM2_STAA3/sp|P99098|SODM1_STAAN
		GO:0060429	epithelium development	1/150	12/4099	0.361083	0.748401	0.707235	1	sp|P13645|K1C10_HUMAN
		GO:0000028	ribosomal small subunit assembly	3/150	59/4099	0.367307	0.748401	0.707235	3	sp|Q2FEP3|RS19_STAA3/sp|A5IV09|RS11_STAA9/sp|Q2FJ94|RS7_STAA3
		GO:0016999	antibiotic metabolic process	3/150	59/4099	0.367307	0.748401	0.707235	3	sp|Q6GFK5|FUMC_STAAR/sp|Q6GGZ5|ODO1_STAAR/sp|Q6GHJ0|SUCC_STAAR
		GO:0006566	threonine metabolic process	2/150	35/4099	0.368585	0.748401	0.707235	2	sp|Q5HKH9|PFLB_STAEQ/sp|Q2FK44|PFLB_STAA3
		GO:0006575	cellular modified amino acid metabolic process	4/150	84/4099	0.369692	0.748401	0.707235	4	sp|A8Z3J8|PANC_STAAT/sp|Q6GBX4|DHPS_STAAS/sp|Q6G986|KCY_STAAS/sp|Q5HF42|FTHS_STAAC
		GO:0010468	regulation of gene expression	16/150	396/4099	0.375953	0.748401	0.707235	16	sp|Q6GEI3|RL3_STAAR/sp|P0C1S0|MGRA_STAAU/sp|P0A097|NUSG_STAAW/sp|Q6G609|ICAR_STAAS/sp|Q6G6T5|SARZ_STAAS/sp|Q6GBC4|SAER_STAAS/sp|A7X2P6|ARGR_STAA1/sp|A5ISD9|CODY_STAA9/sp|Q6GF08|RSBW_STAAR/sp|Q5HF38|CCPA_STAAC/sp|Q2YXP2|PNP_STAAB/sp|A8Z045|CLPP_STAAT/sp|Q7A8E1|WALR_STAAN/sp|P68820|PGK_STAAU/sp|Q2YSH7|HPF_STAAB/sp|Q5HQV3|PGK_STAEQ
		GO:1901565	organonitrogen compound catabolic process	5/150	110/4099	0.376149	0.748401	0.707235	5	sp|Q5HF24|DAAA_STAAC/sp|A8Z045|CLPP_STAAT/sp|P63871|CYSK_STAAN/sp|Q5HKH9|PFLB_STAEQ/sp|Q2FK44|PFLB_STAA3
		GO:0044085	cellular component biogenesis	18/150	449/4099	0.376706	0.748401	0.707235	18	sp|P13645|K1C10_HUMAN/sp|Q6GG27|RL20_STAAR/sp|Q2FEP3|RS19_STAA3/sp|Q5HM01|RL23_STAEQ/sp|Q6G7A4|RS9_STAAS/sp|Q6GEK7|RS13_STAAR/sp|A6QJ80|RL5_STAAE/sp|Q6GEI3|RL3_STAAR/sp|A5IV09|RS11_STAA9/sp|Q6G773|RL23_STAAS/sp|Q2FJ94|RS7_STAA3/sp|Q2G0S3|GLMU_STAA8/sp|Q6GI75|FABI_STAAR/sp|Q5HHT2|MURB_STAAC/sp|Q2YT62|YQGF_STAAB/sp|Q2YX35|RNJ1_STAAB/sp|P63871|CYSK_STAAN/sp|Q9ZHA2|SEPF_STAAU
		GO:0006464	cellular protein modification process	6/150	136/4099	0.379678	0.748401	0.707235	6	sp|P13645|K1C10_HUMAN/sp|A6QFD6|LIPA_STAAE/sp|P64227|GLMS_STAAM/sp|Q7A1C0|PPI1_STAAW/sp|A0A0H3JR16|LPLA1_STAAM/sp|Q2FY37|LIPM_STAA8
		GO:0036211	protein modification process	6/150	136/4099	0.379678	0.748401	0.707235	6	sp|P13645|K1C10_HUMAN/sp|A6QFD6|LIPA_STAAE/sp|P64227|GLMS_STAAM/sp|Q7A1C0|PPI1_STAAW/sp|A0A0H3JR16|LPLA1_STAAM/sp|Q2FY37|LIPM_STAA8
		GO:0045333	cellular respiration	5/150	111/4099	0.383531	0.748401	0.707235	5	sp|Q6GFK5|FUMC_STAAR/sp|Q6GGZ5|ODO1_STAAR/sp|Q7A181|QOX2_STAAW/sp|Q6GHJ0|SUCC_STAAR/sp|Q2FI18|QOX1_STAA3
		GO:0016043	cellular component organization	13/150	319/4099	0.384246	0.748401	0.707235	13	sp|P13645|K1C10_HUMAN/sp|Q6GG27|RL20_STAAR/sp|Q5HGH2|RRF_STAAC/sp|Q2FEP3|RS19_STAA3/sp|Q5HM01|RL23_STAEQ/sp|A6QJ80|RL5_STAAE/sp|A5IV09|RS11_STAA9/sp|Q6G773|RL23_STAAS/sp|Q2FJ94|RS7_STAA3/sp|O86490|RF3_STAAC/sp|Q6GI75|FABI_STAAR/sp|P63871|CYSK_STAAN/sp|Q9ZHA2|SEPF_STAAU
		GO:0009233	menaquinone metabolic process	1/150	13/4099	0.384532	0.748401	0.707235	1	sp|A8Z450|MENG_STAAT
		GO:0009234	menaquinone biosynthetic process	1/150	13/4099	0.384532	0.748401	0.707235	1	sp|A8Z450|MENG_STAAT
		GO:0016042	lipid catabolic process	1/150	13/4099	0.384532	0.748401	0.707235	1	sp|Q2G124|THLA_STAA8
		GO:0042594	response to starvation	1/150	13/4099	0.384532	0.748401	0.707235	1	sp|Q99TL8|RELA_STAAN
		GO:0051235	maintenance of location	1/150	13/4099	0.384532	0.748401	0.707235	1	sp|Q2FWZ8|FTN_STAA8
		GO:0061615	glycolytic process through fructose-6-phosphate	1/150	13/4099	0.384532	0.748401	0.707235	1	sp|P65695|PFKA_STAAW
		GO:0051704	multi-organism process	6/150	137/4099	0.386331	0.748401	0.707235	6	sp|P02976|SPA_STAA8/sp|A0A0H2XKG3|FNBB_STAA3/sp|Q53653|CLFA_STAAE/sp|Q2FE03|FNBA_STAA3/sp|P09616|HLA_STAAU/sp|Q99SN8|LUKL1_STAAM
		GO:0009163	nucleoside biosynthetic process	4/150	86/4099	0.386542	0.748401	0.707235	4	sp|A6QE71|GUAA_STAAE/sp|P66905|TGT_STAAN/sp|P67395|UPP_STAAM/sp|Q6GC82|IMDH_STAAS
		GO:0042455	ribonucleoside biosynthetic process	4/150	86/4099	0.386542	0.748401	0.707235	4	sp|A6QE71|GUAA_STAAE/sp|P66905|TGT_STAAN/sp|P67395|UPP_STAAM/sp|Q6GC82|IMDH_STAAS
		GO:1901659	glycosyl compound biosynthetic process	4/150	86/4099	0.386542	0.748401	0.707235	4	sp|A6QE71|GUAA_STAAE/sp|P66905|TGT_STAAN/sp|P67395|UPP_STAAM/sp|Q6GC82|IMDH_STAAS
		GO:0008654	phospholipid biosynthetic process	3/150	61/4099	0.387458	0.748401	0.707235	3	sp|A5ISB7|ACP_STAA9/sp|Q6GH88|CLS1_STAAR/sp|Q6GEY7|CLS2_STAAR
		GO:0072350	tricarboxylic acid metabolic process	3/150	61/4099	0.387458	0.748401	0.707235	3	sp|Q6GFK5|FUMC_STAAR/sp|Q6GGZ5|ODO1_STAAR/sp|Q6GHJ0|SUCC_STAAR
		GO:0010604	positive regulation of macromolecule metabolic process	5/150	112/4099	0.390911	0.748401	0.707235	5	sp|Q6GEI3|RL3_STAAR/sp|A5ISD9|CODY_STAA9/sp|Q5HF38|CCPA_STAAC/sp|P68820|PGK_STAAU/sp|Q5HQV3|PGK_STAEQ
		GO:0048519	negative regulation of biological process	8/150	190/4099	0.39379	0.748401	0.707235	8	sp|A6U3L9|LUXS_STAA2/sp|A5ISD9|CODY_STAA9/sp|Q5HF38|CCPA_STAAC/sp|Q2YXP2|PNP_STAAB/sp|A8Z045|CLPP_STAAT/sp|P68820|PGK_STAAU/sp|Q2YSH7|HPF_STAAB/sp|Q5HQV3|PGK_STAEQ
		GO:0000050	urea cycle	2/150	37/4099	0.394989	0.748401	0.707235	2	sp|Q2FZ72|CARB_STAA8/sp|Q6GHN3|CARA_STAAR
		GO:0000302	response to reactive oxygen species	2/150	37/4099	0.394989	0.748401	0.707235	2	sp|Q2FKC6|SODM2_STAA3/sp|P99098|SODM1_STAAN
		GO:0019627	urea metabolic process	2/150	37/4099	0.394989	0.748401	0.707235	2	sp|Q2FZ72|CARB_STAA8/sp|Q6GHN3|CARA_STAAR
		GO:0034599	cellular response to oxidative stress	2/150	37/4099	0.394989	0.748401	0.707235	2	sp|Q2FKC6|SODM2_STAA3/sp|P99098|SODM1_STAAN
		GO:0071941	nitrogen cycle metabolic process	2/150	37/4099	0.394989	0.748401	0.707235	2	sp|Q2FZ72|CARB_STAA8/sp|Q6GHN3|CARA_STAAR
[truncated: 5,733 more rows]
