# Supplementary material for: A strategy to re-sensitise drug-resistant Gram-positive bacteria to oxazolidinone-class antibiotics
Source: eBioMedicine. 2025 Sep 4;119:105914. doi: 10.1016/j.ebiom.2025.105914 (PMC12446384; doi:10.1016/j.ebiom.2025.105914)
Supplement: Table S3 [file mmc2.xlsx]

## Sheet: Ocular bacterial communities
Table S3: The proportion of bacteria in the ocular tissues of mice subjected to various treatments, as analyzed using 16S rRNA sequencing.
1: Bacterial communities in tears	Uninfected		Control		TP		Lysozyme		Combination
	Mean	SD	Mean	SD	Mean	SD	Mean	SD	Mean	SD
Others	0.403006	0.130993	0.443743	0.0100589	0.437836	0.14894	0.418704	0.012913	0.418714	0.122209
Clostridium_XlVa	0.0782021	0.0422331	0.084181	0.0437893	0.0831435	0.0256407	0.107604	0.0130832	0.0670472	0.0299023
Bifidobacterium	0.0611445	0.0289368	0.0462488	0.00816126	0.0564804	0.039963	0.0560932	0.023143	0.0510212	0.0296498
Blautia	0.0470082	0.0442037	0.0303864	0.00928487	0.0321841	0.0143888	0.0417595	0.0167719	0.0476763	0.0238673
Lachnospiracea_incertae_sedis	0.0455987	0.0258733	0.0374799	0.0217405	0.0283865	0.0174138	0.0411752	0.00823603	0.040607	0.0228142
Faecalibacterium	0.0391297	0.0207583	0.0317486	0.01651	0.025578	0.018741	0.0272711	0.00382721	0.0358136	0.0223994
Bacteroides	0.0391126	0.0439293	0.0419987	0.0373724	0.0232662	0.0127452	0.0207635	0.00799296	0.0261555	0.0134092
Escherichia	0.00195635	0.0023758	0.00128341	0.00164621	0.000409511	0.000505156	0.000652388	0.000353672	0.00247954	0.00250311
Prevotella	0.0286183	0.00836354	0.0252884	0.00486669	0.0351057	0.00189472	0.0259058	0.00304021	0.0454127	0.00477594
Roseburia	0.0221052	0.00742501	0.0108655	0.00255488	0.0123404	0.0060479	0.0132613	0.00171918	0.0198687	0.00313939
Megamonas	0.0200195	0.00775676	0.0183585	0.00846002	0.0102728	0.00121303	0.0246912	0.0120422	0.0253667	0.0181809
Coprococcus	0.0188107	0.0333296	0.00576432	0.00165777	0.006348	0.00266525	0.00758299	0.00376787	0.0140694	0.00939645
Ruminococcus	0.0179206	0.00702302	0.0151129	0.0041349	0.0224691	0.00304301	0.0189677	0.00401925	0.0194542	0.00882672
Gemmiger	0.0172759	0.00765682	0.0117458	0.00612262	0.0109219	0.00673557	0.0114997	0.00127968	0.0127696	0.00620038
Ruminococcus2	0.0143792	0.015137	0.00734143	0.00253245	0.00601448	0.00274982	0.00961229	0.00105491	0.0135862	0.00710364
Anaerostipes	0.0138236	0.00186132	0.0100454	0.00227136	0.0122543	0.00182424	0.0102504	0.00154396	0.0145852	0.00145178
Streptococcus	0.0111483	0.00958779	0.0255133	0.0165992	0.0146626	0.0108494	0.0171648	0.0145678	0.0155631	0.0118872
Lactobacillus	0.0109109	0.00649944	0.0132237	0.00932594	0.0142296	0.00322793	0.0102154	0.00638973	0.0126153	0.00945461
Lactococcus	0.00955455	0.0134761	0.00232739	0.00253127	0.00235362	0.00268262	0.00161787	0.000587589	0.00882308	0.0204383
Eubacterium	0.00925129	0.00651536	0.00756068	0.00173166	0.0101253	0.00559659	0.00615122	0.00233766	0.00789735	0.00354023
Fusicatenibacter	0.00877278	0.00649519	0.00790883	0.00386983	0.00562363	0.0030822	0.00587443	0.00165678	0.00963856	0.00672638
Yersinia	0.0081038	0.0129843	0.000968751	0.000840011	0.00153503	0.00164003	0.00120347	0.000649975	0.00643243	0.015536
Dorea	0.00804694	0.00438187	0.00554515	0.00134877	0.00605697	0.00166447	0.00681873	0.00193622	0.00777611	0.00346244
Elizabethkingia	0.00712835	0.0105249	0.00145325	0.00148447	0.001369	0.00172145	0.00121214	0.0011872	0.00679648	0.017092
Collinsella	0.00710921	0.00433142	0.00618928	0.0034133	0.0096369	0.00414386	0.0129795	0.00768338	0.00663048	0.00268175
Clostridium_IV	0.00704217	0.00592915	0.00741048	0.00352618	0.00461573	0.0051777	0.0061083	0.00176758	0.0045198	0.00261511
Allobaculum	0.00703613	0.010367	0.00944225	0.00881859	0.00988733	0.00486121	0.00772946	0.00776168	0.00910711	0.0109838
Phascolarctobacterium	0.00664052	0.00507664	0.0129584	0.0166256	0.00612761	0.00306052	0.00336849	0.00145512	0.00429043	0.00229662
Clostridium_sensu_stricto	0.00635161	0.00584741	0.00398563	0.00170552	0.00614158	0.00108042	0.00326684	0.00129301	0.00612365	0.00298422
Barnesiella	0.00601745	0.00432618	0.0327265	0.0509243	0.0129576	0.00854964	0.0399496	0.0154368	0.0146536	0.0085119
Clostridium_XVIII	0.00593398	0.00384986	0.00492206	0.00214167	0.00843779	0.00643141	0.00616591	0.00242228	0.0081272	0.00672951
Propionibacterium	0.00566371	0.00190115	0.00294976	0.000644633	0.00240096	0.000308715	0.00257803	0.000721294	0.00648674	0.00227852
Oscillibacter	0.00440638	0.00153983	0.00664738	0.00481213	0.00854169	0.00768115	0.0118234	0.0107777	0.0076738	0.00686762
GpI	0.00224748	0.00292117	0.000348435	9.88266e-05	0.0523515	0.0822849	0.00283615	0.00208078	0.00143325	0.00213439
Staphylococcus	0.000522667	0.000195804	0.0263266	0.000806718	0.0199343	0.00570508	0.0171422	0.00158833	0.00078438	0.000423269
Note
1: Probiotics and pathogen were highlighted by red and blue, respectively.
2: Anaerobic and facultative anaerobic bacteria were highlighted by bold and slim sizes, respectively.
2: Bacteria in ocular homogenates	Uninfected		Control		TP		Lysozyme		Combination
	Mean	SD	Mean	SD	Mean	SD	Mean	SD	Mean	SD
Others	0.480433	0.0673232	0.0575789	0.0269632	0.249397	0.0756314	0.304399	0.0421759	0.273931	0.0203818
Barnesiella	0.0139004	0.0148034	0.000448397	5.72409e-05	0.0214308	0.0282634	0.0343365	0.0461242	0.00963675	0.0104166
Clostridium_XlVa	0.0828626	0.0476194	0.00260565	0.00244893	0.0293158	0.018899	0.0423919	0.0457304	0.0432965	0.0350056
Corynebacterium	0.0494004	0.0471189	0.126771	0.194059	0.0663384	0.0672819	0.0504172	0.0323486	0.0425274	0.0228238
Bacteroides	0.0759541	0.0143533	0.00322175	0.0030332	0.00635948	0.0020951	0.00465036	0.0034629	0.115696	0.0136665
Bifidobacterium	0.0247316	0.0245783	0.000343777	0.00053889	0.0292577	0.0410633	0.00787251	0.00667105	0.0200786	0.0145376
Prevotella	0.0286682	0.024744	0.00163694	0.00248413	0.0140088	0.0215564	0.00765308	0.00438473	0.0217122	0.0118907
Lachnospiracea_incertae_sedis	0.0364966	0.0387567	0.00173965	0.00301316	0.0263511	0.0191354	9.0758e-05	0.000157198	0.0446276	0.00603641
Lactobacillus	0.0343209	0.0292409	0.0122159	0.00835701	0.0148405	0.0108395	0.0140516	0.0039825	0.0195996	0.00373173
Phascolarctobacterium	0.00478239	0.00458851	0.000211974	0.00036715	0.00177524	0.0016797	0.000125085	0.00011646	0.00873748	0.00872812
Roseburia	0.0208726	0.00490158	0.00397889	0.00152263	0.0104654	0.00270602	0.000854696	0.000858739	0.0725815	0.0166264
Alloprevotella	0.0192371	0.0205827	0.000108358	9.47302e-05	0.0180709	0.0238833	0.0257862	0.0426226	0.00154055	0.00111884
Faecalibacterium	0.0187662	0.00437471	0.0031277	0.00541733	0.00657622	0.0062939	0.00151262	0.00165855	0.103753	0.00428106
Blautia	0.0158962	0.0119277	0.00515452	0.00509822	0.0179409	0.0158076	0.00681536	0.00600285	0.0483276	0.0139872
Ruminococcus2	0.0153886	0.00229128	0.000302076	0.000376199	0.00280055	0.00485069	0.00224894	0.00389528	0.0162444	0.00307711
Clostridium_XVIII	0.011798	0.0191241	0.000168118	0.000291188	0.00269378	0.00208898	0.00260861	0.00286684	0.010511	0.012908
Allobaculum	0.0111903	0.0168097	0.000299688	0.000519075	0.00772959	0.00902763	0.0154159	0.0133917	0.00177303	0.00249728
Gemmiger	0.00886835	0.0115983	0.00636241	0.00921976	0.00381379	0.00447871	0	0	0.0190506	0.0116931
Staphylococcus	0.00750813	0.0112409	0.750796	0.122387	0.406755	0.0641063	0.313227	0.0171631	0.0268323	0.00763559
Pseudomonas	0.00717485	0.0120252	0.000950826	0.00117213	0.00239381	0.00353611	0.0373611	0.0565954	0.00208952	0.00343731
Burkholderia	0.00653302	0.00316669	0.0107504	0.00964246	0.0114212	0.00466775	0.0166807	0.00132662	0.00955159	0.00159935
Streptococcus	0.00584895	0.00612469	0.00716868	0.00450229	0.000785124	0.000556798	3.49069e-05	6.04606e-05	0.0351628	0.00770364
Ruminococcus	0.00552191	0.00306531	0.0021039	0.00065895	0.0101655	0.00909379	0.00175033	0.00180263	0.0293794	0.0105771
Eubacterium	0.00393646	0.00432311	3.65473e-05	6.33018e-05	0.0121007	0.0169345	0.0166902	0.0150828	0.000690505	0.00119599
Turicibacter	0.00375552	0.00607318	0	0	0.0203092	0.0137576	0.0138069	0.0118794	1.56933e-05	2.71816e-05
GpI	0.00316474	0.00251454	0.000269081	0.000466063	0.00525812	0.00568565	0.0420489	0.0596488	0.000814424	0.000556593
Fusicatenibacter	0.00203338	0.00240098	0.00113269	0.00196188	0.0016463	0.00224267	0	0	0.0216413	0.00767648
Acinetobacter	0.000955743	0.0010469	0.000515777	0.000433692	0	0	0.0371694	0.0579149	0.00019698	0.000200162
Note
1: Probiotics and pathogen were highlighted by red and blue, respectively.
2: Aerobic, anaerobic and facultative anaerobic bacteria were highlighted by underlined, bold and slim sizes, respectively.
