# Supplementary material for: A strategy to re-sensitise drug-resistant Gram-positive bacteria to oxazolidinone-class antibiotics
Source: eBioMedicine. 2025 Sep 4;119:105914. doi: 10.1016/j.ebiom.2025.105914 (PMC12446384; doi:10.1016/j.ebiom.2025.105914)
Supplement: Table S1 [file mmc4.xlsx]

## Sheet: Relative inhibition ratio (%)
Table S1: Relative inhibition ratios for the high throughput screening.
No	FDA-approved drugs	Relative inhibition ratio (mean ± SD, %)		Mean	SD	Mean	SD
		MRSA	MRSE
1	Deferasirox	-22.73±11.38	-19.72±9.01	-22.73	11.38	-19.72	9.01
2	Bifonazole	-1.64±16.36	36.19±15.34	-1.64	16.36	36.19	15.34
3	Piroxicam	-15.98±19.09	-31.59±13.61	-15.98	19.09	-31.59	13.61
4	Pefloxacin Mesylate	-45.28±13.86	1.5±2.73	-45.28	13.86	1.5	2.73
5	Gemcitabine	2.23±1.93	0.5±7.15	2.23	1.93	0.5	7.15
6	Metoprolol Tartrate	13.31±12.98	33.37±5.25	13.31	12.98	33.37	5.25
7	Glipizide	18.97±10.38	-13.06±2.79	18.97	10.38	-13.06	2.79
8	Diethylstilbestrol	-9.52±8.37	-61.5±1.49	-9.52	8.37	-61.5	1.49
9	Glyburide (Glibenclamide)	6.99±29.38	-24.17±16.29	6.99	29.38	-24.17	16.29
10	Diltiazem HCl	29.31±10.52	-17.1±30.86	29.31	10.52	-17.1	30.86
11	Adefovir Dipivoxil	1.7±14.8	-56.37±24.62	1.7	14.8	-56.37	24.62
12	Diphenhydramine HCl	26.71±1.13	-73.5±25.59	26.71	1.13	-73.5	25.59
13	Zalcitabine	-1.45±3.89	-49.67±17.45	-1.45	3.89	-49.67	17.45
14	Dapoxetine HCl	11.67±8.22	-50.33±9.88	11.67	8.22	-50.33	9.88
15	Azathioprine	-1.48±15.05	-29.06±12.85	-1.48	15.05	-29.06	12.85
16	Valaciclovir HCl	-17.55±23.36	-10.69±10.66	-17.55	23.36	-10.69	10.66
17	Diclazuril	-10.4±33.53	21.31±16.07	-10.4	33.53	21.31	16.07
18	Formestane	0.84±23.05	2.26±3.63	0.84	23.05	2.26	3.63
19	Uridine	-17.34±10.98	7.34±18.41	-17.34	10.98	7.34	18.41
20	Mubritinib (TAK 165)	-6.16±3.52	-44.89±10.15	-6.16	3.52	-44.89	10.15
21	Flunarizine 2HCl	-8.12±11.59	-22.12±9.46	-8.12	11.59	-22.12	9.46
22	Irinotecan HCl Trihydrate	13.65±11.07	15.26±7.11	13.65	11.07	15.26	7.11
23	Fenticonazole Nitrate	-29.92±34.03	29.44±9.4	-29.92	34.03	29.44	9.4
24	Apatinib mesylate	4.72±30.63	-26.72±0.95	4.72	30.63	-26.72	0.95
25	Rebamipide	6.31±1.71	27.27±3.82	6.31	1.71	27.27	3.82
26	Idelalisib (CAL-101, GS-1101)	-3.98±17.59	-27.59±3.05	-3.98	17.59	-27.59	3.05
27	Aspartame	3.72±22.98	-44.21±17.18	3.72	22.98	-44.21	17.18
28	Eltrombopag Olamine	-19.27±24.09	-61.39±29.66	-19.27	24.09	-61.39	29.66
29	Candesartan Cilexetil	12.46±9.18	-39.67±14.46	12.46	9.18	-39.67	14.46
30	Galunisertib (LY2157299)	9.98±15.31	-7.4±11.16	9.98	15.31	-7.4	11.16
31	Phentolamine Mesylate	3.59±27.98	-6.59±26.28	3.59	27.98	-6.59	26.28
32	Esomeprazole sodium	-6.7±24.99	-35.63±10.94	-6.7	24.99	-35.63	10.94
33	Indomethacin	10.38±8.97	-88.82±8.33	10.38	8.97	-88.82	8.33
34	Ganciclovir	-18.04±23.35	-12.68±22.11	-18.04	23.35	-12.68	22.11
35	Terbinafine	0.46±1.83	-23.97±28.71	0.46	1.83	-23.97	28.71
36	Roxatidine Acetate HCl	4.19±19.54	25.43±4.84	4.19	19.54	25.43	4.84
37	Levonorgestrel	7.73±15.93	-16.71±3.11	7.73	15.93	-16.71	3.11
38	Protionamide	-10.77±9.81	-0.67±2.92	-10.77	9.81	-0.67	2.92
39	Gemfibrozil	3.92±6.71	35.37±8.74	3.92	6.71	35.37	8.74
40	Idoxuridine	5.47±2.31	5.43±13.14	5.47	2.31	5.43	13.14
41	Indapamide	11.33±13.97	17.93±4.62	11.33	13.97	17.93	4.62
42	Sparfloxacin	-2.83±19.66	-18.44±7.24	-2.83	19.66	-18.44	7.24
43	Mitotane	6.53±17.56	13.87±7.88	6.53	17.56	13.87	7.88
44	Felodipine	-1.59±16.81	-44.28±3.69	-1.59	16.81	-44.28	3.69
45	Methylprednisolone	5.43±8.69	-68.75±6.11	5.43	8.69	-68.75	6.11
46	Deflazacort	-20.88±27.55	-33.59±14.38	-20.88	27.55	-33.59	14.38
47	Meloxicam	5.42±2.57	14.04±6.12	5.42	2.57	14.04	6.12
48	Nizatidine	24.71±66.5	23.77±25.96	24.71	66.5	23.77	25.96
49	Nimesulide	-2.2±29.57	-26.47±8.44	-2.2	29.57	-26.47	8.44
50	Volasertib (BI 6727)	13.23±17.25	17.86±15.93	13.23	17.25	17.86	15.93
51	Dyclonine HCl	-6.15±5.4	-39.87±16.05	-6.15	5.4	-39.87	16.05
52	Fesoterodine Fumarate	18.6±12.27	-49.5±7.6	18.6	12.27	-49.5	7.6
53	Cyproterone Acetate	4±4.23	12.09±7.48	4	4.23	12.09	7.48
54	Silmitasertib (CX-4945)	-9.27±23.62	4.55±13.49	-9.27	23.62	4.55	13.49
55	Memantine HCl	0.43±1.22	44.22±2.56	0.43	1.22	44.22	2.56
56	Artemether	-1.83±3	-23.3±8.36	-1.83	3	-23.3	8.36
57	Cyproheptadine HCl	0.06±16.66	25.09±2.22	0.06	16.66	25.09	2.22
58	Artesunate	-9.26±17.44	-14.73±3.61	-9.26	17.44	-14.73	3.61
59	Doxifluridine	7.8±5.92	-73.86±4.06	7.8	5.92	-73.86	4.06
60	Colchicine	-3.04±28.43	-82.51±1.64	-3.04	28.43	-82.51	1.64
61	Pioglitazone HCl	16.12±7.29	-67.17±12.26	16.12	7.29	-67.17	12.26
62	Cyclosporin A	9.74±4.69	-46.32±8.65	9.74	4.69	-46.32	8.65
63	Captopril	2.96±24.21	24.1±7.69	2.96	24.21	24.1	7.69
64	Dihydroartemisinin (DHA)	-10.33±31.93	5.56±8.92	-10.33	31.93	5.56	8.92
65	Mesna	6.44±4.97	-16.12±6.86	6.44	4.97	-16.12	6.86
66	Carbidopa	2.65±34.71	7.79±13.96	2.65	34.71	7.79	13.96
67	Methocarbamol	-12.26±37.17	3.09±7.93	-12.26	37.17	3.09	7.93
68	Valsartan	-6.2±10.76	-17.69±3.75	-6.2	10.76	-17.69	3.75
69	Prednisolone	7.76±9.93	11.64±3.25	7.76	9.93	11.64	3.25
70	Dipyridamole	-0.21±9.57	45.8±8.06	-0.21	9.57	45.8	8.06
71	Telmisartan	-10.11±14.86	65.63±59.29	-10.11	14.86	65.63	59.29
72	Hydroxyurea	-5.57±5.45	0.28±13.54	-5.57	5.45	0.28	13.54
73	Thiabendazole	6.82±11.79	-16.72±3.32	6.82	11.79	-16.72	3.32
74	Potassium Iodide	-10.91±17.61	-41.54±6.3	-10.91	17.61	-41.54	6.3
75	Guaifenesin	0.83±13.75	-65.44±7.11	0.83	13.75	-65.44	7.11
76	Tropisetron HCl	1.82±1.55	-63.94±2.85	1.82	1.55	-63.94	2.85
77	Rifabutin	1.68±10.03	-41.72±4.09	1.68	10.03	-41.72	4.09
78	Nicotinamide (Vitamin B3)	13.92±14.84	-70.39±5.62	13.92	14.84	-70.39	5.62
79	Nevirapine	25.21±8.81	-17.06±12.68	25.21	8.81	-17.06	12.68
80	Vitamin B12	1.84±11.2	-12.54±22.58	1.84	11.2	-12.54	22.58
81	Oxytetracycline Dihydrate	0.71±1.41	-9.76±1.72	0.71	1.41	-9.76	1.72
82	DL-Carnitine HCl	12.17±15.21	-4.96±4.51	12.17	15.21	-4.96	4.51
83	Orphenadrine Citrate	-22.48±36.26	29.2±3.74	-22.48	36.26	29.2	3.74
84	Enoxolone	3.46±19.24	-41.39±2.04	3.46	19.24	-41.39	2.04
85	Gimeracil	-0.41±2.1	15.5±10.36	-0.41	2.1	15.5	10.36
86	Nalidixic acid	1.07±3.97	38.3±3.97	1.07	3.97	38.3	3.97
87	Cyclophosphamide Monohydrate	-2.87±12.46	63.28±2.77	-2.87	12.46	63.28	2.77
88	Orotic acid (6-Carboxyuracil)	7.55±7.17	20.28±6.54	7.55	7.17	20.28	6.54
89	Tolnaftate	4.71±17.98	-40.61±7.6	4.71	17.98	-40.61	7.6
90	Piperine	-0.32±11.19	2.83±14.34	-0.32	11.19	2.83	14.34
91	Terazosin HCl Dihydrate	-5.06±14.64	-50.56±17.14	-5.06	14.64	-50.56	17.14
92	Rutin	-1.82±5.9	-50.95±0.31	-1.82	5.9	-50.95	0.31
93	Bromhexine HCl	4.7±23.67	-109.4±9.49	4.7	23.67	-109.4	9.49
94	Silibinin	-8.03±12.26	-22.71±9.65	-8.03	12.26	-22.71	9.65
95	Lovastatin	14.98±5.93	-20.5±29.18	14.98	5.93	-20.5	29.18
96	Troxerutin	14.88±21.56	-47.91±11.49	14.88	21.56	-47.91	11.49
97	NEXIUM (esomeprazole magnesium)	0.08±14.06	-40.36±13.8	0.08	14.06	-40.36	13.8
98	Diclofenac Sodium	14.56±11.49	-22.92±5.48	14.56	11.49	-22.92	5.48
99	Nicotinic Acid	-5.23±8.46	-20.8±11	-5.23	8.46	-20.8	11
100	Avobenzone	6.07±6.11	-17.27±11.02	6.07	6.11	-17.27	11.02
101	Nimodipine	-4.33±9.8	10.91±7.04	-4.33	9.8	10.91	7.04
102	Amlodipine	0.61±3.39	28.94±2.87	0.61	3.39	28.94	2.87
103	Nisoldipine	-0.69±3.81	-37.42±13.71	-0.69	3.81	-37.42	13.71
104	Metronidazole	4.28±14.04	29.92±6.83	4.28	14.04	29.92	6.83
105	Oxybutynin	-4.23±12.59	-33.22±12.45	-4.23	12.59	-33.22	12.45
106	Flutamide	-4.01±6.92	18.71±6.6	-4.01	6.92	18.71	6.6
107	Enoxacin	2.27±10.68	-38.83±6.93	2.27	10.68	-38.83	6.93
108	Fluvastatin Sodium	-16.25±31.09	-16.79±0.67	-16.25	31.09	-16.79	0.67
109	Pitavastatin Calcium	6.57±17.96	-74.94±9.96	6.57	17.96	-74.94	9.96
110	Tioconazole	9±16.57	-43.61±10.78	9	16.57	-43.61	10.78
111	Rifapentine	5.86±3.21	8.33±11.57	5.86	3.21	8.33	11.57
112	Tropicamide	-4.26±23.83	3.13±14.05	-4.26	23.83	3.13	14.05
113	Tiopronin	-5.03±30.48	-42.41±14.77	-5.03	30.48	-42.41	14.77
114	Yohimbine HCl	24.26±8.24	7.4±17.93	24.26	8.24	7.4	17.93
115	Balofloxacin	1.41±35.49	-53.19±8.47	1.41	35.49	-53.19	8.47
116	5-hydroxytryptophan (5-HTP)	8.11±6.06	-9.11±3.72	8.11	6.06	-9.11	3.72
117	Lafutidine	12.75±3.24	10.87±29.05	12.75	3.24	10.87	29.05
118	Ammonium Glycyrrhizinate	0.16±8.27	32.01±7.4	0.16	8.27	32.01	7.4
119	Moxonidine	-0.04±10.48	-7.28±10.38	-0.04	10.48	-7.28	10.38
120	Butylscopolamine Bromide	12.07±7.07	5.35±6.17	12.07	7.07	5.35	6.17
121	Ozagrel HCl	-6.43±5.32	-21.28±13.04	-6.43	5.32	-21.28	13.04
122	D-Mannitol	-4.04±13.76	-41.56±8.13	-4.04	13.76	-41.56	8.13
123	Argatroban	-5.85±6.04	-14.81±5.4	-5.85	6.04	-14.81	5.4
124	L-carnitine	-2.31±6.15	-14.18±9.39	-2.31	6.15	-14.18	9.39
125	Mecarbinate	8.94±4.87	-59.56±7.86	8.94	4.87	-59.56	7.86
126	Sorbitol	4.45±31.87	-51.17±8.7	4.45	31.87	-51.17	8.7
127	Rosiglitazone HCl	1.16±22.79	-4.51±21.45	1.16	22.79	-4.51	21.45
128	Ipriflavone (Osteofix)	-1.84±17.88	-4.77±9.01	-1.84	17.88	-4.77	9.01
129	Suprofen	-15.67±19.88	-52.06±15.31	-15.67	19.88	-52.06	15.31
130	Pregnenolone	2.46±35.24	15.29±5.08	2.46	35.24	15.29	5.08
131	Pyrazinamide	-10.93±42.36	16.16±10.64	-10.93	42.36	16.16	10.64
132	Sulfamethoxazole	11.33±8.67	13.96±3.18	11.33	8.67	13.96	3.18
133	Quetiapine Fumarate	-1.2±4.41	-28.86±8.64	-1.2	4.41	-28.86	8.64
134	Sulfisoxazole	-15.57±12.55	29.55±16.83	-15.57	12.55	29.55	16.83
135	Rifampin	32.55±50.09	30.44±7.29	32.55	50.09	30.44	7.29
136	Crystal Violet	1.62±3.01	21.95±8.21	1.62	3.01	21.95	8.21
137	Cefditoren Pivoxil	19.69±26.76	-10.06±2.81	19.69	26.76	-10.06	2.81
138	Haloperidol	-3.22±7.83	-26.56±12.04	-3.22	7.83	-26.56	12.04
139	Sulfadiazine	-3.38±8.74	-47.24±5.88	-3.38	8.74	-47.24	5.88
140	Phenindione	-3.27±18.65	-94.56±11.53	-3.27	18.65	-94.56	11.53
141	Chlorprothixene	-4.23±19.27	-62.72±1.9	-4.23	19.27	-62.72	1.9
142	Alibendol	8.59±9.42	-48.13±6.61	8.59	9.42	-48.13	6.61
143	Oxytetracycline (Terramycin)	9.4±40.09	8.94±2.68	9.4	40.09	8.94	2.68
144	Triamcinolone	-15.34±37.43	0.74±19.25	-15.34	37.43	0.74	19.25
145	Atorvastatin Calcium	10.08±9.22	-31.68±22.14	10.08	9.22	-31.68	22.14
146	Inosine	7.52±26.4	-19.23±12.45	7.52	26.4	-19.23	12.45
147	Famotidine	4.25±3.79	11.47±7.73	4.25	3.79	11.47	7.73
148	Tolbutamide	-9.31±39.67	-6.84±12.39	-9.31	39.67	-6.84	12.39
149	Moexipril HCl	-11.14±5.36	21.54±0.5	-11.14	5.36	21.54	0.5
150	Levosimendan	-1.19±9.18	-14.89±10.24	-1.19	9.18	-14.89	10.24
151	Clevidipine Butyrate	10.69±1.81	7.5±3.33	10.69	1.81	7.5	3.33
152	Amantadine HCl	-12.21±27.73	28.73±7.89	-12.21	27.73	28.73	7.89
153	Cefoxitin sodium	-12.61±4.88	2.22±9.15	-12.61	4.88	2.22	9.15
154	Amfebutamone (Bupropion) HCl	-4.97±2.76	-80.33±5.32	-4.97	2.76	-80.33	5.32
155	Adiphenine HCl	-24.03±16.34	-58.99±3.92	-24.03	16.34	-58.99	3.92
156	Benserazide HCl	-19.07±12.95	-61.01±10.01	-19.07	12.95	-61.01	10.01
157	Duloxetine HCl	10.97±7.35	-92.06±3.59	10.97	7.35	-92.06	3.59
158	Bupivacaine HCl	16.95±6.89	-54.62±6.44	16.95	6.89	-54.62	6.44
159	Trimebutine	22.92±19.3	11±6.84	22.92	19.3	11	6.84
160	Bethanechol chloride	6.01±11.26	-49.94±19.79	6.01	11.26	-49.94	19.79
161	Thioguanine	18.16±12.46	8.25±10.98	18.16	12.46	8.25	10.98
162	Nystatin (Fungicidin)	-14.24±53.87	22.48±16.03	-14.24	53.87	22.48	16.03
163	Thiotepa	-14.99±14.05	23.05±3.3	-14.99	14.05	23.05	3.3
164	Isoniazid	5.08±1.78	9.01±4.94	5.08	1.78	9.01	4.94
165	Toremifene Citrate	-13.85±35.73	55.59±4.93	-13.85	35.73	55.59	4.93
166	Levofloxacin	4.11±8.3	61.94±10.17	4.11	8.3	61.94	10.17
167	Ethionamide	8.14±11.68	59.9±15.05	8.14	11.68	59.9	15.05
168	Enalapril Maleate	5.47±0.55	-23.69±12.94	5.47	0.55	-23.69	12.94
169	Trifluridine	-7.74±18.64	-1.22±20.01	-7.74	18.64	-1.22	20.01
170	Menadione	-16.45±11.95	-43.28±16.06	-16.45	11.95	-43.28	16.06
171	Azacitidine	1.14±17.78	-24.81±1.34	1.14	17.78	-24.81	1.34
172	Metformin HCl	-7.6±13.61	-66.06±1.61	-7.6	13.61	-66.06	1.61
173	Vidarabine	7.77±20.28	-74.72±3.46	7.77	20.28	-74.72	3.46
174	Methoxsalen	4.56±1.17	-68.13±7.65	4.56	1.17	-68.13	7.65
175	Verteporfin	-2.93±43.17	0.5±10.06	-2.93	43.17	0.5	10.06
176	Miconazole Nitrate	1.38±8.31	-38.33±9.39	1.38	8.31	-38.33	9.39
177	Ivabradine HCl	-1.96±3.55	10.73±17.8	-1.96	3.55	10.73	17.8
178	Chlorpromazine HCl	-1.52±17.46	17.05±7.45	-1.52	17.46	17.05	7.45
179	Rivastigmine Tartrate	-9.52±22.74	-54.94±3.46	-9.52	22.74	-54.94	3.46
180	Clindamycin HCl	-1.48±27.48	62.5±6.35	-1.48	27.48	62.5	6.35
181	Dexmedetomidine HCl	-1.08±13.81	-15.5±3.62	-1.08	13.81	-15.5	3.62
182	Clonidine HCl	3.01±12.7	7.76±3.36	3.01	12.7	7.76	3.36
183	Betaxolol	-4.7±12.74	41.68±15.18	-4.7	12.74	41.68	15.18
184	Clozapine	7.16±1	-20.56±6.98	7.16	1	-20.56	6.98
185	Detomidine HCl	5.87±8.84	1.08±19.64	5.87	8.84	1.08	19.64
186	Pramipexole	2.91±8.88	-23.99±8.98	2.91	8.88	-23.99	8.98
187	Almotriptan Malate	0.73±9.83	-83.43±6.92	0.73	9.83	-83.43	6.92
188	Domperidone	0.88±13.31	-75.25±14.44	0.88	13.31	-75.25	14.44
189	Ambrisentan	11.81±10.32	-99.04±9.82	11.81	10.32	-99.04	9.82
190	Estriol	13.68±18.36	-49±4.3	13.68	18.36	-49	4.3
191	Bexarotene	-70.62±3.6	22.9±14.75	-70.62	3.6	22.9	14.75
192	Famciclovir	3.09±3.04	-3.95±25.46	3.09	3.04	-3.95	25.46
193	Teniposide	-10.54±3.82	-21.12±12.48	-10.54	3.82	-21.12	12.48
194	Sulfamethizole	-12.63±19.22	14.68±3.74	-12.63	19.22	14.68	3.74
195	Tetrabenazine (Xenazine)	-2.6±21.14	-0.71±14.35	-2.6	21.14	-0.71	14.35
196	Sulbactam	-11.46±13.27	-10.69±6.52	-11.46	13.27	-10.69	6.52
197	Rifaximin	-3.77±4.92	15.56±13.78	-3.77	4.92	15.56	13.78
198	Tolfenamic Acid	0.48±23.83	-18.9±43.57	0.48	23.83	-18.9	43.57
199	Simvastatin	-2.95±13.13	5.56±15.13	-2.95	13.13	5.56	15.13
200	Pranoprofen	9.96±9.82	64.14±6.72	9.96	9.82	64.14	6.72
201	Ramipril	2.57±10.43	-1.9±10.48	2.57	10.43	-1.9	10.48
202	Sulphadimethoxine	-12.26±5.62	-22.52±2.57	-12.26	5.62	-22.52	2.57
203	Fenofibrate	0.87±4.31	-56.28±13.14	0.87	4.31	-56.28	13.14
204	Rimantadine	7.68±5.31	-77.39±9.61	7.68	5.31	-77.39	9.61
205	Ranolazine	6.13±18.95	-92.79±21.98	6.13	18.95	-92.79	21.98
206	Primidone	-1.17±31.06	-49.44±1.35	-1.17	31.06	-49.44	1.35
207	Ranitidine Hydrochloride	0.54±22.93	54.68±15.92	0.54	22.93	54.68	15.92
208	Nefiracetam	0.06±5.45	31.9±27.66	0.06	5.45	31.9	27.66
209	Temocapril HCl	-23.43±7.54	-73.44±10	-23.43	7.54	-73.44	10
210	Fluocinolone Acetonide	6.28±5.26	-7.26±22.97	6.28	5.26	-7.26	22.97
211	Gabexate Mesylate	-19.84±36.97	-33.65±2.63	-19.84	36.97	-33.65	2.63
212	Gallamine Triethiodide	8.64±8.39	-39.06±1.51	8.64	8.39	-39.06	1.51
213	Rasagiline Mesylate	6.29±3.22	-14.89±5.57	6.29	3.22	-14.89	5.57
214	Hexestrol	-9.9±14.97	-54.89±3.91	-9.9	14.97	-54.89	3.91
215	Naltrexone HCl	-10.6±21.26	56.96±14.42	-10.6	21.26	56.96	14.42
216	Imatinib (STI571)	9.67±10.27	52.11±7.83	9.67	10.27	52.11	7.83
217	Levosulpiride	3.26±9.14	8.55±20.42	3.26	9.14	8.55	20.42
218	Lincomycin HCl	-1.53±2.75	-14.5±3.16	-1.53	2.75	-14.5	3.16
219	Pantoprazole	5.71±6.63	-50.65±23.04	5.71	6.63	-50.65	23.04
220	Loperamide HCl	-9.14±22.3	-71.05±5.44	-9.14	22.3	-71.05	5.44
221	Flunixin Meglumin	15.41±5.53	-51.06±9.62	15.41	5.53	-51.06	9.62
222	Manidipine	-34.68±23.88	-20.26±4.95	-34.68	23.88	-20.26	4.95
223	Imidapril HCl	11.7±9.21	6.83±17.61	11.7	9.21	6.83	17.61
224	Manidipine 2HCl	7.42±16.33	8.14±10.48	7.42	16.33	8.14	10.48
225	AICAR (Acadesine)	5.22±18.3	-41.65±9.57	5.22	18.3	-41.65	9.57
226	Nicorandil	12.67±15.58	-32.04±12.09	12.67	15.58	-32.04	12.09
227	Acipimox	9.22±10.08	-28.24±3.69	9.22	10.08	-28.24	3.69
228	Tamoxifen Citrate	9.18±42.95	-27.37±3.53	9.18	42.95	-27.37	3.53
229	Aciclovir	3.79±3.09	-28.06±12.17	3.79	3.09	-28.06	12.17
230	Meglumine	6.84±12.85	-25.22±8.89	6.84	12.85	-25.22	8.89
231	Nifedipine	5.22±1.48	-2.98±13.8	5.22	1.48	-2.98	13.8
232	Aripiprazole	-10.3±28.55	-4.81±12.01	-10.3	28.55	-4.81	12.01
233	Amiloride HCl	-11.2±8.43	22.27±15.16	-11.2	8.43	22.27	15.16
234	Methscopolamine	1.29±11.63	34.01±22.36	1.29	11.63	34.01	22.36
235	Amlodipine Besylate	-0.8±11.34	-23.66±5.85	-0.8	11.34	-23.66	5.85
236	Amiodarone HCl	-9.01±44.9	-45.33±1.91	-9.01	44.9	-45.33	1.91
237	Chlorpheniramine Maleate	18.78±22.52	11.71±5.06	18.78	22.52	11.71	5.06
238	Adenine HCl	11.34±7.7	-65.92±0.93	11.34	7.7	-65.92	0.93
239	Fenoprofen Calcium	13.89±14.98	-16.99±15.16	13.89	14.98	-16.99	15.16
240	Mometasone furoate	-10.83±3.04	-52.61±21.45	-10.83	3.04	-52.61	21.45
241	Lapatinib	9.46±8.98	-20.3±6.95	9.46	8.98	-20.3	6.95
242	Milrinone	20.16±14.38	2.18±11.39	20.16	14.38	2.18	11.39
243	Cisatracurium Besylate	3.32±15.65	-7.96±11.87	3.32	15.65	-7.96	11.87
244	Mitoxantrone 2HCl	6.63±9.2	-29.77±6.56	6.63	9.2	-29.77	6.56
245	Dronedarone HCl	41.18±37.2	3.07±7.99	41.18	37.2	3.07	7.99
246	Moroxydine HCl	3.52±16.24	-15.72±7.22	3.52	16.24	-15.72	7.22
247	Conivaptan HCl	-4.1±9.33	41.56±5.24	-4.1	9.33	41.56	5.24
248	Mycophenolic acid	5.74±3.89	25.38±0.93	5.74	3.89	25.38	0.93
249	Ibutilide Fumarate	2.61±19.22	-49.58±2.19	2.61	19.22	-49.58	2.19
250	Nateglinide	-10.38±22.99	-76.48±5.26	-10.38	22.99	-76.48	5.26
251	Probucol	9.32±14.21	-64±3.67	9.32	14.21	-64	3.67
252	Nitrendipine	-4.51±12.73	21.19±3.68	-4.51	12.73	21.19	3.68
253	Dextrose	13±7.95	-75.8±8.64	13	7.95	-75.8	8.64
254	Novobiocin Sodium	-14.78±30.71	-41.33±4.76	-14.78	30.71	-41.33	4.76
255	Xylose	9.59±4.66	50.15±6.78	9.59	4.66	50.15	6.78
256	Olanzapine	3.54±11.12	-14.42±13.62	3.54	11.12	-14.42	13.62
257	Erdosteine	-2.83±4.01	17.83±7.78	-2.83	4.01	17.83	7.78
258	Propylthiouracil	-6.82±29.12	-32.76±10.02	-6.82	29.12	-32.76	10.02
259	Betaxolol HCl	-8.39±19.77	23.94±11.02	-8.39	19.77	23.94	11.02
260	Capsaicin(Vanilloid)	31.48±54.1	66.19±6.38	31.48	54.1	66.19	6.38
261	Proparacaine HCl	10.11±12.35	16.07±3.03	10.11	12.35	16.07	3.03
262	Fluticasone propionate	3.6±8.77	8.18±10.51	3.6	8.77	8.18	10.51
263	Pranlukast	-3.89±2.32	52.05±13.9	-3.89	2.32	52.05	13.9
264	Lacidipine	-11.03±6.49	10.25±1.76	-11.03	6.49	10.25	1.76
265	Oxfendazole	10.2±11.1	-35.55±11.8	10.2	11.1	-35.55	11.8
266	Elvitegravir (GS-9137, JTK-303)	-32.69±4.9	-54.17±8.16	-32.69	4.9	-54.17	8.16
267	Carvedilol	4.13±6.46	8.91±7.78	4.13	6.46	8.91	7.78
268	Maraviroc	6.41±10.87	-56.61±3.41	6.41	10.87	-56.61	3.41
269	Atracurium Besylate	11.37±16.38	-17.06±11.66	11.37	16.38	-17.06	11.66
270	Raltegravir (MK-0518)	8.88±20.33	5.56±3.72	8.88	20.33	5.56	3.72
271	Butoconazole nitrate	-0.12±0.45	20.5±16.21	-0.12	0.45	20.5	16.21
272	Pyrimethamine	-28.13±59.17	2.61±8.23	-28.13	59.17	2.61	8.23
273	Mestranol	-30.29±42.1	-46±14.2	-30.29	42.1	-46	14.2
274	Olopatadine HCl	5.36±9.64	-14.74±15.39	5.36	9.64	-14.74	15.39
275	Naftopidil	-5.98±27.91	-50.94±15.44	-5.98	27.91	-50.94	15.44
276	Ozagrel	8.86±5.49	-1.08±6.4	8.86	5.49	-1.08	6.4
277	S- (+)-Rolipram	-0.13±5.68	-12.06±5.36	-0.13	5.68	-12.06	5.36
278	Pancuronium dibromide	-17.36±28.41	26.9±4.58	-17.36	28.41	26.9	4.58
279	Bazedoxifene HCl	3.27±27.44	36.47±5.75	3.27	27.44	36.47	5.75
280	Phenoxybenzamine HCl	4.87±9.8	6.98±7.04	4.87	9.8	6.98	7.04
281	Atropine sulfate monohydrate	-0.24±16.19	-27.97±7.64	-0.24	16.19	-27.97	7.64
282	Propafenone HCl	-12.15±20.8	37.34±12.06	-12.15	20.8	37.34	12.06
283	Roflumilast	-0.86±19.16	-24.34±14.89	-0.86	19.16	-24.34	14.89
284	Pyrantel Pamoate	-13.25±13.94	-52.07±1.75	-13.25	13.94	-52.07	1.75
285	Sonidegib (Erismodegib, NVP-LDE225)	-13.55±22.1	11.63±3.52	-13.55	22.1	11.63	3.52
286	Quinine HCl Dihydrate	-3.74±19.23	-52.41±5	-3.74	19.23	-52.41	5
287	Dabigatran Etexilate	3.06±21.68	33.51±26.22	3.06	21.68	33.51	26.22
288	Racecadotril	2.13±14.29	14.48±1.34	2.13	14.29	14.48	1.34
289	Azithromycin	-18.8±13.46	-45.28±6.09	-18.8	13.46	-45.28	6.09
290	Sulindac	7.9±10.17	50.21±10.52	7.9	10.17	50.21	10.52
291	Albendazole Oxide	6.74±10.53	0.82±59.65	6.74	10.53	0.82	59.65
292	Pramipexole 2HCl Monohydrate	8.88±10.03	-44.09±18.68	8.88	10.03	-44.09	18.68
293	Chloroxine	4.58±6.57	27±37.57	4.58	6.57	27	37.57
294	Mirtazapine	1.36±10.71	-3.27±3.3	1.36	10.71	-3.27	3.3
295	Lomustine	8.3±3.57	44.38±9.55	8.3	3.57	44.38	9.55
296	Benidipine HCl	-22.41±2.32	30.68±6.89	-22.41	2.32	30.68	6.89
297	Chenodeoxycholic Acid	-0.92±19.8	-10.22±12.55	-0.92	19.8	-10.22	12.55
298	Formoterol Hemifumarate	-0.9±1.34	-51.36±12.67	-0.9	1.34	-51.36	12.67
299	Cimetidine	-1.67±9.1	-30.87±2.9	-1.67	9.1	-30.87	2.9
300	Chlormezanone	-0.73±1.55	-70.97±6.15	-0.73	1.55	-70.97	6.15
301	Clemastine Fumarate	0.94±8.95	-79.93±5.95	0.94	8.95	-79.93	5.95
302	Ketotifen Fumarate	10.02±8.78	-62.62±5.1	10.02	8.78	-62.62	5.1
303	Curcumin	-33.15±24.18	-35.22±10.24	-33.15	24.18	-35.22	10.24
304	Urapidil HCl	-3.14±29.36	-13.04±17.13	-3.14	29.36	-13.04	17.13
305	Tebipenem Pivoxil	5±0	-9.69±8.71	5	0	-9.69	8.71
306	Ribavirin	-32.3±10.2	-7.15±11.9	-32.3	10.2	-7.15	11.9
307	Bazedoxifene Acetate	7.38±5.28	-80.78±35.01	7.38	5.28	-80.78	35.01
308	Rosiglitazone maleate	-5.65±40.07	-23.35±4.35	-5.65	40.07	-23.35	4.35
309	Rosuvastatin Calcium	16.53±10.12	-6.56±9.96	16.53	10.12	-6.56	9.96
310	Roxithromycin	-43.49±33.76	23.39±8.46	-43.49	33.76	23.39	8.46
311	Telotristat Etiprate (LX 1606 Hippurate)	-44.24±7.08	53.21±4.97	-44.24	7.08	53.21	4.97
312	Scopolamine HBr	-7.22±8.53	-14.89±5.99	-7.22	8.53	-14.89	5.99
313	Gandotinib (LY2784544)	-9.76±50.38	5.56±4.52	-9.76	50.38	5.56	4.52
314	Sotalol HCl	18.38±8.14	-89.24±5.28	18.38	8.14	-89.24	5.28
315	Ixazomib (MLN2238)	12.12±16.84	-13.94±5.68	12.12	16.84	-13.94	5.68
316	Spectinomycin 2HCl	7.09±13.24	13.23±6.47	7.09	13.24	13.23	6.47
317	Ixazomib Citrate (MLN9708)	7.6±20.01	10.17±14.43	7.6	20.01	10.17	14.43
318	Sulfadoxine	3.3±22.29	-55.33±1.28	3.3	22.29	-55.33	1.28
319	Aliskiren Hemifumarate	-3.6±16.52	64.84±14.91	-3.6	16.52	64.84	14.91
320	Tenoxicam	-31.04±24.43	10.71±10.9	-31.04	24.43	10.71	10.9
321	Vardenafil HCl Trihydrate	-14.92±13.27	-11.72±22.78	-14.92	13.27	-11.72	22.78
322	Laquinimod	-11.12±33.42	6.49±18.55	-11.12	33.42	6.49	18.55
323	Xylazine HCl	-1.52±21.96	31.19±12.24	-1.52	21.96	31.19	12.24
324	Tofacitinib (CP-690550,Tasocitinib)	10.17±26.56	-76.31±13.71	10.17	26.56	-76.31	13.71
325	Maprotiline HCl	5.23±1.86	-28.38±2.49	5.23	1.86	-28.38	2.49
326	Istradefylline	-19.89±8.64	10.32±6.68	-19.89	8.64	10.32	6.68
327	Naphazoline HCl	-1.77±27.87	-13.44±13.69	-1.77	27.87	-13.44	13.69
328	Sotrastaurin	17.68±15.9	49.7±3.86	17.68	15.9	49.7	3.86
329	Epinephrine bitartrate	-25.42±23.74	-28.03±19.25	-25.42	23.74	-28.03	19.25
330	Torcetrapib	-10.36±19.29	-4.66±6.41	-10.36	19.29	-4.66	6.41
331	L-Adrenaline	-38.97±33.52	-16.12±13.73	-38.97	33.52	-16.12	13.73
332	Sofosbuvir (PSI-7977, GS-7977)	-10.51±18.56	39.08±7	-10.51	18.56	39.08	7
333	Phenytoin Sodium	-7.77±9.17	-23.56±5.97	-7.77	9.17	-23.56	5.97
334	Lonafarnib	11.65±7.14	-21.46±15.15	11.65	7.14	-21.46	15.15
335	Phenytoin	-28.79±38.52	38.63±28.18	-28.79	38.52	38.63	28.18
336	Galeterone	-10.25±13.31	-0.83±13.19	-10.25	13.31	-0.83	13.19
337	Biotin (Vitamin B7)	-2.33±14.82	-20.03±7.96	-2.33	14.82	-20.03	7.96
338	Grazoprevir	-12.38±12.04	17.31±8.27	-12.38	12.04	17.31	8.27
339	Sulfamerazine	-6.59±10.1	-17.87±11.11	-6.59	10.1	-17.87	11.11
340	Iron sucrose	7.48±11.21	-60.23±6.55	7.48	11.21	-60.23	6.55
341	Sulfamethazine	-10.06±30.47	-41.58±4.24	-10.06	30.47	-41.58	4.24
342	Metaxalone	6.61±11.69	-58.52±7.08	6.61	11.69	-58.52	7.08
343	Sodium salicylate	-5.27±17.45	-16.89±10.75	-5.27	17.45	-16.89	10.75
344	Tipiracil hydrochloride	3.72±3.48	-25.51±13.11	3.72	3.48	-25.51	13.11
345	Methylthiouracil	8.47±8.16	-80.51±10.77	8.47	8.16	-80.51	10.77
346	Avibactam sodium	11.8±6.05	-35.27±1.79	11.8	6.05	-35.27	1.79
347	Methenamine	-0.42±18.53	-52.3±13.2	-0.42	18.53	-52.3	13.2
348	Boceprevir	-1.79±24.06	-23.6±6.57	-1.79	24.06	-23.6	6.57
349	Milnacipran HCl	-3.78±23.89	41.95±4.44	-3.78	23.89	41.95	4.44
350	Umeclidinium bromide	0.17±14.86	18.63±8.31	0.17	14.86	18.63	8.31
351	Darifenacin HBr	-15.85±10.91	-11.13±17.77	-15.85	10.91	-11.13	17.77
352	Calcipotriene	-18.21±8.09	-32.66±10.21	-18.21	8.09	-32.66	10.21
353	Ciclopirox	-20.96±10.72	-7.92±2.4	-20.96	10.72	-7.92	2.4
354	Dabrafenib (GSK2118436)	-12.12±16.43	26.09±2.63	-12.12	16.43	26.09	2.63
355	Dopamine HCl	-2.21±7.94	-1.35±10.02	-2.21	7.94	-1.35	10.02
356	Alpelisib (BYL719)	0.46±17.9	-56.8±10.58	0.46	17.9	-56.8	10.58
357	Ritodrine HCl	0.7±8.09	25.47±20.59	0.7	8.09	25.47	20.59
358	Tideglusib	5.1±45.07	-46.2±15.32	5.1	45.07	-46.2	15.32
359	Isoconazole nitrate	16.26±13.81	-72.36±13.04	16.26	13.81	-72.36	13.04
360	Clindamycin	8.88±7.84	-54.27±3.36	8.88	7.84	-54.27	3.36
361	Econazole nitrate	45.75±20.5	6.91±12.86	45.75	20.5	6.91	12.86
362	Baricitinib (LY3009104, INCB028050)	-0.65±1.54	-47.16±3.72	-0.65	1.54	-47.16	3.72
363	Miconazole	20.39±13.84	5.62±9.82	20.39	13.84	5.62	9.82
364	Carfilzomib (PR-171)	-5.46±11.04	7.32±11.87	-5.46	11.04	7.32	11.87
365	Secnidazole	-8.39±14.55	-1.29±12.01	-8.39	14.55	-1.29	12.01
366	Alogliptin（SYK-322）benzoate	-4.29±2.43	-51.53±2.54	-4.29	2.43	-51.53	2.54
367	Acetanilide	-10.94±22.08	-70.43±9	-10.94	22.08	-70.43	9
368	Camostat Mesilate	-5.7±17.79	6.76±10.54	-5.7	17.79	6.76	10.54
369	Entacapone	-4.6±27.42	33.01±8.08	-4.6	27.42	33.01	8.08
370	Benznidazole	-7.95±11.09	-8.87±15.99	-7.95	11.09	-8.87	15.99
371	Estradiol valerate	-3.02±25.84	-3.66±3.25	-3.02	25.84	-3.66	3.25
372	Cholic acid	1.55±5.04	-13.45±17.12	1.55	5.04	-13.45	17.12
373	Articaine HCl	-9.19±22.94	-9.33±3.98	-9.19	22.94	-9.33	3.98
374	Oxiglutatione	-10.15±19.4	-52.89±28.73	-10.15	19.4	-52.89	28.73
375	Gliquidone	-1.64±9.31	-1.89±15.21	-1.64	9.31	-1.89	15.21
376	Balsalazide disodium	8.49±9.52	-6.6±3.99	8.49	9.52	-6.6	3.99
377	Butenafine HCl	3.95±0	-4.86±9.23	3.95	0	-4.86	9.23
378	Lumefantrine	-0.69±4.28	1.07±11.39	-0.69	4.28	1.07	11.39
379	Mepivacaine HCl	-10.35±6.78	-52.2±56.28	-10.35	6.78	-52.2	56.28
380	Levothyroxine sodium	-9.65±9.32	-15.88±17.3	-9.65	9.32	-15.88	17.3
381	Ethynodiol diacetate	4.94±15.8	-17.3±21.44	4.94	15.8	-17.3	21.44
382	Sodium benzoate	-9.33±8.88	-17.87±11.13	-9.33	8.88	-17.87	11.13
383	Sertaconazole nitrate	-4.13±25.26	-0.96±3.17	-4.13	25.26	-0.96	3.17
384	Quinidine sulfate	-25.88±17.56	9.5±15.35	-25.88	17.56	9.5	15.35
385	Clomipramine HCl	-2.1±14.71	13.26±19.83	-2.1	14.71	13.26	19.83
386	Prucalopride	-1.81±21.7	7.17±20.63	-1.81	21.7	7.17	20.63
387	Phenformin HCl	-1.44±11.02	-76.28±32.86	-1.44	11.02	-76.28	32.86
388	Cobicistat (GS-9350)	-0.8±22.29	-55.1±7.87	-0.8	22.29	-55.1	7.87
389	Ceftiofur HCl	5±0	-70.28±16.28	5	0	-70.28	16.28
390	S-Ruxolitinib (INCB018424)	-10.7±4.03	-9.96±7.18	-10.7	4.03	-9.96	7.18
391	Tiotropium Bromide hydrate	9.28±6.22	7.44±1.33	9.28	6.22	7.44	1.33
392	Pirfenidone	2.26±8.26	5.28±4.26	2.26	8.26	5.28	4.26
393	Trospium chloride	-27.12±18.05	-8.09±2.86	-27.12	18.05	-8.09	2.86
394	Icotinib	-16.98±15.23	0.6±9.2	-16.98	15.23	0.6	9.2
395	Tolterodine tartrate	-8.53±15.23	-17.96±10.73	-8.53	15.23	-17.96	10.73
396	Evacetrapib (LY2484595)	-9.86±22.13	17.64±6.73	-9.86	22.13	17.64	6.73
397	Sulbactam sodium	-9.69±32.76	-82.33±9.86	-9.69	32.76	-82.33	9.86
398	Carbazochrome sodium sulfonate (AC-17)	1.61±15.53	-53.18±4.12	1.61	15.53	-53.18	4.12
399	Azelastine HCl	-1.29±8.02	-36.34±17.34	-1.29	8.02	-36.34	17.34
400	Clevudine	-9.74±19.03	-50.71±24.28	-9.74	19.03	-50.71	24.28
401	Tylosin tartrate	5.45±4.03	-11.89±2.49	5.45	4.03	-11.89	2.49
402	Betaine	-5.94±38.07	40.79±3.09	-5.94	38.07	40.79	3.09
403	Benztropine mesylate	0.62±10.17	-59.87±19.37	0.62	10.17	-59.87	19.37
404	L-Cycloserine	-3.24±9.3	1.02±6.13	-3.24	9.3	1.02	6.13
405	Altrenogest	0.9±16.79	21.63±2.02	0.9	16.79	21.63	2.02
406	Histamine	-10.69±20.64	-61.1±9.64	-10.69	20.64	-61.1	9.64
407	Ampicillin sodium	3.66±32.14	-17.82±4.48	3.66	32.14	-17.82	4.48
408	Pyridoxine	6.34±3.13	9.11±11.45	6.34	3.13	9.11	11.45
409	Anagrelide HCl	-9.51±8.51	3.15±3.17	-9.51	8.51	3.15	3.17
410	Oxaceprol	-4.66±3.95	-2.91±14.49	-4.66	3.95	-2.91	14.49
411	Antipyrine	-3.9±12.87	-23.99±18.09	-3.9	12.87	-23.99	18.09
412	Pergolide Mesylate	-11.13±21.8	-16.22±8.01	-11.13	21.8	-16.22	8.01
413	Atomoxetine HCl	-14.3±22.24	-29.83±5.93	-14.3	22.24	-29.83	5.93
414	Cabozantinib malate (XL184)	-33.28±41.24	-7.46±28.07	-33.28	41.24	-7.46	28.07
415	Betahistine 2HCl	34.41±61.29	-1.83±5.01	34.41	61.29	-1.83	5.01
416	Sitagliptin phosphate monohydrate	-17.71±31.09	3.09±10.85	-17.71	31.09	3.09	10.85
417	5-Aminolevulinic acid HCl	-21.34±19.47	-8.82±8.58	-21.34	19.47	-8.82	8.58
418	Rivaroxaban	-7.57±27.86	-3.31±24.54	-7.57	27.86	-3.31	24.54
419	Clarithromycin	-8.91±14.29	-59.27±2.56	-8.91	14.29	-59.27	2.56
420	Paroxetine HCl	-5.54±5.91	23.96±3.94	-5.54	5.91	23.96	3.94
421	Rosiglitazone	2.5±13.1	18.68±3.56	2.5	13.1	18.68	3.56
422	Zaltoprofen	-0.12±8.55	10.15±9.09	-0.12	8.55	10.15	9.09
423	Terbinafine HCl	-13.48±23.84	3.48±8.43	-13.48	23.84	3.48	8.43
424	Pazopanib	2.33±6.83	-55.27±7.62	2.33	6.83	-55.27	7.62
425	Cortisone acetate	-0.47±8.35	-43.67±11.1	-0.47	8.35	-43.67	11.1
426	Amoxicillin	-28.05±19.21	-65.06±10.6	-28.05	19.21	-65.06	10.6
427	Clomifene citrate	14.72±53.23	2.6±2.84	14.72	53.23	2.6	2.84
428	Aspirin	-8.65±18.08	-37.4±6.24	-8.65	18.08	-37.4	6.24
429	Cloxacillin Sodium	-1.39±25.45	3.2±14.64	-1.39	25.45	3.2	14.64
430	Niflumic acid	-10.96±15.33	-64±10.47	-10.96	15.33	-64	10.47
431	Amoxicillin Sodium	-0.75±23.91	0.11±21.04	-0.75	23.91	0.11	21.04
432	Ciclopirox ethanolamine	-25.63±18.07	3.56±6.44	-25.63	18.07	3.56	6.44
433	Brinzolamide	-9.67±14.42	-39.53±13.9	-9.67	14.42	-39.53	13.9
434	Lithocholic acid	-1.62±4.28	-7.33±11.14	-1.62	4.28	-7.33	11.14
435	Carbenicillin disodium	-2.75±7.06	-48.07±2.29	-2.75	7.06	-48.07	2.29
436	Ethambutol 2HCl	2.5±11.01	-48.91±8.83	2.5	11.01	-48.91	8.83
437	Eletriptan HBr	5.16±7.69	-32.87±5.09	5.16	7.69	-32.87	5.09
438	Pentamidine isethionate	-10.99±19.55	-15.86±7.32	-10.99	19.55	-15.86	7.32
439	Flumequine	-17.92±32.78	-13.31±3.29	-17.92	32.78	-13.31	3.29
440	Mirabegron	1.25±13.48	-51.38±5.92	1.25	13.48	-51.38	5.92
441	Amitriptyline HCl	1.09±5.83	-50.7±8.09	1.09	5.83	-50.7	8.09
442	Acebutolol HCl	-1.81±6.4	-10.54±9.33	-1.81	6.4	-10.54	9.33
443	Adrenalone HCl	-0.95±10.14	-53.27±14.01	-0.95	10.14	-53.27	14.01
444	Ampiroxicam	-8.96±20.37	-27.14±23.07	-8.96	20.37	-27.14	23.07
445	Azatadine dimaleate	-0.31±7.02	-7.25±4.17	-0.31	7.02	-7.25	4.17
446	Desloratadine	-8.73±24.72	-10.32±7.82	-8.73	24.72	-10.32	7.82
447	(+,-)-Octopamine HCl	-2.49±10.51	-53.34±9.39	-2.49	10.51	-53.34	9.39
448	Hyoscyamine	-10.86±19.46	3.27±19.62	-10.86	19.46	3.27	19.62
449	Isoprenaline HCl	-7.08±44.28	6.46±2.07	-7.08	44.28	6.46	2.07
450	Rimonabant	-7.14±20.76	18.4±7.57	-7.14	20.76	18.4	7.57
451	Medroxyprogesterone acetate	10.51±19.69	-7.15±65.79	10.51	19.69	-7.15	65.79
452	Cabazitaxel	-0.16±2.84	-60.4±2.32	-0.16	2.84	-60.4	2.32
453	Phenylephrine HCl	-3.78±18.82	-1.61±3.61	-3.78	18.82	-1.61	3.61
454	Bufexamac	-10.88±15	1.66±6.62	-10.88	15	1.66	6.62
455	Prednisolone Acetate	-0.5±11.15	-8.36±3.33	-0.5	11.15	-8.36	3.33
456	Lamotrigine	4.28±13.99	-32.87±15.04	4.28	13.99	-32.87	15.04
457	Tetracaine HCl	-6.03±13.14	0.95±52.17	-6.03	13.14	0.95	52.17
458	Fenoprofen calcium hydrate	3.16±5.37	23.99±15.12	3.16	5.37	23.99	15.12
459	Tetracycline HCl	1.44±9.57	-63.76±12.87	1.44	9.57	-63.76	12.87
460	Linagliptin	-7.43±15.46	-48.33±7.22	-7.43	15.46	-48.33	7.22
461	Xylometazoline HCl	-8.72±29.7	-35.45±11.54	-8.72	29.7	-35.45	11.54
462	Bindarit	-6.85±11.27	-65.18±9.27	-6.85	11.27	-65.18	9.27
463	Phenacetin	6.64±12.55	-59.43±26.3	6.64	12.55	-59.43	26.3
464	Vildagliptin (LAF-237)	-24.53±33.32	-11.01±16.35	-24.53	33.32	-11.01	16.35
465	Ropinirole HCl	-12.11±8.18	-9.51±7.69	-12.11	8.18	-9.51	7.69
466	Ouabain	3.94±12.37	15.04±23.06	3.94	12.37	15.04	23.06
467	Ticarcillin sodium	32.48±75.81	-79.83±11.11	32.48	75.81	-79.83	11.11
468	Allylthiourea	-5.75±10.73	-6.4±9.16	-5.75	10.73	-6.4	9.16
469	Azlocillin sodium salt	16.83±69.38	5.51±12.99	16.83	69.38	5.51	12.99
470	Avanafil	-8.63±16.6	-27.78±8.19	-8.63	16.6	-27.78	8.19
471	Azacyclonol	-2.23±10	-21.15±23.09	-2.23	10	-21.15	23.09
472	Sodium Picosulfate	-3.02±6.52	-10.59±15.01	-3.02	6.52	-10.59	15.01
473	Reboxetine mesylate	-14.07±11.18	15±13.15	-14.07	11.18	15	13.15
474	Tolcapone	-46.37±27.56	-28.2±11.6	-46.37	27.56	-28.2	11.6
475	Triflusal	-7.38±15.19	-18.65±6.49	-7.38	15.19	-18.65	6.49
476	Probenecid	-8.69±11.75	15.11±11.57	-8.69	11.75	15.11	11.57
477	Trifluoperazine 2HCl	-10.26±8.6	5.6±11.08	-10.26	8.6	5.6	11.08
478	Procaine HCl	0.32±17.39	-14.37±16.78	0.32	17.39	-14.37	16.78
479	Meptazinol HCl	1.32±9.01	-36.08±13.87	1.32	9.01	-36.08	13.87
480	Homatropine Methylbromide	-27.26±24.71	-11.51±6.48	-27.26	24.71	-11.51	6.48
481	Zidovudine	-0.38±9.51	15.69±18.66	-0.38	9.51	15.69	18.66
482	Daunorubicin HCl	-1.85±2.95	-15.73±15.61	-1.85	2.95	-15.73	15.61
483	Quinapril HCl	-13.25±18.49	-25.29±16.3	-13.25	18.49	-25.29	16.3
484	Pravastatin sodium	-3.37±8.41	-29.04±6.33	-3.37	8.41	-29.04	6.33
485	Thiamphenicol	4±0	-62.02±16.36	4	0	-62.02	16.36
486	Bepotastine Besilate	-13.42±16.25	-35.85±4.86	-13.42	16.25	-35.85	4.86
487	Clobetasol propionate	-7.09±18.35	21.04±5.64	-7.09	18.35	21.04	5.64
488	Fosaprepitant dimeglumine salt	0.36±4.13	-81.12±8.73	0.36	4.13	-81.12	8.73
489	Brompheniramine hydrogen maleate	-11.89±7.13	-65.27±3.67	-11.89	7.13	-65.27	3.67
490	Rofecoxib	-1.2±2.29	26.24±8.81	-1.2	2.29	26.24	8.81
491	Dimethyl Fumarate	-0.75±11.23	22.77±1.41	-0.75	11.23	22.77	1.41
492	Cinepazide maleate	-3.43±11.23	-33.76±10.27	-3.43	11.23	-33.76	10.27
493	Miglitol	1.67±7.51	14.01±4.46	1.67	7.51	14.01	4.46
494	Azilsartan	-12.55±22.88	12.66±17.37	-12.55	22.88	12.66	17.37
495	Tolvaptan	-8.11±16.88	6.67±16.67	-8.11	16.88	6.67	16.67
496	Otilonium Bromide	1±55.24	-18.36±19.3	1	55.24	-18.36	19.3
497	Iopromide	-27.3±34.87	-37.32±2.86	-27.3	34.87	-37.32	2.86
498	Homatropine Bromide	6.32±2.43	-28.9±5.24	6.32	2.43	-28.9	5.24
499	Fexofenadine HCl	17.32±2.21	10.01±8.97	17.32	2.21	10.01	8.97
500	Hydroxyzine 2HCl	8.81±17.18	-25.12±2.53	8.81	17.18	-25.12	2.53
501	Flucloxacillin sodium	-3.14±15.68	5.45±8.94	-3.14	15.68	5.45	8.94
502	Aclidinium Bromide	-5.89±7.76	-1.09±7.03	-5.89	7.76	-1.09	7.03
503	Moclobemide (Ro 111163)	0.58±3	-78.71±13.88	0.58	3	-78.71	13.88
504	Diphemanil Methylsulfate	0.89±4.18	-53.94±1.99	0.89	4.18	-53.94	1.99
505	Pazufloxacin mesylate	3.69±0	12.81±13.57	3.69	0	12.81	13.57
506	Vitamin D2	-4.25±22.05	-30.72±4.85	-4.25	22.05	-30.72	4.85
507	Medroxyprogesterone	-1.42±12.73	-56.13±7.39	-1.42	12.73	-56.13	7.39
508	Doxapram HCl	-1.05±15.12	-22.53±4.96	-1.05	15.12	-22.53	4.96
509	Cefadroxil hydrate	-21.15±13.37	4.31±17.81	-21.15	13.37	4.31	17.81
510	Dibucaine HCl	-5.3±10.54	-27.08±8.33	-5.3	10.54	-27.08	8.33
511	Cefpirome sulfate	38.93±46.72	-82.36±0	38.93	46.72	-82.36	0
512	Methazolamide	-15.64±12.43	-5.78±18.82	-15.64	12.43	-5.78	18.82
513	Pramiracetam	-26.9±24.41	-33.94±14.73	-26.9	24.41	-33.94	14.73
514	Bosentan Hydrate	-16.72±21.06	-1.92±21.4	-16.72	21.06	-1.92	21.4
515	Clindamycin palmitate HCl	5.72±11.42	-39.56±21.38	5.72	11.42	-39.56	21.38
516	Rupatadine Fumarate	-0.68±8.56	20.73±4.17	-0.68	8.56	20.73	4.17
517	L-Thyroxine	-16.85±14.65	-20.58±10.39	-16.85	14.65	-20.58	10.39
518	Azelnidipine	-13.04±2.09	15.39±7.2	-13.04	2.09	15.39	7.2
519	Gliclazide	6.67±4.37	-26.35±29.44	6.67	4.37	-26.35	29.44
520	Alverine Citrate	9.18±2.88	-23.37±15.29	9.18	2.88	-23.37	15.29
521	Acemetacin	-14.3±6.33	-15.34±9.91	-14.3	6.33	-15.34	9.91
522	Azilsartan Medoxomil	7.89±10.59	-5.32±13.06	7.89	10.59	-5.32	13.06
523	Tioxolone	-6.02±12.58	-42.73±3.28	-6.02	12.58	-42.73	3.28
524	Medetomidine HCl	6.07±5.13	-46.33±3.28	6.07	5.13	-46.33	3.28
525	Idebenone	-6.18±2.73	-73.09±11.4	-6.18	2.73	-73.09	11.4
526	Epinephrine HCl	-54.6±11.98	-48.2±8.07	-54.6	11.98	-48.2	8.07
527	Mifepristone	-21.35±36.33	-60.26±20.51	-21.35	36.33	-60.26	20.51
528	Diclofenac Potassium	-33.21±36.74	15.17±13.29	-33.21	36.74	15.17	13.29
529	Cefamandole nafate	-20.32±13.46	-51.7±13.32	-20.32	13.46	-51.7	13.32
530	Norethindrone	3.23±18.26	24.14±16.05	3.23	18.26	24.14	16.05
531	Tacrine hydrochloride hydrate	16.77±10.46	9±2.52	16.77	10.46	9	2.52
532	Olsalazine Sodium	1.65±4.08	-39.16±0.8	1.65	4.08	-39.16	0.8
533	Methoxyphenamine Hydrochloride	-10.93±5.21	16.88±35.7	-10.93	5.21	16.88	35.7
534	Nafcillin Sodium	16.5±70.5	3.03±5.19	16.5	70.5	3.03	5.19
535	Thimerosal	62.4±38.64	-59.55±17.25	62.4	38.64	-59.55	17.25
536	Tetrahydrozoline HCl	0.21±5.79	-25.03±6.8	0.21	5.79	-25.03	6.8
537	Mafenide Acetate	-4±11.03	5.22±16.14	-4	11.03	5.22	16.14
538	Toltrazuril	-9.08±7.48	18.57±11.4	-9.08	7.48	18.57	11.4
539	Amlexanox	-8.33±12.96	-4.27±53.93	-8.33	12.96	-4.27	53.93
540	Pheniramine Maleate	-0.96±5.42	-5.27±6.01	-0.96	5.42	-5.27	6.01
541	Cefepime Dihydrochloride Monohydrate	36.25±49.78	-63.6±5.51	36.25	49.78	-63.6	5.51
542	Estradiol Cypionate	-28.06±26.94	-15.11±3.52	-28.06	26.94	-15.11	3.52
543	Fludrocortisone acetate	2.57±6.2	-1.04±5.73	2.57	6.2	-1.04	5.73
544	Bisacodyl	-19.26±23.23	-66.21±6.72	-19.26	23.23	-66.21	6.72
545	Buflomedil HCl	-22.98±17.48	37.95±13.9	-22.98	17.48	37.95	13.9
546	Diclofenac Diethylamine	4.44±8.61	-44.23±25.63	4.44	8.61	-44.23	25.63
547	Fluocinonide	5.35±12.99	-41.78±50.85	5.35	12.99	-41.78	50.85
548	Naloxone HCl	8.18±9.88	-41.33±12.87	8.18	9.88	-41.33	12.87
549	Lonidamine	-4.96±10.57	11.01±3.74	-4.96	10.57	11.01	3.74
550	Chlorhexidine 2HCl	94.16±0.25	12.3±18.27	94.16	0.25	12.3	18.27
551	Clorsulon	10.38±7.44	-38.04±11.13	10.38	7.44	-38.04	11.13
552	Piracetam	-0.88±8.73	-10.25±2.23	-0.88	8.73	-10.25	2.23
553	Arecoline HBr	-2.53±10.99	46.24±15.61	-2.53	10.99	46.24	15.61
554	Chlorthalidone	-4.38±6.48	-5.44±3.48	-4.38	6.48	-5.44	3.48
555	Noradrenaline bitartrate monohydrate	-9.49±14.58	-31.85±4.36	-9.49	14.58	-31.85	4.36
556	Dexmedetomidine	-2.52±6.37	-81.97±14.88	-2.52	6.37	-81.97	14.88
557	Fostamatinib (R788)	-27.04±42.02	-40.74±7.17	-27.04	42.02	-40.74	7.17
558	Foscarnet Sodium	-27.87±39.43	-3.71±12.79	-27.87	39.43	-3.71	12.79
559	Omipalisib (GSK2126458, GSK458)	-30.48±24.76	3.59±5.19	-30.48	24.76	3.59	5.19
560	Tazobactam	-21.01±12.3	25.66±11.24	-21.01	12.3	25.66	11.24
561	Afloqualone	-17.94±32.27	13.27±23.13	-17.94	32.27	13.27	23.13
562	Carbimazole	1.95±16.51	2.82±15.09	1.95	16.51	2.82	15.09
563	Flupenthixol dihydrochloride	8.28±15.28	-23.73±6.72	8.28	15.28	-23.73	6.72
564	Valdecoxib	-0.67±10.72	-20.77±4.87	-0.67	10.72	-20.77	4.87
565	Quinestrol	-2.41±10.9	-31.74±10.68	-2.41	10.9	-31.74	10.68
566	Valganciclovir HCl	6.1±3.29	-8.3±2.46	6.1	3.29	-8.3	2.46
567	Cefonicid sodium	5±0	-62.3±24.19	5	0	-62.3	24.19
568	Nabumetone	4.96±6.91	-21.03±8.02	4.96	6.91	-21.03	8.02
569	Sulfaphenazole	-12.03±10.76	-19.38±13.38	-12.03	10.76	-19.38	13.38
570	Sertraline HCl	1.7±4.61	25.9±11.46	1.7	4.61	25.9	11.46
571	Methacholine chloride	-3.03±3.41	-3.43±3.99	-3.03	3.41	-3.43	3.99
572	Spironolactone	4.88±8.38	-59.67±7.17	4.88	8.38	-59.67	7.17
573	E-Cardamoni	2.59±7.93	-18.95±20.01	2.59	7.93	-18.95	20.01
574	Retapamulin	0.7±16.17	1.63±3.23	0.7	16.17	1.63	3.23
575	Pargyline hydrochloride	-17.9±18.93	24.39±38.29	-17.9	18.93	24.39	38.29
576	Methyclothiazide	4.93±16.71	-22.07±18.56	4.93	16.71	-22.07	18.56
577	Clinofibrate	-9.65±20.5	18.64±15.06	-9.65	20.5	18.64	15.06
578	Beclomethasone dipropionate	-10.59±13.72	20.68±13.37	-10.59	13.72	20.68	13.37
579	Ciprofibrate	4.96±4.96	-13.84±10.17	4.96	4.96	-13.84	10.17
580	Atovaquone	7.26±3.84	-45.6±12.71	7.26	3.84	-45.6	12.71
581	Dolutegravir (GSK1349572)	-2.2±6.67	-3.39±6.5	-2.2	6.67	-3.39	6.5
582	Etravirine (TMC125)	1.07±20.77	-10.75±11.98	1.07	20.77	-10.75	11.98
583	Trametinib (GSK1120212)	-16.04±9.28	5.55±16.18	-16.04	9.28	5.55	16.18
584	Ulipristal	-13.48±9.36	30.78±4.31	-13.48	9.36	30.78	4.31
585	Ibrutinib (PCI-32765)	-15.14±8.92	37.83±17.26	-15.14	8.92	37.83	17.26
586	Indacaterol Maleate	-10.34±20.1	6.97±12.83	-10.34	20.1	6.97	12.83
587	Resminostat	2.8±4.89	-53.29±5.62	2.8	4.89	-53.29	5.62
588	Moguisteine	-8.15±18.94	-18.63±3.89	-8.15	18.94	-18.63	3.89
589	Nilvadipine	-6.98±1.06	13.82±5.48	-6.98	1.06	13.82	5.48
590	Nadifloxacin	0.46±12.65	-59.94±12.59	0.46	12.65	-59.94	12.59
591	Dacomitinib (PF299804, PF299)	-3.65±13.74	-45.86±26.89	-3.65	13.74	-45.86	26.89
592	Pidotimod	-4.37±21.89	23.94±14.54	-4.37	21.89	23.94	14.54
593	Glucosamine hydrochloride	-3.02±26.97	21.97±7.14	-3.02	26.97	21.97	7.14
594	Ropivacaine HCl	-20.3±33.72	-49.45±3.76	-20.3	33.72	-49.45	3.76
595	Mafenide hydrochloride	4.29±11.66	-15.85±1.59	4.29	11.66	-15.85	1.59
596	Sodium Nitroprusside Dihydrate	-1.9±6.31	-38.03±2.43	-1.9	6.31	-38.03	2.43
597	Nortriptyline hydrochloride	-12.76±12.5	-7.99±14.62	-12.76	12.5	-7.99	14.62
598	Erythromycin Ethylsuccinate	1.45±34.11	-4.21±4.59	1.45	34.11	-4.21	4.59
599	Benactyzine hydrochloride	10.02±9.78	20.12±17.67	10.02	9.78	20.12	17.67
600	Levobupivacaine HCl	-3.06±9.04	-7.83±13.58	-3.06	9.04	-7.83	13.58
601	Sarpogrelate hydrochloride	0.94±21.29	-24.88±14.4	0.94	21.29	-24.88	14.4
602	Ronidazole	-9.54±13.45	-43.4±15.07	-9.54	13.45	-43.4	15.07
603	Carbasalate Calcium	0.91±8.05	-26.35±7.69	0.91	8.05	-26.35	7.69
604	cholecalciferol (Vitamin D3)	-31.69±37.17	22.74±5.09	-31.69	37.17	22.74	5.09
605	Lifitegrast	0.8±18.98	3.09±33.01	0.8	18.98	3.09	33.01
606	Escitalopram Oxalate	-23.84±10.82	-24.56±17.63	-23.84	10.82	-24.56	17.63
607	Flibanserin	-53.83±22.23	43.15±21.23	-53.83	22.23	43.15	21.23
608	Guanabenz Acetate	-10.85±14.26	2.44±5.48	-10.85	14.26	2.44	5.48
609	Crenolanib (CP-868596)	-15.23±6.64	21.52±12.94	-15.23	6.64	21.52	12.94
610	Pyridoxine HCl	3.55±5.41	23.42±11.2	3.55	5.41	23.42	11.2
611	Fedratinib (SAR302503, TG101348)	6.23±8.66	9.63±42.96	6.23	8.66	9.63	42.96
612	Vitamin C	4.85±4.41	-29.04±0.96	4.85	4.41	-29.04	0.96
613	Niraparib (MK-4827)	0.09±11.91	-17.45±5.5	0.09	11.91	-17.45	5.5
614	Sulfathiazole	-0.97±3.81	-44.7±2.43	-0.97	3.81	-44.7	2.43
615	Tivantinib (ARQ 197)	4.61±6	52.62±8.56	4.61	6	52.62	8.56
616	Oxybutynin chloride	-8.99±20.58	-59.02±11.99	-8.99	20.58	-59.02	11.99
617	Varlitinib	6.59±17.03	-45.67±15.49	6.59	17.03	-45.67	15.49
618	Doxepin HCl	-4.55±6.52	-1.42±14.76	-4.55	6.52	-1.42	14.76
619	Evofosfamide (TH-302)	-15.95±40.31	10.17±8.63	-15.95	40.31	10.17	8.63
620	Ornidazole	-5.54±10.8	-72.73±14.78	-5.54	10.8	-72.73	14.78
621	Canagliflozin	-10.44±8.66	5.06±3.17	-10.44	8.66	5.06	3.17
622	Dexamethasone Acetate	-0.26±9.32	-15.62±16.44	-0.26	9.32	-15.62	16.44
623	Dinaciclib (SCH727965)	14.76±8.1	20.47±10.93	14.76	8.1	20.47	10.93
624	Trimethoprim	35.52±47.34	22.32±18.47	35.52	47.34	22.32	18.47
625	Testosterone Enanthate	-22.52±30.55	24.63±17.27	-22.52	30.55	24.63	17.27
626	Tinidazole	-17.36±7.07	2.95±6.41	-17.36	7.07	2.95	6.41
627	Leuprolide Acetate	10.35±10.06	31.12±59.34	10.35	10.06	31.12	59.34
628	Guanidine HCl	0.31±9.14	-4.46±18.64	0.31	9.14	-4.46	18.64
629	Topiroxostat	-21.34±16.75	0.91±11.87	-21.34	16.75	0.91	11.87
630	Griseofulvin	-7.54±5.28	-40.53±5.37	-7.54	5.28	-40.53	5.37
631	Isavuconazole	-10.95±18.38	23.5±22.12	-10.95	18.38	23.5	22.12
632	Decamethonium Bromide	3.01±5.34	2.62±23.46	3.01	5.34	2.62	23.46
633	Ramosetron Hydrochloride	4.98±4.38	15.52±29.22	4.98	4.38	15.52	29.22
634	Sodium 4-Aminosalicylate	-2.54±14.16	-30.98±12.93	-2.54	14.16	-30.98	12.93
635	Velpatasvir	-2.9±20	51.06±10.55	-2.9	20	51.06	10.55
636	Sodium Nitrite	-27.19±23.18	-39.62±9.56	-27.19	23.18	-39.62	9.56
637	Selexipag	-4.57±9.88	-11.05±25.35	-4.57	9.88	-11.05	25.35
638	Zinc Pyrithione	-0.81±7.15	1.97±4.56	-0.81	7.15	1.97	4.56
639	Vilanterol Trifenate	1.06±19.62	-6.32±30.5	1.06	19.62	-6.32	30.5
640	Propranolol HCl	-8.67±4.16	-25.13±11.14	-8.67	4.16	-25.13	11.14
641	Mequinol	-20.86±10.02	7.72±3.89	-20.86	10.02	7.72	3.89
642	Tolperisone HCl	-1.41±8.84	-3.78±6.9	-1.41	8.84	-3.78	6.9
643	Mefenamic Acid	4.62±78.18	1.41±8.29	4.62	78.18	1.41	8.29
644	Florfenicol	34.39±53.15	4.04±5.81	34.39	53.15	4.04	5.81
645	Ticagrelor	-18.32±5.83	10.16±3.35	-18.32	5.83	10.16	3.35
646	Verapamil HCl	-33.47±6.01	6.45±3.47	-33.47	6.01	6.45	3.47
647	Triamterene	-11.18±14.76	4.52±5.99	-11.18	14.76	4.52	5.99
648	Furaltadone HCl	10.53±21.65	3.97±8.24	10.53	21.65	3.97	8.24
649	Sulfacetamide Sodium	-13.87±21.6	2.02±6.43	-13.87	21.6	2.02	6.43
650	Isosorbide	4.91±12.24	2.16±4.88	4.91	12.24	2.16	4.88
651	Spiramycin	-16.05±44.14	5.12±2.8	-16.05	44.14	5.12	2.8
652	Cysteamine HCl	-24.38±23.19	5.86±4.06	-24.38	23.19	5.86	4.06
653	Vitamin A Acetate	-35.78±42.62	4.71±4.27	-35.78	42.62	4.71	4.27
654	Clofibric Acid	-28.45±19.05	3.15±3.02	-28.45	19.05	3.15	3.02
655	Lomerizine 2HCl	-4.42±19.39	12±5.44	-4.42	19.39	12	5.44
656	Chromocarb	-12.09±18.6	-1.04±7.01	-12.09	18.6	-1.04	7.01
657	(+)-Camphor	-9.65±34.06	18.37±6.95	-9.65	34.06	18.37	6.95
658	Brexpiprazole	-9.34±30.31	2.37±3.95	-9.34	30.31	2.37	3.95
659	Cefotaxime sodium	-8.6±6.5	8.36±4.95	-8.6	6.5	8.36	4.95
660	Lesinurad	6.36±16.66	12.73±5.17	6.36	16.66	12.73	5.17
661	Chloroxylenol	1.01±22.11	15.58±1.58	1.01	22.11	15.58	1.58
662	Tedizolid Phosphate	92.61±0.86	93.14±5.17	92.61	0.86	93.14	5.17
663	Citric acid trilithium salt tetrahydrate	-3.08±20.61	1.32±6.45	-3.08	20.61	1.32	6.45
664	Ciclesonide	2.69±15.13	-0.86±8.59	2.69	15.13	-0.86	8.59
665	Dehydroacetic acid	-13.6±11.55	-1.06±7.82	-13.6	11.55	-1.06	7.82
666	Cefmenoxime hydrochloride	-4.94±4.51	1.2±4.59	-4.94	4.51	1.2	4.59
667	Ethylparaben	-5.23±3.21	8.58±6.75	-5.23	3.21	8.58	6.75
668	Dantrolene sodium hemiheptahydrate	-11.59±22.08	10.82±5.93	-11.59	22.08	10.82	5.93
669	Fenbufen	-24.23±17.42	8.64±3.58	-24.23	17.42	8.64	3.58
670	Atipamezole hydrochloride	-26.05±3.26	6.12±2.64	-26.05	3.26	6.12	2.64
671	Fenofibric acid	-19.58±5.78	10.61±3.03	-19.58	5.78	10.61	3.03
672	Atipamezole	-33.65±12.67	9.64±4.08	-33.65	12.67	9.64	4.08
673	Levobetaxolol HCl	15.51±10.86	18.64±11.78	15.51	10.86	18.64	11.78
674	Chlorocresol	-16.06±12.76	0.68±2.47	-16.06	12.76	0.68	2.47
675	Loxapine Succinate	-21.15±10.44	7.96±8.4	-21.15	10.44	7.96	8.4
676	Benzocaine	-11.67±9.47	4.15±5.63	-11.67	9.47	4.15	5.63
677	Flumethasone	0.06±0.92	-1.46±13.54	0.06	0.92	-1.46	13.54
678	Montelukast Sodium	57.17±58.66	9.14±4.73	57.17	58.66	9.14	4.73
679	Halobetasol Propionate	-14.17±9.47	-19.49±8.19	-14.17	9.47	-19.49	8.19
680	Dirithromycin	-16.99±5.61	-8.81±5.64	-16.99	5.61	-8.81	5.64
681	Fenspiride HCl	-1.12±9.3	-8.58±3.86	-1.12	9.3	-8.58	3.86
682	Valnemulin HCl	5.33±5.2	-6.72±8.02	5.33	5.2	-6.72	8.02
683	Ifenprodil Tartrate	-2.37±13.78	51.56±10.39	-2.37	13.78	51.56	10.39
684	Liothyronine Sodium	-23.34±3.78	8.65±1.67	-23.34	3.78	8.65	1.67
685	Pramoxine HCl	-8.62±13.61	5.17±14.6	-8.62	13.61	5.17	14.6
686	Azaperone	-6.47±18.75	11±2.67	-6.47	18.75	11	2.67
687	Difluprednate	-23.91±39.07	0.98±7.57	-23.91	39.07	0.98	7.57
688	Dinoprost tromethamine	-53.69±12.21	13.98±6	-53.69	12.21	13.98	6
689	Furazolidone	-8.26±26.01	6.41±7.15	-8.26	26.01	6.41	7.15
690	Etoricoxib	-9±4.66	4.07±4.26	-9	4.66	4.07	4.26
691	Idramantone	1.25±22.63	13.21±7.9	1.25	22.63	13.21	7.9
692	Sulisobenzone	-9.68±14.87	6.48±5.59	-9.68	14.87	6.48	5.59
693	i-Inositol	-9.52±11.47	7.86±2.64	-9.52	11.47	7.86	2.64
694	Sulpiride	-7.2±6.05	7.44±2.49	-7.2	6.05	7.44	2.49
695	Iopamidol	-6.82±9.13	-4.77±5.33	-6.82	9.13	-4.77	5.33
696	Parecoxib	-8.3±9.95	-5.95±10.79	-8.3	9.95	-5.95	10.79
697	Methylene Blue	-6.39±37.72	-4.69±11.3	-6.39	37.72	-4.69	11.3
698	Eslicarbazepine Acetate	-4.32±9.66	-8.76±7.18	-4.32	9.66	-8.76	7.18
699	Nitrofurantoin	-16.83±31.74	7.36±1.68	-16.83	31.74	7.36	1.68
700	Hydroquinidine	-7.45±5	12.46±7.82	-7.45	5	12.46	7.82
701	Pantoprazole sodium	-5.22±1.74	10.21±6.01	-5.22	1.74	10.21	6.01
702	Glycopyrrolate	-3.75±8.26	17.71±4.65	-3.75	8.26	17.71	4.65
703	Salicylic acid	3.54±16.5	-2.75±7.42	3.54	16.5	-2.75	7.42
704	Tiagabine hydrochloride	-24.21±13.08	10.73±10.66	-24.21	13.08	10.73	10.66
705	Droperidol	-28.11±11.79	-0.9±3.71	-28.11	11.79	-0.9	3.71
706	Benzbromarone	-9.18±11.4	-0.47±6.7	-9.18	11.4	-0.47	6.7
707	Halcinonide	-3.71±7.13	15.51±1.82	-3.71	7.13	15.51	1.82
708	Piperacillin Sodium	16.36±37.3	6.4±1.62	16.36	37.3	6.4	1.62
709	Dexlansoprazole	-11.41±11.24	6.6±2.25	-11.41	11.24	6.6	2.25
710	Mevastatin	-16.78±10.75	6.71±6.9	-16.78	10.75	6.71	6.9
711	Esmolol HCl	-1.6±5.9	5.58±3.95	-1.6	5.9	5.58	3.95
712	Mexiletine HCl	-2.14±6	7.87±9.94	-2.14	6	7.87	9.94
713	Voglibose	-13.5±3.62	5.54±6.52	-13.5	3.62	5.54	6.52
714	Fidaxomicin	30.45±53.91	6.88±10.92	30.45	53.91	6.88	10.92
715	Eprosartan Mesylate	-5.58±11.25	3.92±8.03	-5.58	11.25	3.92	8.03
716	Fluorometholone Acetate	-13.95±6.96	4.78±3.25	-13.95	6.96	4.78	3.25
717	Closantel Sodium	-0.48±13.15	9.82±6.67	-0.48	13.15	9.82	6.67
718	Oxybuprocaine HCl	-11.36±10.35	8.25±7.85	-11.36	10.35	8.25	7.85
719	Closantel	2.62±5	3.17±3.21	2.62	5	3.17	3.21
720	Oxaprozin	-6.71±22.71	0.25±10.93	-6.71	22.71	0.25	10.93
721	Triclosan	-25.04±27.22	-5.82±13.72	-25.04	27.22	-5.82	13.72
722	Atazanavir	-14.27±18.46	6.78±4.45	-14.27	18.46	6.78	4.45
723	Trihexyphenidyl hydrochloride	-1.4±2.45	13.89±6.58	-1.4	2.45	13.89	6.58
724	Fusidate Sodium	23.5±60.4	5.35±2.6	23.5	60.4	5.35	2.6
725	Trimetazidine dihydrochloride	-12.39±9.61	2.61±5.98	-12.39	9.61	2.61	5.98
726	Molsidomine	-3.37±6.44	6.63±1.78	-3.37	6.44	6.63	1.78
727	Urethane	-16.49±17.17	-1.85±13.58	-16.49	17.17	-1.85	13.58
728	Rebeprazole sodium	-9.51±5.36	-1.28±6.63	-9.51	5.36	-1.28	6.63
729	Xylitol	-13.77±5.3	-3.97±12.71	-13.77	5.3	-3.97	12.71
730	Sivelestat sodium tetrahydrate	-15.02±10.36	1.74±0.41	-15.02	10.36	1.74	0.41
731	Aminoguanidine hydrochloride	-9.41±1.64	9.08±4.27	-9.41	1.64	9.08	4.27
732	Lidocaine hydrochloride	-3.5±9.74	3.47±1.02	-3.5	9.74	3.47	1.02
733	Azelaic acid	-8.72±10.57	7.3±5.4	-8.72	10.57	7.3	5.4
734	Procaine	2.13±7.5	11.14±8.27	2.13	7.5	11.14	8.27
735	Bithionol	9.1±1.25	0.88±8.08	9.1	1.25	0.88	8.08
736	Benzocaine hydrochloride	-34.7±6.85	1.23±3.36	-34.7	6.85	1.23	3.36
737	Clofazimine	-2.97±13.34	-3.14±18.78	-2.97	13.34	-3.14	18.78
738	Pilocarpine HCl	-11.96±10.23	10.5±5.03	-11.96	10.23	10.5	5.03
739	Estradiol Benzoate	-2.35±9.73	3.57±5.33	-2.35	9.73	3.57	5.33
740	Zoxazolamine	-9.09±6.08	6.81±5.09	-9.09	6.08	6.81	5.09
741	Dicloxacillin Sodium	63.27±49.16	-0.54±10.21	63.27	49.16	-0.54	10.21
742	Phenazopyridine HCl	-5.27±1.02	4.29±3.13	-5.27	1.02	4.29	3.13
743	Desvenlafaxine Succinate	-2.69±1.65	-0.02±19.91	-2.69	1.65	-0.02	19.91
744	Primaquine Diphosphate	-10.23±1.66	-14.52±8.76	-10.23	1.66	-14.52	8.76
745	Desvenlafaxine	-10.02±10.72	1.24±10.91	-10.02	10.72	1.24	10.91
746	Doxylamine Succinate	-4.42±9.18	-17.7±3.7	-4.42	9.18	-17.7	3.7
747	Triclabendazole	24.45±64.4	-4.14±5.97	24.45	64.4	-4.14	5.97
748	Cetrimonium Bromide (CTAB)	26.14±56.9	6.42±0.75	26.14	56.9	6.42	0.75
749	Histamine 2HCl	-18.06±1.11	0.44±9.59	-18.06	1.11	0.44	9.59
750	Deoxycorticosterone acetate	-0.24±2.38	11.98±8.02	-0.24	2.38	11.98	8.02
751	Pefloxacin Mesylate Dihydrate	-6.74±2.79	-1.22±5.75	-6.74	2.79	-1.22	5.75
752	Serotonin HCl	-29.28±14.83	7.18±5.74	-29.28	14.83	7.18	5.74
753	Bronopol	8.77±3.9	8.29±10.99	8.77	3.9	8.29	10.99
754	Etonogestrel	-18.48±8.28	5.63±11.58	-18.48	8.28	5.63	11.58
755	Bucetin	-3.48±4.81	11.89±4.14	-3.48	4.81	11.89	4.14
756	Hydroxyprogesterone caproate	-14.26±7.72	9.81±1.65	-14.26	7.72	9.81	1.65
757	Carsalam	-10.39±14.55	1.15±5.29	-10.39	14.55	1.15	5.29
758	Povidone iodine	0.59±5.03	-1.3±5.38	0.59	5.03	-1.3	5.38
759	Carzenide	-9.31±7.23	-2.15±7.66	-9.31	7.23	-2.15	7.66
760	Terazosin HCl	-15.28±11.01	-8.45±24.59	-15.28	11.01	-8.45	24.59
761	Citiolone	-14.13±7.46	-2.99±7.84	-14.13	7.46	-2.99	7.84
762	Protirelin	-14.83±13.53	-4.24±23	-14.83	13.53	-4.24	23
763	Cloxiquine	42.97±28.52	2.59±2.78	42.97	28.52	2.59	2.78
764	Loxoprofen	-17.32±11.31	3.67±11.12	-17.32	11.31	3.67	11.12
765	Danthron	-2.64±13.38	5.78±13.51	-2.64	13.38	5.78	13.51
766	Sildenafil Mesylate	-12.23±14	7.61±2.23	-12.23	14	7.61	2.23
767	Dehydrocholic acid	-3.42±14.83	2.74±7.5	-3.42	14.83	2.74	7.5
768	Efavirenz	7.59±22.62	14.09±5.55	7.59	22.62	14.09	5.55
769	Sulconazole Nitrate	-34.81±15.91	-5.84±5.82	-34.81	15.91	-5.84	5.82
770	Tranylcypromine (2-PCPA) HCl	3.4±23.97	6.88±3.63	3.4	23.97	6.88	3.63
771	Tilmicosin	91.59±0.63	4.91±8.1	91.59	0.63	4.91	8.1
772	Prucalopride Succinate	-4.28±17.03	7.17±3.75	-4.28	17.03	7.17	3.75
773	Timolol Maleate	-15.98±3.52	5.91±6.68	-15.98	3.52	5.91	6.68
774	Bromfenac Sodium	-8.68±4.21	7±4.6	-8.68	4.21	7	4.6
775	Tolazoline HCl	-17.21±6.59	1.9±18.6	-17.21	6.59	1.9	18.6
776	Flopropione	-9.48±4.35	-4.35±21.55	-9.48	4.35	-4.35	21.55
777	Sodium Phenylbutyrate	-19.56±11.64	-0.83±20.27	-19.56	11.64	-0.83	20.27
778	Sulfamethoxypyridazine	3.64±11.67	-9.53±23.78	3.64	11.67	-9.53	23.78
779	Troxipide	-22.38±11.66	-3.46±12.3	-22.38	11.66	-3.46	12.3
780	Mechlorethamine HCl	-7.85±8.48	1.65±9.52	-7.85	8.48	1.65	9.52
781	Levodropropizine	-9.21±13.45	0.24±6.59	-9.21	13.45	0.24	6.59
782	Epinastine HCl	-10.73±29.46	5.09±3.48	-10.73	29.46	5.09	3.48
783	Clorprenaline HCl	1.42±5.27	-4.03±2.57	1.42	5.27	-4.03	2.57
784	Buspirone HCl	-9.24±19.23	3.17±18.32	-9.24	19.23	3.17	18.32
785	Diethylcarbamazine citrate	-13.16±14.94	-13.04±1.44	-13.16	14.94	-13.04	1.44
786	Deoxycholic acid	-7±12.39	3±8.01	-7	12.39	3	8.01
787	Diiodohydroxyquinoline	-3.77±13.53	14.16±3.34	-3.77	13.53	14.16	3.34
788	Escin	-17.05±11.8	7.8±6.3	-17.05	11.8	7.8	6.3
789	DL-Panthenol	-4.86±11.24	7.59±5.86	-4.86	11.24	7.59	5.86
790	Oxybenzone	-9.23±13.47	9.01±6.32	-9.23	13.47	9.01	6.32
791	Fluphenazine dihydrochloride	-18.69±5.75	1.65±8.8	-18.69	5.75	1.65	8.8
792	Guanfacine Hydrochloride	1.63±13.74	-1.04±12.36	1.63	13.74	-1.04	12.36
793	Hexylresorcinol	-26.02±10.45	-1.91±15.8	-26.02	10.45	-1.91	15.8
794	CarbinoxaMine Maleate	-22.96±6.55	-0.87±14.97	-22.96	6.55	-0.87	14.97
795	Piperazine	-13.65±8.27	-0.21±4.61	-13.65	8.27	-0.21	4.61
796	Saxagliptin hydrate	-17.19±1.89	4.85±1.81	-17.19	1.89	4.85	1.81
797	Sulfabenzamide	-10.79±7.98	5.65±8.02	-10.79	7.98	5.65	8.02
798	Etretinate	-6.42±12.68	2.85±6	-6.42	12.68	2.85	6
799	Terpin hydrate	-37.95±33.29	2.13±6.07	-37.95	33.29	2.13	6.07
800	(-)-Menthol	-13.48±18.92	-1.01±1.86	-13.48	18.92	-1.01	1.86
801	Carprofen	-43.59±31.02	-7.97±9.07	-43.59	31.02	-7.97	9.07
802	Alizapride HCl	-27.16±49.17	-1.21±3.54	-27.16	49.17	-1.21	3.54
803	Dropropizine	-5.08±12.36	10.31±3.93	-5.08	12.36	10.31	3.93
804	Luliconazole	-9.69±5.58	22.39±10.76	-9.69	5.58	22.39	10.76
805	Cyclizine 2HCl	-10.18±9.41	13.38±1.29	-10.18	9.41	13.38	1.29
806	Vilazodone HCl	-6.47±4.05	4.43±9.74	-6.47	4.05	4.43	9.74
807	Dinitolmide	-5±5.56	3.4±6.32	-5	5.56	3.4	6.32
808	Tamibarotene	-7.51±2.21	-6.01±16.75	-7.51	2.21	-6.01	16.75
809	Azithromycin Dihydrate	-8.87±6.09	-3.29±9.63	-8.87	6.09	-3.29	9.63
810	Etofibrate	-17.48±12.61	-9.16±10.41	-17.48	12.61	-9.16	10.41
811	Ampicillin Trihydrate	24.44±54.89	3.86±0.7	24.44	54.89	3.86	0.7
812	Brimonidine Tartrate	-10.73±18.1	7.19±2.32	-10.73	18.1	7.19	2.32
813	Amfenac Sodium Monohydrate	-15.12±11.73	3.77±3.59	-15.12	11.73	3.77	3.59
814	Diacerein	-21.96±35.57	6.52±5.05	-21.96	35.57	6.52	5.05
815	Penfluridol	10.45±5	13.39±28.49	10.45	5	13.39	28.49
816	Flufenamic acid	-3.56±7.65	8.09±12.16	-3.56	7.65	8.09	12.16
817	Resorcinol	-41.9±26.53	-0.33±11.29	-41.9	26.53	-0.33	11.29
818	Acetylcholine iodide	-16.79±4.6	-1.41±13	-16.79	4.6	-1.41	13
819	Hydroquinone	6.18±23.94	7.08±3.2	6.18	23.94	7.08	3.2
820	Cinnarizine	-22.89±6.82	7.11±2.58	-22.89	6.82	7.11	2.58
821	Butamben	-5.62±10.7	0.37±15.39	-5.62	10.7	0.37	15.39
822	Tamsulosin hydrochloride	-14.6±10.74	-2.79±8.57	-14.6	10.74	-2.79	8.57
823	Butylparaben	-8.88±2.36	0.24±11.04	-8.88	2.36	0.24	11.04
824	Perphenazine	-13.66±0.43	-12.9±14.81	-13.66	0.43	-12.9	14.81
825	Succinylsulfathiazole	-12.84±5.83	1.5±10.25	-12.84	5.83	1.5	10.25
826	Retigabine	-17.65±9.97	-16.84±7.78	-17.65	9.97	-16.84	7.78
827	Docusate Sodium	-19.69±24.53	-3.97±13.69	-19.69	24.53	-3.97	13.69
828	Retigabine 2HCl	-12.55±14.31	3.85±4.09	-12.55	14.31	3.85	4.09
829	Amodiaquine dihydrochloride dihydrate	-14.54±3.59	10.42±5.5	-14.54	3.59	10.42	5.5
830	Trapidil	-18.22±8.14	6.2±12.67	-18.22	8.14	6.2	12.67
831	Nitroxoline	35.52±49.27	7.18±14.14	35.52	49.27	7.18	14.14
832	Ondansetron Hydrochloride Dihydrate	-22.75±23.55	5.78±3.95	-22.75	23.55	5.78	3.95
833	Ethamsylate	-15.99±30.03	-12.02±4.65	-15.99	30.03	-12.02	4.65
834	Vinorelbine Tartrate	-3.02±2.41	0.03±15.62	-3.02	2.41	0.03	15.62
835	Chlorzoxazone	-1.11±20.49	11.96±15.3	-1.11	20.49	11.96	15.3
836	Oxiracetam	-11.33±2.68	4.5±4.38	-11.33	2.68	4.5	4.38
837	Bezafibrate	-4.73±6.17	3.13±0.44	-4.73	6.17	3.13	0.44
838	Rotigotine	-8.15±13.21	5.58±2.32	-8.15	13.21	5.58	2.32
839	Penicillin G Sodium	58.25±59.53	7.83±14	58.25	59.53	7.83	14
840	Carteolol HCl	-10.01±9.12	-14.67±6.66	-10.01	9.12	-14.67	6.66
841	Benzoic Acid	-4.07±0.73	-0.39±13.68	-4.07	0.73	-0.39	13.68
842	Demeclocycline HCl	26.78±57.37	-15.22±6.77	26.78	57.37	-15.22	6.77
843	Benzethonium Chloride	13.92±11.65	-8.46±14.27	13.92	11.65	-8.46	14.27
844	Meclofenoxate (Centrophenoxine) HCl	-14±22.96	2.24±5.53	-14	22.96	2.24	5.53
845	Doxofylline	-4.12±1.6	0.99±8.93	-4.12	1.6	0.99	8.93
846	Nelfinavir Mesylate	-1.11±10.7	7.32±7.16	-1.11	10.7	7.32	7.16
847	Benzydamine HCl	-13.32±19.12	2.1±5.72	-13.32	19.12	2.1	5.72
848	Cyclobenzaprine HCl	-3.67±21.54	6.71±6.85	-3.67	21.54	6.71	6.85
849	Chlormadinone acetate	-26.56±28.74	2.47±4.18	-26.56	28.74	2.47	4.18
850	Citalopram HBr	-7.82±10.03	1.33±11.49	-7.82	10.03	1.33	11.49
851	Cephalothin	66.62±42.86	16.15±4.14	66.62	42.86	16.15	4.14
852	Sulfacetamide sodium salt hydrate	-7.09±4.69	6.49±1.67	-7.09	4.69	6.49	1.67
853	Cefazolin Sodium	20.65±60.5	4.5±7.42	20.65	60.5	4.5	7.42
854	Cisapride hydrate	-6.87±7.89	4.43±5.29	-6.87	7.89	4.43	5.29
855	Cefixime	-16.69±34.87	0.91±9.5	-16.69	34.87	0.91	9.5
856	Cefuroxime axetil	19.92±61.62	-11.47±13.55	19.92	61.62	-11.47	13.55
857	Lercanidipine hydrochloride	-12.01±7.79	1.31±8.94	-12.01	7.79	1.31	8.94
858	L-Cysteine HCl	-20.03±14.07	-5.77±15.51	-20.03	14.07	-5.77	15.51
859	Clioquinol	65.79±40.7	-6.61±4.6	65.79	40.7	-6.61	4.6
860	Diatrizoate sodium	-12.4±5.16	1.03±6.04	-12.4	5.16	1.03	6.04
861	Acetohydroxamic acid	-15.45±9.7	4.51±4.98	-15.45	9.7	4.51	4.98
862	Atenolol	-8.04±8.03	3.82±3.72	-8.04	8.03	3.82	3.72
863	Gallic acid	-25.69±27.51	-3.81±5.67	-25.69	27.51	-3.81	5.67
864	Saccharin	-55.3±22.95	1.32±7.61	-55.3	22.95	1.32	7.61
865	Chlorpropamide	7.64±8.15	3.44±1.7	7.64	8.15	3.44	1.7
866	Chloroprocaine HCl	-14.91±28.27	-0.17±16.3	-14.91	28.27	-0.17	16.3
867	Cyromazine	-12.91±12.11	15.55±3.66	-12.91	12.11	15.55	3.66
868	Ospemifene	-4.33±12.64	8.67±2.29	-4.33	12.64	8.67	2.29
869	Teriflunomide	-12.3±12.15	7.79±5.46	-12.3	12.15	7.79	5.46
870	Anidulafungin (LY303366)	-14.53±21.37	-0.21±13.19	-14.53	21.37	-0.21	13.19
871	Coumarin	-10.91±5.14	-3.13±19.97	-10.91	5.14	-3.13	19.97
872	Chloroambucil	-7.78±2.28	-7.48±15.28	-7.78	2.28	-7.48	15.28
873	Choline Chloride	-14.46±6.67	-5.46±16.99	-14.46	6.67	-5.46	16.99
874	Metoclopramide HCl	-21.85±10.58	-9.15±13.19	-21.85	10.58	-9.15	13.19
875	Cetylpyridinium Chloride	-3.01±17.97	1.77±1.94	-3.01	17.97	1.77	1.94
876	Digoxin	-12.56±13.01	-0.99±4.45	-12.56	13.01	-0.99	4.45
877	Sulfaguanidine	-11.69±12.22	-1.28±5.87	-11.69	12.22	-1.28	5.87
878	Labetalol HCl	-8.62±5.61	2.34±6.74	-8.62	5.61	2.34	6.74
879	Trometamol	-6.98±17.28	3.21±25.91	-6.98	17.28	3.21	25.91
880	Diphenidol HCl	-18.52±14.61	-0.23±11.22	-18.52	14.61	-0.23	11.22
881	Levofloxacin hydrate	0.44±10.94	-0.28±6.56	0.44	10.94	-0.28	6.56
882	Maltose	-1.74±6.83	15.5±23.51	-1.74	6.83	15.5	23.51
883	2,2'-Dihydroxy-4-methoxybenzophenone	-7.32±9.16	15.56±4.01	-7.32	9.16	15.56	4.01
884	Piperonyl butoxide	-17.01±5.78	7.61±3.14	-17.01	5.78	7.61	3.14
885	Diflunisal	-8.54±11.13	6.03±9.79	-8.54	11.13	6.03	9.79
886	Tolmetin	-4.33±10.79	2.63±14.29	-4.33	10.79	2.63	14.29
887	Mebendazole	-33.43±24.52	-1.63±20.52	-33.43	24.52	-1.63	20.52
888	Propantheline bromide	-0.01±12.31	-4.47±13	-0.01	12.31	-4.47	13
889	Dapson	-11.23±7.81	-5.1±23.05	-11.23	7.81	-5.1	23.05
890	Aceclofenac	-3.84±15.39	-4.89±11.6	-3.84	15.39	-4.89	11.6
891	Dextromethorphan hydrobromide hydrate	-23.74±12.3	-0.15±1.56	-23.74	12.3	-0.15	1.56
892	Nilutamide	-7.76±11.32	-4.34±6.21	-7.76	11.32	-4.34	6.21
893	Fenoldopam mesylate	-17.9±6.11	-0.85±7.95	-17.9	6.11	-0.85	7.95
894	Ibudilast	-21.45±16.99	-1.06±6.04	-21.45	16.99	-1.06	6.04
895	Itopride hydrochloride	-17.7±40.69	-9.4±4.58	-17.7	40.69	-9.4	4.58
896	Acotiamide hydrochloride	-7.98±27.76	-0.4±4.65	-7.98	27.76	-0.4	4.65
897	Uracil	-24.09±41.58	8.56±7.69	-24.09	41.58	8.56	7.69
898	Promethazine HCl	-16.59±9.49	13.45±27.86	-16.59	9.49	13.45	27.86
899	Climbazole	1.07±8.26	13.64±1.93	1.07	8.26	13.64	1.93
900	Procainamide HCl	-23.49±1.12	5.36±10.58	-23.49	1.12	5.36	10.58
901	Mezlocillin Sodium	90.46±1.59	6.93±8.22	90.46	1.59	6.93	8.22
902	Meclofenamate Sodium	-8.86±12.78	2.81±11.26	-8.86	12.78	2.81	11.26
903	Nicardipine HCl	-4.33±9.42	-11.55±18.74	-4.33	9.42	-11.55	18.74
904	Salmeterol Xinafoate	-16.42±8.47	2.56±8.54	-16.42	8.47	2.56	8.54
905	Nifuroxazide	-16.51±10.18	-13.74±18.87	-16.51	10.18	-13.74	18.87
906	Mupirocin	1.98±7.07	-7.26±12.33	1.98	7.07	-7.26	12.33
907	Penciclovir	-15.63±9.9	0.27±2.85	-15.63	9.9	0.27	2.85
908	Dicoumarol	-14.66±15.46	-2.5±4.92	-14.66	15.46	-2.5	4.92
909	Tiratricol	-52.62±9.79	-1.98±15.21	-52.62	9.79	-1.98	15.21
910	Mefloquine HCl	-43.37±19.31	-1.03±7.49	-43.37	19.31	-1.03	7.49
911	Domiphen Bromide	-1.13±18.93	-5.73±3.86	-1.13	18.93	-5.73	3.86
912	Dabrafenib Mesylate	-13.27±16.89	0.6±10.18	-13.27	16.89	0.6	10.18
913	Cefuroxime sodium	-9.75±25.15	-8.5±8.13	-9.75	25.15	-8.5	8.13
914	Mosapride	-22.17±27.57	0.43±8.06	-22.17	27.57	0.43	8.06
915	Methylbenactyzine Bromide	-4.73±7.24	14.46±1.4	-4.73	7.24	14.46	1.4
916	Potassium acetate	-8.9±8.1	10.48±2.13	-8.9	8.1	10.48	2.13
917	5,5-Dimethyloxazolidine-2,4-dione	-7.92±9.15	8.44±3.84	-7.92	9.15	8.44	3.84
918	Cefcapene Pivoxil Hydrochloride	18.64±7.49	3.23±3.04	18.64	7.49	3.23	3.04
919	Alcaftadine	2.08±2.39	-0.9±15.72	2.08	2.39	-0.9	15.72
920	Faropenem Sodium	-2.81±10.18	-10.55±12.6	-2.81	10.18	-10.55	12.6
921	Ethosuximide	-17.13±19.85	-9.93±16.92	-17.13	19.85	-9.93	16.92
922	Dalbavancin	-3.95±19.42	-10.94±13.14	-3.95	19.42	-10.94	13.14
923	(+/-)-Sulfinpyrazone	-10.86±18.51	-0.01±6.78	-10.86	18.51	-0.01	6.78
924	Levocetirizine Dihydrochloride	-13.47±10.97	2.06±3.79	-13.47	10.97	2.06	3.79
925	Chlorotrianisene	-34.17±13.57	-1.35±6.61	-34.17	13.57	-1.35	6.61
926	Gadopentetate Dimeglumine	-17.65±24.13	-0.87±3.85	-17.65	24.13	-0.87	3.85
927	Diazoxide	-4.23±25.64	-5.54±4.64	-4.23	25.64	-5.54	4.64
928	Bedaquiline fumarate	3.97±4.47	5.19±9.25	3.97	4.47	5.19	9.25
929	Cyclandelate	1.23±4.71	10.86±9.76	1.23	4.71	10.86	9.76
930	Eltrombopag	-14.01±14.39	4.12±9.41	-14.01	14.39	4.12	9.41
931	Cinchophen	-31.46±35.53	11.35±3.95	-31.46	35.53	11.35	3.95
932	Calcium D-Panthotenate	-10.83±4.07	5.49±8.03	-10.83	4.07	5.49	8.03
933	Betamipron	0.36±17.39	10.24±2.91	0.36	17.39	10.24	2.91
934	6-Mercaptopurine (6-MP) Monohydrate	2.5±13.78	3.81±1.34	2.5	13.78	3.81	1.34
935	Chlorquinaldol	-9.92±4.63	-4.18±13.53	-9.92	4.63	-4.18	13.53
936	Vinblastine sulfate	3.23±2.79	-7.1±16.49	3.23	2.79	-7.1	16.49
937	Broxyquinoline	-1.94±8.37	-10.82±16.62	-1.94	8.37	-10.82	16.62
938	Acetazolamide	-5.56±9.67	-5.31±14.23	-5.56	9.67	-5.31	14.23
939	Ethacridine lactate monohydrate	-37.21±20.49	-7.36±11.98	-37.21	20.49	-7.36	11.98
940	17-Hydroxyprogesterone	0.23±8.34	1.14±4.2	0.23	8.34	1.14	4.2
941	Bemegride	-2.56±5.88	-2.27±8.04	-2.56	5.88	-2.27	8.04
942	Aceglutamide	-5.3±19.04	-7.7±5.44	-5.3	19.04	-7.7	5.44
943	Aminothiazole	15.22±6.41	-11.67±9.61	15.22	6.41	-11.67	9.61
944	Acetylleucine	-11.7±18.76	2.35±12.57	-11.7	18.76	2.35	12.57
945	Prochlorperazine dimaleate salt	3.1±4.78	1.4±9.55	3.1	4.78	1.4	9.55
946	Sulfamethoxazole sodium	-7.36±31.62	0.37±5.93	-7.36	31.62	0.37	5.93
947	Hexachlorophene	64.81±49.78	12.33±5.67	64.81	49.78	12.33	5.67
948	Eperisone hydrochloride	-18.96±9.76	4.1±6.99	-18.96	9.76	4.1	6.99
949	Isosorbide Mononitrate	-13.41±6.66	15.23±2.2	-13.41	6.66	15.23	2.2
950	Neticonazole Hydrochloride	24.43±23.35	0.32±8.17	24.43	23.35	0.32	8.17
951	Sodium sulfadiazine	6.28±9.72	-0.88±12	6.28	9.72	-0.88	12
952	Nikethamide	-11.15±27.22	-2.9±8	-11.15	27.22	-2.9	8
953	Cyproheptadine hydrochloride	-13.12±13.16	-1.63±7.19	-13.12	13.16	-1.63	7.19
954	Elagolix Sodium	-7.19±8.09	-7.46±4	-7.19	8.09	-7.46	4
955	Teneligliptin hydrobromide	-9.78±16.99	12.3±7.44	-9.78	16.99	12.3	7.44
956	Nortropine Hydrochloride	-5.22±7.58	8.02±0.51	-5.22	7.58	8.02	0.51
957	Prasugrel Hydrochloride	-29.85±31.75	3.05±5.6	-29.85	31.75	3.05	5.6
958	Sulfalozine sodium	-41.21±40.96	-11.39±5.22	-41.21	40.96	-11.39	5.22
959	Desogestrel	11.3±10.73	0.15±5.33	11.3	10.73	0.15	5.33
960	Sulfogaiacol	-20.27±15.71	1.46±17.46	-20.27	15.71	1.46	17.46
961	Cyclen	13.31±10.22	13.2±9	13.31	10.22	13.2	9
962	Entospletinib (GS-9973)	19.78±11.9	19.99±15.34	19.78	11.9	19.99	15.34
963	Brivaracetam	13.7±5.62	12.96±13.61	13.7	5.62	12.96	13.61
964	Erythromycin Cyclocarbonate	40.49±30.66	8.01±2.73	40.49	30.66	8.01	2.73
965	Propiverine hydrochloride	19.95±6.35	16.65±7.15	19.95	6.35	16.65	7.15
966	Ledipasvir (GS5885)	17.03±10.94	15.88±5.25	17.03	10.94	15.88	5.25
967	Proxyphylline	20.15±9.73	7.71±2.79	20.15	9.73	7.71	2.79
968	Filgotinib (GLPG0634)	18.08±6.23	21.47±1.49	18.08	6.23	21.47	1.49
969	Asunaprevir	10.46±21.45	23.26±16.29	10.46	21.45	23.26	16.29
970	Niraparib (MK-4827) tosylate	16.27±8.96	15.58±30.86	16.27	8.96	15.58	30.86
971	Fimasartan	16.28±14.82	14.39±24.62	16.28	14.82	14.39	24.62
972	Lomitapide Mesylate	9.19±6.21	13.1±25.59	9.19	6.21	13.1	25.59
973	Sulfalene(SMPZ)	5.13±5.2	7.7±17.45	5.13	5.2	7.7	17.45
974	Cerdulatinib (PRT062070, PRT2070)	16.23±8.87	14.62±9.88	16.23	8.87	14.62	9.88
975	Valpromide	8.93±13.54	15.05±12.85	8.93	13.54	15.05	12.85
976	Lomitapide	25.85±7.84	38.53±10.66	25.85	7.84	38.53	10.66
977	D panthenol	12.64±2.61	13.24±16.07	12.64	2.61	13.24	16.07
978	Delapril Hydrochloride	3.38±17.93	26.02±3.63	3.38	17.93	26.02	3.63
979	Latanoprost	3.74±9.26	8.64±18.41	3.74	9.26	8.64	18.41
980	Alimemazine Tartrate	18.89±9.44	19.84±10.15	18.89	9.44	19.84	10.15
981	Tafluprost	9.83±6.74	14.67±9.46	9.83	6.74	14.67	9.46
982	Stearic acid	20.72±0.69	20.8±7.11	20.72	0.69	20.8	7.11
983	Salirasib	6.96±15.97	-12.38±9.4	6.96	15.97	-12.38	9.4
984	Nilotinib hydrochloride	25.59±3.1	20.53±0.95	25.59	3.1	20.53	0.95
985	Abacavir	20.06±8.97	19.32±3.82	20.06	8.97	19.32	3.82
986	lenvatinib Mesylate	22.99±1.29	24.97±3.05	22.99	1.29	24.97	3.05
987	Isosorbide dinitrate	13.63±8.48	13.45±17.18	13.63	8.48	13.45	17.18
988	Cefminox Sodium	36.88±5.26	5.25±29.66	36.88	5.26	5.25	29.66
989	Ruxolitinib Phosphate	21.52±10.82	18.91±14.46	21.52	10.82	18.91	14.46
990	Cefpiramide sodium	12.13±8.29	27.96±11.16	12.13	8.29	27.96	11.16
991	Entecavir	11.64±16.89	0.81±26.28	11.64	16.89	0.81	26.28
992	Ceftiofur	5.59±0	39.07±10.94	5.59	0	39.07	10.94
993	Tofacitinib (CP-690550) Citrate	18.74±6.91	19.8±8.33	18.74	6.91	19.8	8.33
994	Pilaralisib (XL147)	-1.78±31.43	-8.55±22.11	-1.78	31.43	-8.55	22.11
995	Fingolimod (FTY720) HCl	16.4±9.54	19.12±28.71	16.4	9.54	19.12	28.71
996	Voxtalisib (XL765, SAR245409)	17.83±8.63	22.64±4.84	17.83	8.63	22.64	4.84
997	Tacrolimus (FK506)	17.05±7.24	3.04±3.11	17.05	7.24	3.04	3.11
998	Obeticholic Acid	7.03±9.2	8.09±2.92	7.03	9.2	8.09	2.92
999	Pimecrolimus	18.55±2.48	22.4±8.74	18.55	2.48	22.4	8.74
1000	Sacubitril/valsartan (LCZ696)	16.73±3.95	11.69±13.14	16.73	3.95	11.69	13.14
1001	Cefotiam hydrochloride	23.46±4.04	37.15±4.62	23.46	4.04	37.15	4.62
1002	Dovitinib (TKI258) Lactate	20.68±7.51	14.87±7.24	20.68	7.51	14.87	7.24
1003	Teprenone	19.54±9.52	13.46±7.88	19.54	9.52	13.46	7.88
1004	Elacridar (GF120918)	20.47±2.73	14.92±3.69	20.47	2.73	14.92	3.69
1005	Delamanid	17.54±4.02	9.14±6.11	17.54	4.02	9.14	6.11
1006	Emricasan	15.3±8.96	4.89±14.38	15.3	8.96	4.89	14.38
1007	Brivudine	31.02±10.15	22.4±6.12	31.02	10.15	22.4	6.12
1008	Sunitinib	13.54±5.01	29.36±25.96	13.54	5.01	29.36	25.96
1009	Cisapride	5.3±13.65	14.66±8.44	5.3	13.65	14.66	8.44
1010	Bendazac	13.22±12.03	0.06±15.93	13.22	12.03	0.06	15.93
1011	Stiripentol	11.9±11.95	21.9±16.05	11.9	11.95	21.9	16.05
1012	Alogliptin	9.49±10.69	15.8±7.6	9.49	10.69	15.8	7.6
1013	Nitisinone	4.93±6.77	-0.84±7.48	4.93	6.77	-0.84	7.48
1014	Sultamicillin	58.05±16.75	45.94±13.49	58.05	16.75	45.94	13.49
1015	Tegaserod Maleate	12.29±5.67	23.81±2.56	12.29	5.67	23.81	2.56
1016	Diflucortolone valerate	5.56±9.28	15.03±8.36	5.56	9.28	15.03	8.36
1017	Promazine hydrochloride	5.22±5.29	11.62±2.22	5.22	5.29	11.62	2.22
1018	Tizanidine	10.9±5.98	14.08±3.61	10.9	5.98	14.08	3.61
1019	Triprolidine Hydrochloride	10.01±13.19	10.81±4.06	10.01	13.19	10.81	4.06
1020	Midecamycin	5.89±5.44	6.27±1.64	5.89	5.44	6.27	1.64
1021	Clidinium Bromide	15.31±3.17	16.43±12.26	15.31	3.17	16.43	12.26
1022	Cilastatin	24.69±6.57	10.59±8.65	24.69	6.57	10.59	8.65
1023	Molindone hydrochloride	35.83±3.35	11.88±7.69	35.83	3.35	11.88	7.69
1024	Emedastine Difumarate	24.98±8.27	2.98±8.92	24.98	8.27	2.98	8.92
1025	Octenidine Dihydrochloride	10.59±9.14	22.57±6.86	10.59	9.14	22.57	6.86
1026	Dasatinib Monohydrate	21.73±3.23	5.42±13.96	21.73	3.23	5.42	13.96
1027	Ioversol	13.83±4.66	24.07±7.93	13.83	4.66	24.07	7.93
1028	Fumagillin	9.43±16.44	14.87±3.75	9.43	16.44	14.87	3.75
1029	Crisaborole (AN2728)	13.45±1.71	14.44±3.25	13.45	1.71	14.44	3.25
1030	Erlotinib	9.54±9.98	7.8±8.06	9.54	9.98	7.8	8.06
1031	Simeprevir	25.59±47.49	-3.74±59.29	25.59	47.49	-3.74	59.29
1032	Docetaxel Trihydrate	12.54±10.5	8.71±13.54	12.54	10.5	8.71	13.54
1033	Oxyclozanide	2.44±13.66	3.25±3.32	2.44	13.66	3.25	3.32
1034	Pexmetinib (ARRY-614)	18.33±13.81	12.3±6.3	18.33	13.81	12.3	6.3
1035	Nadolol	-0.35±16.74	3.19±7.11	-0.35	16.74	3.19	7.11
1036	Afatinib (BIBW2992) Dimaleate	4.19±1.9	10.36±2.85	4.19	1.9	10.36	2.85
1037	Efinaconazole	13.85±8.32	11.66±4.09	13.85	8.32	11.66	4.09
1038	Pexidartinib (PLX3397)	11.62±6.39	14.46±5.62	11.62	6.39	14.46	5.62
1039	Mebeverine Hydrochloride	19.84±9.76	6.54±12.68	19.84	9.76	6.54	12.68
1040	CB1954	24.3±23.81	39.84±22.58	24.3	23.81	39.84	22.58
1041	Rimantadine Hydrochloride	21.29±12.41	19.17±1.72	21.29	12.41	19.17	1.72
1042	Iguratimod	7.13±5.26	2.71±4.51	7.13	5.26	2.71	4.51
1043	Desipramine Hydrochloride	17.69±4.08	18.05±3.74	17.69	4.08	18.05	3.74
1044	Dexrazoxane	17.63±1.41	17.7±2.04	17.63	1.41	17.7	2.04
1045	Disopyramide	14.11±4.72	5.45±10.36	14.11	4.72	5.45	10.36
1046	Elbasvir	10.04±8.67	16.48±3.97	10.04	8.67	16.48	3.97
1047	Econazole	-4.99±9.34	-1.17±2.77	-4.99	9.34	-1.17	2.77
1048	Venlafaxine	6.58±2.83	10.09±6.54	6.58	2.83	10.09	6.54
1049	Iopanoic acid	-0.02±7.9	0.86±7.6	-0.02	7.9	0.86	7.6
1050	Emedastine	3.44±5.18	6.07±14.34	3.44	5.18	6.07	14.34
1051	Vortioxetine	16.69±9.09	1.52±17.14	16.69	9.09	1.52	17.14
1052	Tiaprofenic acid	-1.63±6.55	7.87±0.31	-1.63	6.55	7.87	0.31
1053	Thioridazine hydrochloride	18.2±14.72	7.44±9.49	18.2	14.72	7.44	9.49
1054	Norgestrel	22.12±2.27	22.92±9.65	22.12	2.27	22.92	9.65
1055	Trimethadione	27.29±20.38	10.69±29.18	27.29	20.38	10.69	29.18
1056	lurasidone	28.84±2.22	37.06±11.49	28.84	2.22	37.06	11.49
1057	4-Aminopyridine	5.53±7.72	16.39±13.8	5.53	7.72	16.39	13.8
1058	Eliglustat	13.74±5	17.75±5.48	13.74	5	17.75	5.48
1059	Dihydralazine sulphate	11.6±13.06	26.71±11	11.6	13.06	26.71	11
1060	Ulixertinib (BVD-523, VRT752271)	21.25±5.87	2.25±11.02	21.25	5.87	2.25	11.02
1061	Mephenesin	12.4±3.96	8.63±7.04	12.4	3.96	8.63	7.04
1062	Tenofovir Alafenamide (GS-7340)	12.75±11.25	5.02±2.87	12.75	11.25	5.02	2.87
1063	Terconazole	9.84±2.26	15.15±13.71	9.84	2.26	15.15	13.71
1064	Dibutyryl-cAMP (Bucladesine)	8.3±1.65	8.51±6.83	8.3	1.65	8.51	6.83
1065	Actarit	-1.13±5.28	13.92±12.45	-1.13	5.28	13.92	12.45
1066	Oltipraz	14.53±8.63	2.85±6.6	14.53	8.63	2.85	6.6
1067	Bevantolol hydrochloride	-0.28±7.23	7.84±6.93	-0.28	7.23	7.84	6.93
1068	Epacadostat (INCB024360)	-3.3±11.69	0.12±0.67	-3.3	11.69	0.12	0.67
1069	Granisetron	7.33±10.59	15.04±9.96	7.33	10.59	15.04	9.96
1070	Ozanimod (RPC1063)	25.1±5.86	14.88±10.78	25.1	5.86	14.88	10.78
1071	Pixantrone Maleate	27.54±10.55	4.38±11.57	27.54	10.55	4.38	11.57
1072	Favipiravir (T-705)	19.55±20.76	38.42±14.05	19.55	20.76	38.42	14.05
1073	Eluxadoline	19.28±9.36	21.5±14.77	19.28	9.36	21.5	14.77
1074	Abemaciclib	0.64±1.71	14.97±17.93	0.64	1.71	14.97	17.93
1075	Selamectin	12.13±5.86	10.1±8.47	12.13	5.86	10.1	8.47
1076	Acetohexamide	17.15±5.12	10.7±3.72	17.15	5.12	10.7	3.72
1077	Cefmetazole sodium	58.25±13.23	6±29.05	58.25	13.23	6	29.05
1078	(R)-(+)-Atenolol HCl	20.54±5.36	8.97±7.4	20.54	5.36	8.97	7.4
1079	Diflorasone	6.3±2.62	15.43±10.38	6.3	2.62	15.43	10.38
1080	Anisotropine Methylbromide	16.25±9.89	18.28±6.17	16.25	9.89	18.28	6.17
1081	Betrixaban	10.13±14.24	7.4±13.04	10.13	14.24	7.4	13.04
1082	Benzthiazide	8.86±7.2	18.24±8.13	8.86	7.2	18.24	8.13
1083	Cyclofenil	-3.71±5.2	-7.91±5.4	-3.71	5.2	-7.91	5.4
1084	Carbadox	24.93±33.23	33.08±9.39	24.93	33.23	33.08	9.39
1085	Prilocaine hydrochloride	19.36±11.59	16.51±7.86	19.36	11.59	16.51	7.86
1086	Diphenylpyraline HCl	25.35±14.73	24.59±8.7	25.35	14.73	24.59	8.7
1087	Hydrocortisone acetate	33.44±11.01	25.86±21.45	33.44	11.01	25.86	21.45
1088	Disopyramide Phosphate	32.34±2.02	43.1±9.01	32.34	2.02	43.1	9.01
1089	Daclatasvir Digydrochloride	6.12±6.27	19.23±15.31	6.12	6.27	19.23	15.31
1090	Napabucasin	3.34±5.38	6.84±5.08	3.34	5.38	6.84	5.08
1091	Trelagliptin succinate	16.67±3.06	21.71±10.64	16.67	3.06	21.71	10.64
1092	Ripasudil (K-115) hydrochloride dihydrate	14.38±1.72	17.91±3.18	14.38	1.72	17.91	3.18
1093	Pramipexole dihydrochloride	17.79±6.81	8.76±8.64	17.79	6.81	8.76	8.64
1094	Entrectinib (RXDX-101)	23.84±5.2	22.79±16.83	23.84	5.2	22.79	16.83
1095	Mupirocin calcium	9.25±12.17	11.69±7.29	9.25	12.17	11.69	7.29
1096	Ricolinostat (ACY-1215)	14.84±2.09	13.87±8.21	14.84	2.09	13.87	8.21
1097	Argatroban Monohydrate	10.02±8.43	8.42±2.81	10.02	8.43	8.42	2.81
1098	Vonoprazan Fumarate (TAK-438)	9.6±1.56	10.53±12.04	9.6	1.56	10.53	12.04
1099	Acotiamide	4.54±12.94	15.25±5.88	4.54	12.94	15.25	5.88
1100	Vortioxetine (Lu AA21004) HBr	24.74±2.01	18.34±11.53	24.74	2.01	18.34	11.53
1101	Regorafenib Monohydrate	15.97±12.18	37.33±1.9	15.97	12.18	37.33	1.9
1102	Empagliflozin (BI 10773)	26.69±7.62	23.89±6.61	26.69	7.62	23.89	6.61
1103	Sitagliptin	32.37±16.33	29.7±2.68	32.37	16.33	29.7	2.68
1104	Apremilast (CC-10004)	25.27±3.44	26.34±19.25	25.27	3.44	26.34	19.25
1105	Bedaquiline	13.65±4.67	13.43±22.14	13.65	4.67	13.43	22.14
1106	Ethoxzolamide	-3.18±9.43	-0.71±12.45	-3.18	9.43	-0.71	12.45
1107	Benzalkonium chloride	13.52±4.52	14.46±7.73	13.52	4.52	14.46	7.73
1108	Isoetharine Mesylate	14.25±2.38	3.75±12.39	14.25	2.38	3.75	12.39
1109	Ceftibuten dihydrate	16.75±7.16	16.97±0.5	16.75	7.16	16.97	0.5
1110	Mepiroxol	12.01±2.58	-1.45±10.24	12.01	2.58	-1.45	10.24
1111	Nonivamide	10.82±4.9	11.54±3.33	10.82	4.9	11.54	3.33
1112	Mesoridazine Besylate	8.7±3.02	14.46±7.89	8.7	3.02	14.46	7.89
1113	Darunavir	15.53±10.08	5.88±9.15	15.53	10.08	5.88	9.15
1114	Metaproterenol Sulfate	15.8±9.9	17.86±5.32	15.8	9.9	17.86	5.32
1115	Dolasetron	-2.31±9.57	9.08±3.92	-2.31	9.57	9.08	3.92
1116	Metaraminol Bitartrate	7.7±4.22	2.22±10.01	7.7	4.22	2.22	10.01
1117	Tasimelteon	17.9±19.05	13.41±3.59	17.9	19.05	13.41	3.59
1118	Meticrane	22.23±5.07	23.13±6.44	22.23	5.07	23.13	6.44
1119	Indometacin Sodium	25.8±5.6	28.14±6.84	25.8	5.6	28.14	6.84
1120	Nalmefene HCl	32.87±3.27	21.06±19.79	32.87	3.27	21.06	19.79
1121	Carbazochrome	4.54±7.45	15.38±10.98	4.54	7.45	15.38	10.98
1122	Cobimetinib (GDC-0973, RG7420)	9.35±17.55	7.69±16.03	9.35	17.55	7.69	16.03
1123	Pralidoxime Iodide	9.37±10.25	16.09±3.3	9.37	10.25	16.09	3.3
1124	Venetoclax (ABT-199, GDC-0199)	15.43±3.11	9.86±4.94	15.43	3.11	9.86	4.94
1125	Benzylpenicillin potassium	48.39±51.84	3.07±4.93	48.39	51.84	3.07	4.93
1126	Macitentan	5.99±5.3	-3.06±10.17	5.99	5.3	-3.06	10.17
1127	Ciprofloxacin hydrochloride hydrate	11.14±2.55	3.59±15.05	11.14	2.55	3.59	15.05
1128	Pacritinib (SB1518)	11.38±31.97	28.39±12.94	11.38	31.97	28.39	12.94
1129	Enoxacin Sesquihydrate	9.53±4.46	1.75±20.01	9.53	4.46	1.75	20.01
1130	Vorapaxar	1.83±14.34	20.33±16.06	1.83	14.34	20.33	16.06
1131	Sulfamethazine Sodium Salt	0.17±4.79	6.43±1.34	0.17	4.79	6.43	1.34
1132	Bardoxolone Methyl	29.95±40.66	81.67±1.61	29.95	40.66	81.67	1.61
1133	Bromisoval	8±3.15	12.17±3.46	8	3.15	12.17	3.46
1134	Sotagliflozin (LX4211)	18.83±12.13	8.3±7.65	18.83	12.13	8.3	7.65
1135	Propyphenazone (4-Isopropylantipyrine)	19.66±18.74	3.23±10.06	19.66	18.74	3.23	10.06
1136	Acalabrutinib (ACP-196)	9.87±17.45	28.81±9.39	9.87	17.45	28.81	9.39
1137	Rifamycin sodium salt	3.32±6.1	9.22±17.8	3.32	6.1	9.22	17.8
1138	Nialamide	18.11±11.63	23.97±7.45	18.11	11.63	23.97	7.45
1139	Losartan	15.53±5.08	23.98±3.46	15.53	5.08	23.98	3.46
1140	Pentoxifylline	17.68±11.89	17.88±6.35	17.68	11.89	17.88	6.35
1141	Sulbutiamine	13.73±8.41	6.23±3.62	13.73	8.41	6.23	3.62
1142	Piromidic Acid	13.82±7.27	6.33±3.36	13.82	7.27	6.33	3.36
1143	Arformoterol Tartrate	11.58±0.96	10.11±15.18	11.58	0.96	10.11	15.18
1144	Procyclidine HCl	12.35±8.55	16.09±6.98	12.35	8.55	16.09	6.98
1145	Solifenacin	11.52±8.49	9.04±19.64	11.52	8.49	9.04	19.64
1146	Ractopamine HCl	17.13±4.03	11.53±8.98	17.13	4.03	11.53	8.98
1147	Lapatinib ditosylate monohydrate	-0.1±10.97	8.68±6.92	-0.1	10.97	8.68	6.92
1148	Terfenadine	21.68±4.34	4.02±14.44	21.68	4.34	4.02	14.44
1149	Tedizolid	-7.25±4.26	8.76±9.82	-7.25	4.26	8.76	9.82
1150	Tacrine HCl	22.12±2.56	33.53±4.3	22.12	2.56	33.53	4.3
1151	Tiletamine Hydrochloride	22.65±15.84	13.2±14.75	22.65	15.84	13.2	14.75
1152	Pimozide	18.44±22.22	13.64±25.46	18.44	22.22	13.64	25.46
1153	Ataluren (PTC124)	7.08±8.3	12.73±12.48	7.08	8.3	12.73	12.48
1154	Radotinib	17.76±14.69	22.11±3.74	17.76	14.69	22.11	3.74
1155	Binimetinib (MEK162, ARRY-162, ARRY-438162)	9.03±8.85	24.94±14.35	9.03	8.85	24.94	14.35
1156	Riociguat (BAY 63-2521)	17.95±4.2	5.75±6.52	17.95	4.2	5.75	6.52
1157	Birinapant	12.41±1.06	14.53±13.78	12.41	1.06	14.53	13.78
1158	Mitomycin C	66.02±45.26	39.12±43.57	66.02	45.26	39.12	43.57
1159	Duvelisib (IPI-145, INK1197)	8.68±3.05	18.02±15.13	8.68	3.05	18.02	15.13
1160	Pimavanserin	17.76±0.77	26.33±6.72	17.76	0.77	26.33	6.72
1161	Tepotinib (EMD 1214063)	14.8±2.4	7.2±10.48	14.8	2.4	7.2	10.48
1162	Oclacitinib?maleate	34.99±11.11	21.8±2.57	34.99	11.11	21.8	2.57
1163	Cilengitide?trifluoroacetate	5.53±1.6	10.13±13.14	5.53	1.6	10.13	13.14
1164	Enasidenib (AG-221)	-4.09±12.03	1.28±9.61	-4.09	12.03	1.28	9.61
1165	Ceritinib (LDK378)	48.63±4.33	33.49±21.98	48.63	4.33	33.49	21.98
1166	Bitopertin	17.93±4.17	21.85±1.35	17.93	4.17	21.85	1.35
1167	Batimastat (BB-94)	8.82±8.18	12.21±15.92	8.82	8.18	12.21	15.92
1168	Ponesimod	19.8±3.26	25.86±27.66	19.8	3.26	25.86	27.66
1169	Estropipate	7.39±5.03	28.91±10	7.39	5.03	28.91	10
1170	Carbachol	24.67±13.1	7.08±22.97	24.67	13.1	7.08	22.97
1171	Ajmaline	19.41±4.11	23.05±2.63	19.41	4.11	23.05	2.63
1172	Glafenine HCl	19.6±2.97	7.66±1.51	19.6	2.97	7.66	1.51
1173	Methyl Aminolevulinate Hydrochloride	13.91±2.08	9.99±5.57	13.91	2.08	9.99	5.57
1174	Phthalylsulfacetamide	15.67±9.31	6.32±3.91	15.67	9.31	6.32	3.91
1175	Imidafenacin	15.49±4.53	13.47±14.42	15.49	4.53	13.47	14.42
1176	Carbenoxolone Sodium	12.58±7.01	9.98±7.83	12.58	7.01	9.98	7.83
1177	Mepivacaine	15.46±6.84	1.59±20.42	15.46	6.84	1.59	20.42
1178	Nicotine Ditartrate	22.56±3.08	13.78±3.16	22.56	3.08	13.78	3.16
1179	Chlorhexidine	5.62±0	-8.75±23.04	5.62	0	-8.75	23.04
1180	Dicyclomine HCl	10.66±4.29	7.18±5.44	10.66	4.29	7.18	5.44
1181	Chlorprothixene hydrochloride	10.04±3.41	11.62±9.62	10.04	3.41	11.62	9.62
1182	Mepenzolate Bromide	29.29±6.28	24.1±4.95	29.29	6.28	24.1	4.95
1183	Enoxaparin sodium	5.84±7.09	21.86±17.61	5.84	7.09	21.86	17.61
1184	Aceclidine HCl	19.56±2.86	37.1±10.48	19.56	2.86	37.1	10.48
1185	Marimastat (BB-2516)	16.22±6.15	22.91±9.57	16.22	6.15	22.91	9.57
1186	Melphalan	19.1±7.08	9.57±12.09	19.1	7.08	9.57	12.09
1187	Ilomastat (GM6001, Galardin)	5.03±12.27	25.93±3.69	5.03	12.27	25.93	3.69
1188	Olmutinib (HM61713, BI 1482694)	24.41±4	14.23±3.53	24.41	4	14.23	3.53
1189	abemaciclib (LY2835219)	34.3±8.76	13.58±12.17	34.3	8.76	13.58	12.17
1190	Troglitazone (CS-045)	12.45±8.9	10.09±8.89	12.45	8.9	10.09	8.89
1191	Motolimod (VTX-2337)	13.23±4.7	13.63±13.8	13.23	4.7	13.63	13.8
1192	Tofogliflozin(CSG 452)	20.34±5.72	13.44±12.01	20.34	5.72	13.44	12.01
1193	BAF312 (Siponimod)	3.58±9.71	0.91±15.16	3.58	9.71	0.91	15.16
1194	Omarigliptin (MK-3102)	22.06±2.09	6.2±22.36	22.06	2.09	6.2	22.36
1195	Idasanutlin (RG-7388)	8.26±18.34	-1.24±5.85	8.26	18.34	-1.24	5.85
1196	Tirofiban Hydrochloride	14.02±4.14	12.3±1.91	14.02	4.14	12.3	1.91
1197	Losmapimod (GW856553X)	6.92±2.99	14.18±5.06	6.92	2.99	14.18	5.06
1198	Diastase	19.47±12.47	21.69±0.93	19.47	12.47	21.69	0.93
1199	Alvelestat (AZD9668)	19.39±17.14	21.66±15.16	19.39	17.14	21.66	15.16
1200	Fomepizole	33.87±9.69	24.97±21.45	33.87	9.69	24.97	21.45
1201	Metyrapone	10.78±9.48	22.93±6.95	10.78	9.48	22.93	6.95
1202	Imipramine HCl	15.76±10.78	6.74±11.39	15.76	10.78	6.74	11.39
1203	Sofalcone	7.76±3	-1.29±11.87	7.76	3	-1.29	11.87
1204	Proadifen HCl	17.99±4.4	17.66±6.56	17.99	4.4	17.66	6.56
1205	Gefarnate	15.94±8.17	5.4±7.99	15.94	8.17	5.4	7.99
1206	Pyrilamine Maleate	17.48±5.71	11.31±7.22	17.48	5.71	11.31	7.22
1207	Dantrolene sodium	13.7±5.06	10.6±5.24	13.7	5.06	10.6	5.24
1208	Difloxacin HCl	9.87±2.58	7.71±0.93	9.87	2.58	7.71	0.93
1209	Cefoperazone sodium	30.44±2.59	33.74±2.19	30.44	2.59	33.74	2.19
1210	Fosfomycin Tromethamine	6.43±8.81	8.22±5.26	6.43	8.81	8.22	5.26
1211	Fluorescein	6.51±8.88	6.72±3.67	6.51	8.88	6.72	3.67
1212	Bephenium Hydroxynaphthoate	10.04±3.1	14.12±3.68	10.04	3.1	14.12	3.68
1213	Lomefloxacin	40.08±51.54	12.73±8.64	40.08	51.54	12.73	8.64
1214	Brucine sulfate salt hydrate	43.74±48.66	20.61±4.76	43.74	48.66	20.61	4.76
1215	Trimebutine maleate	15±10.03	20.04±6.78	15	10.03	20.04	6.78
1216	Clofoctol	5.05±39.48	15.66±13.62	5.05	39.48	15.66	13.62
1217	Selinexor (KPT-330)	16.01±5.49	18.7±7.78	16.01	5.49	18.7	7.78
1218	Octocrylene	21.47±15.31	6.68±10.02	21.47	15.31	6.68	10.02
1219	Vidofludimus	14.27±8.17	16.21±11.02	14.27	8.17	16.21	11.02
1220	Propofol	19.12±8.21	15.8±6.38	19.12	8.21	15.8	6.38
1221	Edoxaban	19.73±8.95	13.51±3.03	19.73	8.95	13.51	3.03
1222	Carmustine	11.64±11.6	12.72±10.51	11.64	11.6	12.72	10.51
1223	Rociletinib (CO-1686, AVL-301)	7.13±2.63	18.03±13.9	7.13	2.63	18.03	13.9
1224	Vitamin E Acetate	12.66±4.64	17.38±1.76	12.66	4.64	17.38	1.76
1225	Osimertinib (AZD9291)	19.59±4.64	17.65±11.8	19.59	4.64	17.65	11.8
1226	Travoprost	7.98±8.83	25.64±8.16	7.98	8.83	25.64	8.16
1227	Rilpivirine	-0.44±6.41	8.89±7.78	-0.44	6.41	8.89	7.78
1228	Methyl salicylate	15.5±2.76	12.72±3.41	15.5	2.76	12.72	3.41
1229	Tasisulam	14.12±4.37	11.75±11.66	14.12	4.37	11.75	11.66
1230	Valproic acid	27.03±7.27	16.05±3.72	27.03	7.27	16.05	3.72
1231	Poziotinib (HM781-36B)	19.99±10.47	17.59±16.21	19.99	10.47	17.59	16.21
1232	DEET	33.48±11.53	22.13±8.23	33.48	11.53	22.13	8.23
1233	Doripenem	15.79±1.6	13.45±14.2	15.79	1.6	13.45	14.2
1234	Diperodon HCl	15.44±14.09	6.9±15.39	15.44	14.09	6.9	15.39
1235	Erythromycin estolate	13.21±6.99	6.78±15.44	13.21	6.99	6.78	15.44
1236	Isoxicam	22.6±1.01	17.13±6.4	22.6	1.01	17.13	6.4
1237	Moxifloxacin	9.46±6.96	11.04±5.36	9.46	6.96	11.04	5.36
1238	Nifenazone	17.74±5.65	14.1±4.58	17.74	5.65	14.1	4.58
1239	Olprinone	17.47±4.37	26.05±5.75	17.47	4.37	26.05	5.75
1240	Oxeladin Citrate	14.69±3.57	15.18±7.04	14.69	3.57	15.18	7.04
1241	Olmesartan	18.74±4.57	16.92±7.64	18.74	4.57	16.92	7.64
1242	Pasiniazid	10.58±16.22	10.74±12.06	10.58	16.22	10.74	12.06
1243	Vitamin A	16.38±9.99	13.13±14.89	16.38	9.99	13.13	14.89
1244	Procodazole	15.17±4.15	16.24±1.75	15.17	4.15	16.24	1.75
1245	Betahistine	22.34±2.29	23±3.52	22.34	2.29	23	3.52
1246	Sodium 4-aminohippurate Hydrate	22.73±6.58	18.83±5	22.73	6.58	18.83	5
1247	Cefotiam Hexetil Hydrochloride	27.53±9.59	9.89±26.22	27.53	9.59	9.89	26.22
1248	Trimipramine Maleate	24.71±9.81	15.1±1.34	24.71	9.81	15.1	1.34
1249	Aloxistatin	10.14±8.49	19.41±6.09	10.14	8.49	19.41	6.09
1250	Halothane	20.77±9.71	6.45±10.52	20.77	9.71	6.45	10.52
1251	Sorafenib	6.15±0	22.99±59.65	6.15	0	22.99	59.65
1252	Tyloxapol	17.14±6.86	11.94±18.68	17.14	6.86	11.94	18.68
1253	Puromycin 2HCl	-20.64±5.97	-1.16±37.57	-20.64	5.97	-1.16	37.57
1254	Triacetin	23.4±5.13	14.58±3.3	23.4	5.13	14.58	3.3
1255	Ribociclib (LEE011)	22.1±4.92	23.99±9.55	22.1	4.92	23.99	9.55
1256	Benzyl benzoate	23.56±1.87	23.56±6.89	23.56	1.87	23.56	6.89
1257	Uprosertib (GSK2141795)	28.5±7.36	19.84±12.55	28.5	7.36	19.84	12.55
1258	Benzyl alcohol	17.99±8.29	20.31±12.67	17.99	8.29	20.31	12.67
1259	(S)-crizotinib	19.71±3.57	13.09±2.9	19.71	3.57	13.09	2.9
1260	Tiagabine	35.54±29.32	18.94±6.15	35.54	29.32	18.94	6.15
1261	Trelagliptin	25.37±11.32	18.25±5.95	25.37	11.32	18.25	5.95
1262	Vitamin E	22.67±10.76	22.3±5.1	22.67	10.76	22.3	5.1
1263	Afuresertib (GSK2110183)	24.65±3.73	30.9±10.24	24.65	3.73	30.9	10.24
1264	Rivastigmine	10.42±21.42	19.61±17.13	10.42	21.42	19.61	17.13
1265	Cefozopran hydrochloride	8.85±5.78	8.97±8.71	8.85	5.78	8.97	8.71
1266	9-Aminoacridine	15.05±10.89	20.39±11.9	15.05	10.89	20.39	11.9
1267	Ceftriaxone Sodium	8.83±1.45	34.56±35.01	8.83	1.45	34.56	35.01
1268	Camylofin Chlorhydrate	23.18±5.83	22.78±4.35	23.18	5.83	22.78	4.35
1269	Hydroxyzine pamoate	14.9±3.05	18.13±9.96	14.9	3.05	18.13	9.96
1270	Anisindione	23.78±6.37	20.27±8.46	23.78	6.37	20.27	8.46
1271	Sodium Hyaluronate	27.54±5.43	28.11±4.97	27.54	5.43	28.11	4.97
1272	Cinoxacin	31.87±2.99	33.56±5.99	31.87	2.99	33.56	5.99
1273	Indigo carmine	12.69±8.75	17.14±4.52	12.69	8.75	17.14	4.52
1274	Bendroflumethiazide	24.47±2.19	26.55±5.28	24.47	2.19	26.55	5.28
1275	Fenipentol	12.55±5.29	21.2±5.68	12.55	5.29	21.2	5.68
1276	Bentiromide	6.25±0.1	16.9±6.47	6.25	0.1	16.9	6.47
1277	Carvedilol Phosphate	10.32±9.35	9.88±14.43	10.32	9.35	9.88	14.43
1278	Cephapirin Sodium	-20.13±1.07	-25.28±1.28	-20.13	1.07	-25.28	1.28
1279	Ambroxol	25.32±6.6	10.67±14.91	25.32	6.6	10.67	14.91
1280	Misoprostol	17.36±10.42	27.92±10.9	17.36	10.42	27.92	10.9
1281	Cefaclor	12.92±27.67	7.54±22.78	12.92	27.67	7.54	22.78
1282	Doxapram	12.84±2.62	1.47±18.55	12.84	2.62	1.47	18.55
1283	Lubiprostone	-7.53±26.89	8.09±12.24	-7.53	26.89	8.09	12.24
1284	Ertugliflozin	-2.86±9.95	14.88±13.71	-2.86	9.95	14.88	13.71
1285	Berberine chloride	-1.62±15.4	19.2±2.49	-1.62	15.4	19.2	2.49
1286	Landiolol hydrochloride	-8.5±22.81	18.51±6.68	-8.5	22.81	18.51	6.68
1287	Cytisine	-7.62±16.31	10.87±13.69	-7.62	16.31	10.87	13.69
1288	Nefazodone hydrochloride	-8.45±16.99	4.83±3.86	-8.45	16.99	4.83	3.86
1289	Pioglitazone	-3.95±8.33	17.92±19.25	-3.95	8.33	17.92	19.25
1290	Parecoxib Sodium	-2.09±10.56	1.13±6.41	-2.09	10.56	1.13	6.41
1291	Moxidectin	5.13±13.28	12.46±13.73	5.13	13.28	12.46	13.73
1292	Sulfacetamide	7.86±4.94	23.72±7	7.86	4.94	23.72	7
1293	Glucosamine sulfate	-5.58±16.62	12.43±5.97	-5.58	16.62	12.43	5.97
1294	Tocofersolan	-21.44±15.61	-17.1±15.15	-21.44	15.61	-17.1	15.15
1295	Guaiacol	8.94±14.3	12.63±28.18	8.94	14.3	12.63	28.18
1296	Ammonium lactate	-8±27.87	3.35±13.19	-8	27.87	3.35	13.19
1297	Palbociclib (PD-0332991) HCl	1.64±0.46	-4.83±7.96	1.64	0.46	-4.83	7.96
1298	Hexamethonium?Dibromide	1.1±8.96	12.03±8.27	1.1	8.96	12.03	8.27
1299	Pemetrexed	1.92±14.16	10.83±11.11	1.92	14.16	10.83	11.11
1300	Bismuth Subcitrate Potassium	4.35±14.1	24.81±6.55	4.35	14.1	24.81	6.55
1301	Gemcitabine HCl	-13.39±27.37	-40.77±4.24	-13.39	27.37	-40.77	4.24
1302	Tetramisole HCl	-3.56±10.4	14.45±7.08	-3.56	10.4	14.45	7.08
1303	Carboplatin	-4.77±5.3	12.07±10.75	-4.77	5.3	12.07	10.75
1304	Histamine Phosphate	-13.9±16.18	14.57±13.11	-13.9	16.18	14.57	13.11
1305	Leucovorin Calcium Pentahydrate	-8.84±17.69	8.44±10.77	-8.84	17.69	8.44	10.77
1306	Succinylcholine Chloride Dihydrate	-0.32±7.06	18.37±1.79	-0.32	7.06	18.37	1.79
1307	Pamidronate Disodium	-5.65±4.02	11.58±13.2	-5.65	4.02	11.58	13.2
1308	Terbutaline Sulfate	-1.7±6.94	27.11±6.57	-1.7	6.94	27.11	6.57
1309	Gabapentin HCl	-5.13±19.14	19.9±4.44	-5.13	19.14	19.9	4.44
1310	Eprazinone 2HCl	-5.99±19.76	12.42±8.31	-5.99	19.76	12.42	8.31
1311	Galanthamine HBr	4.74±18.58	2.44±17.77	4.74	18.58	2.44	17.77
1312	Amprolium HCl	0.64±5.59	9.88±10.21	0.64	5.59	9.88	10.21
1313	Indigo	5.02±3.58	5.23±2.4	5.02	3.58	5.23	2.4
1314	Amsacrine hydrochloride	-0.5±4.94	1.65±2.63	-0.5	4.94	1.65	2.63
1315	Tannic acid	-5.11±24.69	10.98±10.02	-5.11	24.69	10.98	10.02
1316	Ranitidine	-5.08±23.5	11.54±10.58	-5.08	23.5	11.54	10.58
1317	Thioctic acid	-0.76±11.31	3.13±20.59	-0.76	11.31	3.13	20.59
1318	Orphenadrine Hydrochloride	-7.46±12.91	3.16±15.32	-7.46	12.91	3.16	15.32
1319	Pentoxyverine Citrate	-8.29±6.04	3.07±13.04	-8.29	6.04	3.07	13.04
1320	Hydroxyhexamide	-10.48±13.24	6.83±3.36	-10.48	13.24	6.83	3.36
1321	Doxycycline Hyclate	-4.74±8.77	5.47±12.86	-4.74	8.77	5.47	12.86
1322	Alvimopan dihydrate	-9.33±5.54	3.01±3.72	-9.33	5.54	3.01	3.72
1323	Cepharanthine	-5.4±2.21	5.89±9.82	-5.4	2.21	5.89	9.82
1324	Carvedilol EP IMpurity E	-9.41±2.49	7.89±11.87	-9.41	2.49	7.89	11.87
1325	Phenothiazine	-1.72±5.9	-4.69±12.01	-1.72	5.9	-4.69	12.01
1326	Dichlorophene	-0.37±14.61	-1.69±2.54	-0.37	14.61	-1.69	2.54
1327	Oxethazaine	-2.86±2.8	3.37±9	-2.86	2.8	3.37	9
1328	Pempidine	-2.83±15.14	-7.66±10.54	-2.83	15.14	-7.66	10.54
1329	Granisetron HCl	-10.87±19.76	3.91±8.08	-10.87	19.76	3.91	8.08
1330	Bacitracin	5.73±3.69	10.08±15.99	5.73	3.69	10.08	15.99
1331	Biapenem	-4.55±16.48	18.96±3.25	-4.55	16.48	18.96	3.25
1332	Chloroquine Phosphate	-5.56±12.63	0.68±17.12	-5.56	12.63	0.68	17.12
1333	Dorzolamide HCl	1.74±7.12	10.63±3.98	1.74	7.12	10.63	3.98
1334	Ceftriaxone Sodium Trihydrate	51.24±9.72	44.98±28.73	51.24	9.72	44.98	28.73
1335	Mizoribine	-5.5±11.85	-4.81±15.21	-5.5	11.85	-4.81	15.21
1336	Sodium Gluconate	-10.86±6.29	7.54±3.99	-10.86	6.29	7.54	3.99
1337	Polymyxin B sulphate	2.3±12.6	4.68±9.23	2.3	12.6	4.68	9.23
1338	Nefopam HCl	-10.01±8.21	9.5±11.39	-10.01	8.21	9.5	11.39
1339	Teicoplanin	8.58±2.7	31.21±56.28	8.58	2.7	31.21	56.28
1340	Paromomycin Sulfate	-8.98±5.93	2.98±17.3	-8.98	5.93	2.98	17.3
1341	Varenicline Tartrate	-5.73±9.62	5.53±21.44	-5.73	9.62	5.53	21.44
1342	Capreomycin Sulfate	-6.63±8.86	15.5±11.13	-6.63	8.86	15.5	11.13
1343	Ralimetinib (LY2228820)	21.15±22.64	2.61±3.17	21.15	22.64	2.61	3.17
1344	Proflavine Hemisulfate	-3.11±26.85	6.72±15.35	-3.11	26.85	6.72	15.35
1345	Prochlorperazine Dimaleate	0.38±6.78	4.03±19.83	0.38	6.78	4.03	19.83
1346	Fosfosal	-1.85±6.82	-9.61±20.63	-1.85	6.82	-9.61	20.63
1347	Evans Blue	5.53±1.06	6.41±32.86	5.53	1.06	6.41	32.86
1348	Carboprost	1.03±7.32	10.14±7.87	1.03	7.32	10.14	7.87
1349	Ceftizoxime	8.57±15.76	5.48±16.28	8.57	15.76	5.48	16.28
1350	Valbenazine tosylate	-3.77±12.76	8.63±7.18	-3.77	12.76	8.63	7.18
1351	Maltol	-10.11±9.16	6.55±1.33	-10.11	9.16	6.55	1.33
1352	Prostaglandin E2 (PGE2)	-6±5.18	12.65±4.26	-6	5.18	12.65	4.26
1353	Fumaric acid	-6.11±9.17	4.91±2.86	-6.11	9.17	4.91	2.86
1354	Paroxetine mesylate	-2.66±12.45	10.74±9.2	-2.66	12.45	10.74	9.2
1355	Efonidipine	-19.27±10.47	7.39±10.73	-19.27	10.47	7.39	10.73
1356	Safinamide	-6.67±8.16	6.24±6.73	-6.67	8.16	6.24	6.73
1357	Anamorelin	-4.31±6.63	6.89±9.86	-4.31	6.63	6.89	9.86
1358	Regadenoson	-5.32±10.81	9.81±4.12	-5.32	10.81	9.81	4.12
1359	Thymol	4.87±4.99	14.02±17.34	4.87	4.99	14.02	17.34
1360	Indacaterol	-4.16±16.3	9.97±24.28	-4.16	16.3	9.97	24.28
1361	Cephalexin	5.82±2.04	-6.22±2.49	5.82	2.04	-6.22	2.49
1362	Sodium ascorbate	3.95±4.44	6.85±3.09	3.95	4.44	6.85	3.09
1363	Perindopril Erbumine	-9.49±16.58	8.19±19.37	-9.49	16.58	8.19	19.37
1364	Isepamicin Sulphate	-4.65±11.07	13.46±6.13	-4.65	11.07	13.46	6.13
1365	Cidofovir	-0.65±13.96	12.51±2.02	-0.65	13.96	12.51	2.02
1366	Micafungin Sodium	-4.44±14.39	10.71±9.64	-4.44	14.39	10.71	9.64
1367	Ibuprofen Lysine	-4.7±11.53	9.9±4.48	-4.7	11.53	9.9	4.48
1368	Amifostine	-8.31±11.3	7.02±11.45	-8.31	11.3	7.02	11.45
1369	Palbociclib (PD0332991) Isethionate	-0.49±11.05	8.23±3.17	-0.49	11.05	8.23	3.17
1370	Hydroxychloroquine Sulfate	-2.56±10.69	0.13±14.49	-2.56	10.69	0.13	14.49
1371	Alendronate sodium trihydrate	-4.11±2.81	2.69±18.09	-4.11	2.81	2.69	18.09
1372	Dihydrostreptomycin sulfate	-9.13±3.61	12.59±8.01	-9.13	3.61	12.59	8.01
1373	Cytarabine	-4.76±3.94	12.31±5.93	-4.76	3.94	12.31	5.93
1374	Sisomicin sulfate	-0.51±19.24	29±28.07	-0.51	19.24	29	28.07
1375	L-Glutamine	5.18±3.22	3.93±5.01	5.18	3.22	3.93	5.01
1376	Antimonyl potassium tartrate trihydrate	-0.9±17.83	12.37±10.85	-0.9	17.83	12.37	10.85
1377	Doxycycline	-17.19±24.33	10.53±8.58	-17.19	24.33	10.53	8.58
1378	Ertapenem sodium	-6.81±14.63	54.38±24.54	-6.81	14.63	54.38	24.54
1379	Tezacaftor(VX-661)	-6.94±20.29	16.87±2.56	-6.94	20.29	16.87	2.56
1380	Edoxaban tosylate Monohydrate	-0.73±13.52	16.29±3.94	-0.73	13.52	16.29	3.94
1381	Encorafenib (LGX818)	-3.98±3.91	11.58±3.56	-3.98	3.91	11.58	3.56
1382	Zofenopril calcium	-9.89±15.58	7.95±9.09	-9.89	15.58	7.95	9.09
1383	Ixabepilone (BMS-247550)	-8.23±10.58	-1.72±8.43	-8.23	10.58	-1.72	8.43
1384	Panobinostat (LBH589)	-10.06±15.67	3.65±7.62	-10.06	15.67	3.65	7.62
1385	Sivelestat (ONO-5046)	-7.76±7.62	-5.55±11.1	-7.76	7.62	-5.55	11.1
1386	Lanolin	-8.83±15.1	-1.99±10.6	-8.83	15.1	-1.99	10.6
1387	Ivosidenib (AG-120)	-10.88±15	11.05±2.84	-10.88	15	11.05	2.84
1388	Ecabet sodium	-12.15±15.31	8.44±6.24	-12.15	15.31	8.44	6.24
1389	Lentinan	-5.76±6.98	11.41±14.64	-5.76	6.98	11.41	14.64
1390	Tavaborole (AN-2690)	-11.41±16.55	22.76±10.47	-11.41	16.55	22.76	10.47
1391	Dithranol	13.63±6.87	9.09±21.04	13.63	6.87	9.09	21.04
1392	Dasabuvir(ABT-333)	16.81±4.42	12±6.44	16.81	4.42	12	6.44
1393	Gadodiamide Hydrate	1.4±8.08	-9.42±13.9	1.4	8.08	-9.42	13.9
1394	Eprodisate disodium	1.82±4.21	3.81±11.14	1.82	4.21	3.81	11.14
1395	Nedaplatin	-2.93±17.89	17.93±2.29	-2.93	17.89	17.93	2.29
1396	Pralidoxime chloride	-15.71±29.01	13.39±8.83	-15.71	29.01	13.39	8.83
1397	Penicillamine	-1.48±8.98	8.54±5.09	-1.48	8.98	8.54	5.09
1398	Eflornithine hydrochloride hydrate	-1.4±8.68	7.73±7.32	-1.4	8.68	7.73	7.32
1399	Etidronate	-11.94±14.13	12.33±3.29	-11.94	14.13	12.33	3.29
1400	Glutathione	-8.19±11.67	-0.67±5.92	-8.19	11.67	-0.67	5.92
1401	Tranexamic Acid	-7.52±12.82	6±8.09	-7.52	12.82	6	8.09
1402	L-Ornithine	-9.24±14.61	0.4±9.33	-9.24	14.61	0.4	9.33
1403	D-glutamine	-7.03±8.74	5.5±14.01	-7.03	8.74	5.5	14.01
1404	Cefradine	48.66±13.26	33.52±23.07	48.66	13.26	33.52	23.07
1405	Levamisole hydrochloride	-8.67±12.09	12.8±4.17	-8.67	12.09	12.8	4.17
1406	Sildenafil	-14.3±17.32	16.19±7.82	-14.3	17.32	16.19	7.82
1407	Ticlopidine HCl	0.38±16.89	2.29±9.39	0.38	16.89	2.29	9.39
1408	4-Aminobutyric acid	-1.07±12.16	19.08±19.62	-1.07	12.16	19.08	19.62
1409	Rabeprazole	-3.13±18.09	-10.7±2.07	-3.13	18.09	-10.7	2.07
1410	Paritaprevir (ABT-450)	7.91±11	-0.37±7.57	7.91	11	-0.37	7.57
1411	Meropenem Trihydrate	48.19±11.14	20.45±65.79	48.19	11.14	20.45	65.79
1412	Vitamin K1	-3.64±15.82	15.93±2.32	-3.64	15.82	15.93	2.32
1413	Rosuvastatin	-6.24±8.22	10.95±3.61	-6.24	8.22	10.95	3.61
1414	Duloxetine	-8.38±7.78	8.79±6.62	-8.38	7.78	8.79	6.62
1415	Donepezil	-13.42±12.18	8.55±3.33	-13.42	12.18	8.55	3.33
1416	Ufenamate	-14.71±14.34	4.39±15.04	-14.71	14.34	4.39	15.04
1417	Ceforanide	-47.95±36.64	0.16±52.17	-47.95	36.64	0.16	52.17
1418	Octinoxate	-2.71±7.13	6±15.12	-2.71	7.13	6	15.12
1419	Tianeptine	-12.8±11.03	6.98±12.87	-12.8	11.03	6.98	12.87
1420	Amenamevir	-8.91±8	13.61±7.22	-8.91	8	13.61	7.22
1421	Gefitinib hydrochloride	-10.43±5.18	4.8±11.54	-10.43	5.18	4.8	11.54
1422	Minaprine dihydrochloride	-6.88±15.28	17.94±9.27	-6.88	15.28	17.94	9.27
1423	Iodixanol	-1.05±23.22	12.6±26.3	-1.05	23.22	12.6	26.3
1424	Dichlorphenamide (Diclofenamide)	-4.66±12.5	-1.8±16.35	-4.66	12.5	-1.8	16.35
1425	Procarbazine HCl	-5.64±11.18	6.68±7.69	-5.64	11.18	6.68	7.69
1426	Glycine	-6.64±19.98	5.53±23.06	-6.64	19.98	5.53	23.06
1427	D-Cycloserine	-3.5±15	21.5±11.11	-3.5	15	21.5	11.11
1428	Manganese chloride	-6.34±17.56	5.87±9.16	-6.34	17.56	5.87	9.16
1429	Sodium butyrate	-6.36±14.83	25.02±12.99	-6.36	14.83	25.02	12.99
1430	Sodium carbonate	-4.12±9.06	-0.93±8.19	-4.12	9.06	-0.93	8.19
1431	Taurine	-9.13±12.69	18.32±23.09	-9.13	12.69	18.32	23.09
1432	Fosbretabulin (Combretastatin A4 Phosphate (CA4P)) Disodium	-7.18±11.19	2.97±15.01	-7.18	11.19	2.97	15.01
1433	Clindamycin Phosphate	-4.88±17.62	19.39±13.15	-4.88	17.62	19.39	13.15
1434	Aprotinin	-3.21±11.99	1.48±11.6	-3.21	11.99	1.48	11.6
1435	Lisinopril	-7.25±6.9	16.36±6.49	-7.25	6.9	16.36	6.49
1436	Pemetrexed Disodium Hydrate	-8.1±11.44	2.03±11.57	-8.1	11.44	2.03	11.57
1437	Fosinopril Sodium	-13.23±10.77	9.14±11.08	-13.23	10.77	9.14	11.08
1438	Amikacin hydrate	-7.37±16.22	9.04±16.78	-7.37	16.22	9.04	16.78
1439	Fudosteine	7.44±26.29	16.66±13.87	7.44	26.29	16.66	13.87
1440	Colistin Sulfate	0.38±10.88	-4.48±6.48	0.38	10.88	-4.48	6.48
1441	Erythromycin thiocyanate	-7.74±17.06	-5.76±18.66	-7.74	17.06	-5.76	18.66
1442	Bleomycin sulfate	0.25±17.13	25.36±15.61	0.25	17.13	25.36	15.61
1443	Minoxidil sulphate	-5.08±14.94	2.64±16.3	-5.08	14.94	2.64	16.3
1444	Nintedanib Ethanesulfonate Salt	-0.8±7.04	2.38±16.36	-0.8	7.04	2.38	16.36
1445	Raltegravir potassium	-16.24±9.24	7.23±5.64	-16.24	9.24	7.23	5.64
1446	Benproperine phosphate	-8.59±16.18	8.15±3.67	-8.59	16.18	8.15	3.67
1447	Dapiprazole Hydrochloride	-13.3±7.43	10.1±1.41	-13.3	7.43	10.1	1.41
1448	Lactitol monohydrate	-10.07±11.64	5.42±4.46	-10.07	11.64	5.42	4.46
1449	Ramatroban	-3.86±13.7	15.48±16.67	-3.86	13.7	15.48	16.67
1450	Gabapentin	2.79±9.17	-14.19±2.86	2.79	9.17	-14.19	2.86
1451	Gentamicin Sulfate	-10.24±35.67	5.87±5.24	-10.24	35.67	5.87	5.24
1452	Kanamycin sulfate	-7.09±16.59	7.63±8.97	-7.09	16.59	7.63	8.97
1453	Desmopressin Acetate	-4.1±15.91	11.28±2.53	-4.1	15.91	11.28	2.53
1454	Chondroitin sulfate	-0.51±7.64	-0.89±8.94	-0.51	7.64	-0.89	8.94
1455	Bivalirudin Trifluoroacetate	-0.04±6	12.53±7.03	-0.04	6	12.53	7.03
1456	Donepezil HCl	-15.96±15.51	7.37±13.88	-15.96	15.51	7.37	13.88
1457	Lypressin Acetate	-5.72±12.97	13.6±1.99	-5.72	12.97	13.6	1.99
1458	Neostigmine Bromide	1.65±9.32	7.36±13.57	1.65	9.32	7.36	13.57
1459	Octreotide Acetate	-7.32±9.9	14.63±4.85	-7.32	9.9	14.63	4.85
1460	Salbutamol Sulfate	-13.04±10.05	9.03±7.39	-13.04	10.05	9.03	7.39
1461	Atosiban Acetate	-13.66±13.48	20.89±4.96	-13.66	13.48	20.89	4.96
1462	Tobramycin	-12.46±6.1	-3.38±17.81	-12.46	6.1	-3.38	17.81
1463	Oxytocin (Syntocinon)	-8.72±10.56	18.51±8.33	-8.72	10.56	18.51	8.33
1464	Methacycline HCl	4.97±58.71	6.25±0	4.97	58.71	6.25	0
1465	Salmon Calcitonin Acetate	5.4±16.52	14.56±18.82	5.4	16.52	14.56	18.82
1466	Nimustine Hydrochloride	3.94±7.7	4.98±14.73	3.94	7.7	4.98	14.73
1467	Lincomycin Hydrochloride Monohydrate	-10.34±4.25	17.93±21.38	-10.34	4.25	17.93	21.38
1468	Vidarabine monohydrate	2.15±15.99	9.08±10.39	2.15	15.99	9.08	10.39
1469	Amoxicillin trihydrate	27.71±20.94	-16.81±29.44	27.71	20.94	-16.81	29.44
1470	Pyridoxal phosphate	-4.97±13.09	-3.44±9.91	-4.97	13.09	-3.44	9.91
1471	Sodium gualenate	-10.19±7.87	13.84±3.28	-10.19	7.87	13.84	3.28
1472	Oxidopamine (hydrobromide)	-9.81±8.58	1.94±11.4	-9.81	8.58	1.94	11.4
1473	Metoprolol succinate	-4.82±21.89	12.09±20.51	-4.82	21.89	12.09	20.51
1474	Lomefloxacin HCl	-3.64±17.18	-1.33±13.32	-3.64	17.18	-1.33	13.32
1475	GHRP-2	-0.88±2.88	-8.18±16.05	-0.88	2.88	-8.18	16.05
1476	Amiloride HCl dihydrate	-15.76±24.18	17.54±2.52	-15.76	24.18	17.54	2.52
1477	Nafarelin Acetate	-2.75±20.51	15.78±0.8	-2.75	20.51	15.78	0.8
1478	Oxacillin sodium monohydrate	42.34±29.19	33.78±35.7	42.34	29.19	33.78	35.7
1479	Pramlintide Acetate	2.46±8.92	13.98±5.19	2.46	8.92	13.98	5.19
1480	Neomycin sulfate	-4.69±13.72	5.07±17.25	-4.69	13.72	5.07	17.25
1481	Angiotensin II human Acetate	0.55±15.67	9.09±6.8	0.55	15.67	9.09	6.8
1482	Streptomycin sulfate	-2.93±15.39	3.42±16.14	-2.93	15.39	3.42	16.14
1483	Carperitide Acetate	-1.75±4.94	7.37±11.4	-1.75	4.94	7.37	11.4
1484	Vancomycin HCl	-3.52±22.23	32.3±53.93	-3.52	22.23	32.3	53.93
1485	Alarelin Acetate	-5.79±7.25	14.33±6.01	-5.79	7.25	14.33	6.01
1486	Hygromycin B	-3.41±11.49	5.84±5.51	-3.41	11.49	5.84	5.51
1487	Glucagon HCl	-10.04±9.71	8.71±3.52	-10.04	9.71	8.71	3.52
1488	Zanamivir	9.99±18.4	1.39±5.73	9.99	18.4	1.39	5.73
1489	Dimemorfan phosphate	-5.21±19.05	0.38±6.72	-5.21	19.05	0.38	6.72
1490	Cefpodoxime proxetil	-3.3±2.9	-7.93±13.9	-3.3	2.9	-7.93	13.9
1491	Butoconazole	-29.95±11.67	34.65±50.85	-29.95	11.67	34.65	50.85
1492	Lactitol	0.96±7.61	8.59±3.74	0.96	7.61	8.59	3.74
1493	Metoprolol	-13.8±5.77	13.04±11.13	-13.8	5.77	13.04	11.13
1494	Berberine Sulfate	0.16±11.11	10.74±15.61	0.16	11.11	10.74	15.61
1495	Cloperastine hydrochloride	-9.89±5.07	11.71±4.36	-9.89	5.07	11.71	4.36
1496	Tribenzagan Hydrochloride	-4.86±10.4	5.36±7.17	-4.86	10.4	5.36	7.17
1497	Fluorometholone	-2.11±10.49	4.04±5.19	-2.11	10.49	4.04	5.19
1498	Plerixafor 8HCl (AMD3100 8HCl)	4.35±6.56	6.68±23.13	4.35	6.56	6.68	23.13
1499	Ropivacaine	4.83±3.85	2.88±15.09	4.83	3.85	2.88	15.09
1500	Solifenacin succinate	-3.34±18.37	14.61±6.72	-3.34	18.37	14.61	6.72
1501	Guanethidine Monosulfate	-4.96±2.8	13.29±4.87	-4.96	2.8	13.29	4.87
1502	Palonosetron HCl	-4.1±10.59	6.55±10.68	-4.1	10.59	6.55	10.68
1503	Guanethidine Sulfate	-2.96±13.5	8.75±2.46	-2.96	13.5	8.75	2.46
1504	Miltefosine	-15.23±18.48	7.38±24.19	-15.23	18.48	7.38	24.19
1505	Potassium Canrenoate	-5.27±16.6	12.94±8.02	-5.27	16.6	12.94	8.02
1506	Danofloxacin Mesylate	-3.97±9.56	-9.02±13.38	-3.97	9.56	-9.02	13.38
1507	Calcium Gluceptate	0.35±11.3	10.18±11.46	0.35	11.3	10.18	11.46
1508	Amikacin disulfate	-7.28±9.66	16.59±3.99	-7.28	9.66	16.59	3.99
1509	Tolmetin Sodium	-3.52±11.99	19.28±7.17	-3.52	11.99	19.28	7.17
1510	(R)-baclofen	-5.02±14	3.73±20.01	-5.02	14	3.73	20.01
1511	Ceftazidime Pentahydrate	45.07±6.86	34.84±3.23	45.07	6.86	34.84	3.23
1512	Caspofungin Acetate	7.21±19.03	21.21±38.29	7.21	19.03	21.21	38.29
1513	isoleucine	-2.49±4.14	10.05±18.56	-2.49	4.14	10.05	18.56
1514	Betahistine mesylate	-5.06±8.21	0.97±15.06	-5.06	8.21	0.97	15.06
1515	Dehydroepiandrosterone acetate	-10.24±10.75	3.22±10.17	-10.24	10.75	3.22	10.17
1516	Penicillin G Procaine	-46.45±30.46	12.5±6.5	-46.45	30.46	12.5	6.5
1517	Salmeterol	-17.1±11.69	2.28±16.18	-17.1	11.69	2.28	16.18
1518	Cinchocaine	-4.27±18.13	1.12±17.26	-4.27	18.13	1.12	17.26
1519	Tropisetron	-10.75±12.83	13.52±5.62	-10.75	12.83	13.52	5.62
1520	Dapagliflozin propanediol monohydrate	-3.4±3.94	11.64±5.48	-3.4	3.94	11.64	5.48
1521	Tilmicosin phosphate	-22.17±27.26	19.32±26.89	-22.17	27.26	19.32	26.89
1522	Tripelennamine HCl	3.71±6.94	-10.07±7.14	3.71	6.94	-10.07	7.14
1523	L-Leucine	4.58±5.69	2.8±3.76	4.58	5.69	2.8	3.76
1524	Ibandronate sodium	3.18±10.71	10.13±1.59	3.18	10.71	10.13	1.59
1525	L-Lysine hydrochloride	4.79±26.9	16.49±2.43	4.79	26.9	16.49	2.43
1526	Abacavir sulfate	7.82±19.52	5.14±14.62	7.82	19.52	5.14	14.62
1527	DL-Glutamine	5.64±27.72	14.52±4.59	5.64	27.72	14.52	4.59
1528	L-Arginine HCl (L-Arg)	-3.4±12.5	1.5±17.67	-3.4	12.5	1.5	17.67
1529	L-SelenoMethionine	1.3±27.67	-1.74±13.58	1.3	27.67	-1.74	13.58
1530	Thiamine HCl (Vitamin B1)	7.51±19.94	2.67±14.4	7.51	19.94	2.67	14.4
1531	Dexamethasone Sodium Phosphate	0.14±24.52	-3.6±15.07	0.14	24.52	-3.6	15.07
1532	Citicoline sodium	1.97±15.92	16.91±7.69	1.97	15.92	16.91	7.69
1533	Choline bitartrate	5.44±18.37	15.73±5.09	5.44	18.37	15.73	5.09
1534	Ceftazidime	1.8±29.7	-2.53±33.01	1.8	29.7	-2.53	33.01
1535	L-Glutamic acid monosodium salt	0.37±24.9	3.04±17.63	0.37	24.9	3.04	17.63
1536	Penicillin V potassium salt	-7.73±21.06	-5.54±21.23	-7.73	21.06	-5.54	21.23
1537	Calcium folinate	0.1±2.29	8.14±5.48	0.1	2.29	8.14	5.48
1538	Cytarabine hydrochloride	-1.52±10.13	-4.12±12.94	-1.52	10.13	-4.12	12.94
1539	Latamoxef sodium	6.84±70.82	19.25±42.96	6.84	70.82	19.25	42.96
1540	Betrixaban maleate	2.45±13.49	18.09±5.5	2.45	13.49	18.09	5.5
1541	Atropine sulfate	2.25±14.93	10.37±8.56	2.25	14.93	10.37	8.56
1542	Salbutamol	5.47±18.38	1.99±15.49	5.47	18.38	1.99	15.49
1543	Amodiaquine hydrochloride	-8.83±29.19	15.03±8.63	-8.83	29.19	15.03	8.63
1544	Dasatinib hydrochloride	2.35±23.22	13.65±3.17	2.35	23.22	13.65	3.17
1545	Nicardipine	1.06±12.21	-13.01±10.93	1.06	12.21	-13.01	10.93
1546	Pirenzepine dihydrochloride	-7.11±10.16	-0.54±17.27	-7.11	10.16	-0.54	17.27
1547	Lixisenatide	3.73±8.42	-0.02±6.41	3.73	8.42	-0.02	6.41
1548	Imipenem	8.78±2.7	9.56±59.34	8.78	2.7	9.56	59.34
1549	Tobramycin sulfate	-24.2±15.52	-5.84±18.64	-24.2	15.52	-5.84	18.64
1550	Fondaparinux Sodium	-1.77±11.15	2.36±11.87	-1.77	11.15	2.36	11.87
1551	Ozagrel sodium	-10.37±15.1	13.72±5.37	-10.37	15.1	13.72	5.37
1552	Cangrelor Tetrasodium	-9.27±7.47	4.57±22.12	-9.27	7.47	4.57	22.12
1553	Fosfomycin Disodium	3.08±17.53	2.7±23.46	3.08	17.53	2.7	23.46
1554	Acamprosate Calcium	-6.93±10.05	3.47±29.22	-6.93	10.05	3.47	29.22
1555	Pipemidic acid	-9.18±5.71	12.2±12.93	-9.18	5.71	12.2	12.93
1556	Pemirolast potassium	-7.63±18.66	7.18±10.55	-7.63	18.66	7.18	10.55
1557	Methotrexate disodium	-14.12±13	14.47±9.56	-14.12	13	14.47	9.56
1558	Flavoxate HCl	-1.96±14.17	-5.79±25.35	-1.96	14.17	-5.79	25.35
1559	Cephradine monohydrate	34.17±4.45	31.76±4.56	34.17	4.45	31.76	4.56
1560	Netilmicin Sulfate	-2.57±16.27	-0.8±30.5	-2.57	16.27	-0.8	30.5
1561	Sodium succinate	-1.45±25.92	12.79±11.14	-1.45	25.92	12.79	11.14
1562	Loxoprofen Sodium	15.53±4.11	7.72±3.89	15.53	4.11	7.72	3.89
1563	Eptifibatide Acetate	3.61±2.44	1.41±8.29	3.61	2.44	1.41	8.29
1564	Leuprorelin Acetate	6.8±3.41	10.16±3.35	6.8	3.41	10.16	3.35
1565	Gonadorelin Acetate	2.6±5.26	4.52±5.99	2.6	5.26	4.52	5.99
1566	Terlipressin Acetate	5.64±6.72	2.02±6.43	5.64	6.72	2.02	6.43
1567	Erlotinib HCl (OSI-744)	17.57±5.02	18.64±11.78	17.57	5.02	18.64	11.78
1568	Vandetanib (ZD6474)	2.56±6.3	7.96±8.4	2.56	6.3	7.96	8.4
1569	Imiquimod	5.19±4.61	-1.46±13.54	5.19	4.61	-1.46	13.54
1570	Ellagic acid	-12.58±18.73	-19.49±8.19	-12.58	18.73	-19.49	8.19
1571	Ketoconazole	-5.01±1.25	-8.58±3.86	-5.01	1.25	-8.58	3.86
1572	Cefoselis Sulfate	40.55±6.2	51.56±10.39	40.55	6.2	51.56	10.39
1573	Prazosin HCl	2.07±6.33	5.17±14.6	2.07	6.33	5.17	14.6
1574	Marbofloxacin	3.53±6.63	0.98±7.57	3.53	6.63	0.98	7.57
1575	Irbesartan	16.37±13.88	-0.9±3.71	16.37	13.88	-0.9	3.71
1576	Norfloxacin	7.17±3.32	15.51±1.82	7.17	3.32	15.51	1.82
1577	Risperidone	-1.09±8.05	6.6±2.25	-1.09	8.05	6.6	2.25
1578	Sulfapyridine	-8.21±6.28	5.58±3.95	-8.21	6.28	5.58	3.95
1579	Methyldopa	-0.38±8.71	5.54±6.52	-0.38	8.71	5.54	6.52
1580	Torsemide	-4.76±2.6	3.92±8.03	-4.76	2.6	3.92	8.03
1581	Eplerenone	-1.49±9.43	9.82±6.67	-1.49	9.43	9.82	6.67
1582	Paliperidone	5.63±4.33	3.17±3.21	5.63	4.33	3.17	3.21
1583	Flubendazole	19.93±3.61	-3.14±18.78	19.93	3.61	-3.14	18.78
1584	Irsogladine	2.1±7.84	3.57±5.33	2.1	7.84	3.57	5.33
1585	Sarafloxacin HCl	-1.74±9.05	-0.54±10.21	-1.74	9.05	-0.54	10.21
1586	Meclizine 2HCl	-11.02±9.2	-0.02±19.91	-11.02	9.2	-0.02	19.91
1587	Epalrestat	-7.2±10.66	1.24±10.91	-7.2	10.66	1.24	10.91
1588	Lornoxicam	-18.05±9.42	-4.14±5.97	-18.05	9.42	-4.14	5.97
1589	Vinpocetine	0.04±6.24	0.44±9.59	0.04	6.24	0.44	9.59
1590	Neratinib (HKI-272)	6.48±3.73	-1.22±5.75	6.48	3.73	-1.22	5.75
1591	Sitafloxacin Hydrate	6.55±2.65	-5.84±5.82	6.55	2.65	-5.84	5.82
1592	Taladegib (LY2940680)	4.62±13.72	4.91±8.1	4.62	13.72	4.91	8.1
1593	R788 (Fostamatinib) Disodium	3.07±9.22	5.91±6.68	3.07	9.22	5.91	6.68
1594	Ketanserin	-6.41±6.66	1.9±18.6	-6.41	6.66	1.9	18.6
1595	(-)-Huperzine A (HupA)	-0.1±4.36	-0.83±20.27	-0.1	4.36	-0.83	20.27
1596	Diosmin	-5.78±2.84	-3.46±12.3	-5.78	2.84	-3.46	12.3
1597	Itraconazole	-8.38±14.05	0.24±6.59	-8.38	14.05	0.24	6.59
1598	Trazodone HCl	3.84±4.72	-4.03±2.57	3.84	4.72	-4.03	2.57
1599	Oseltamivir Phosphate	11±4.37	-7.97±9.07	11	4.37	-7.97	9.07
1600	Mozavaptan	0.33±0.65	10.31±3.93	0.33	0.65	10.31	3.93
1601	Enrofloxacin	13.09±8.51	13.38±1.29	13.09	8.51	13.38	1.29
1602	Ambroxol HCl	-4.74±11	3.4±6.32	-4.74	11	3.4	6.32
1603	Bilastine	0.86±7	-3.29±9.63	0.86	7	-3.29	9.63
1604	Vincamine	-2.2±4.93	3.86±0.7	-2.2	4.93	3.86	0.7
1605	Clopidol	4.19±5.55	3.77±3.59	4.19	5.55	3.77	3.59
1606	Chlortetracycline HCl	-14.34±9.3	13.39±28.49	-14.34	9.3	13.39	28.49
1607	Amoxapine	-7.2±10.12	-12.02±4.65	-7.2	10.12	-12.02	4.65
1608	Ebastine	20.63±15.72	11.96±15.3	20.63	15.72	11.96	15.3
1609	Folic acid	1.26±6.47	3.13±0.44	1.26	6.47	3.13	0.44
1610	Netupitant	-2.31±3.36	7.83±14	-2.31	3.36	7.83	14
1611	Aluminium hydroxide	-2.09±8.27	-0.39±13.68	-2.09	8.27	-0.39	13.68
1612	Cetilistat	-8.7±5.94	-8.46±14.27	-8.7	5.94	-8.46	14.27
1613	Tazemetostat (EPZ-6438)	-2.93±6.89	0.99±8.93	-2.93	6.89	0.99	8.93
1614	Defactinib (VS-6063, PF-04554878)	0.51±2.92	2.1±5.72	0.51	2.92	2.1	5.72
1615	Otenabant (CP-945598) HCl	4.52±5.29	3.44±1.7	4.52	5.29	3.44	1.7
1616	Molidustat (BAY 85-3934)	2.35±8.87	15.55±3.66	2.35	8.87	15.55	3.66
1617	Alectinib hydrochloride	8.77±4.75	7.79±5.46	8.77	4.75	7.79	5.46
1618	Beta Carotene	3.78±11.04	-3.13±19.97	3.78	11.04	-3.13	19.97
1619	Amantadine	4.68±13.07	-5.46±16.99	4.68	13.07	-5.46	16.99
1620	Oxaliplatin	0.98±6.38	8.56±7.69	0.98	6.38	8.56	7.69
1621	Heparin sodium	-1.72±5.86	13.64±1.93	-1.72	5.86	13.64	1.93
1622	Risedronate Sodium	10.35±7.21	6.93±8.22	10.35	7.21	6.93	8.22
1623	Disodium Cromoglycate	-0.04±2.38	-11.55±18.74	-0.04	2.38	-11.55	18.74
1624	Azasetron HCl	-1.35±4.78	-13.74±18.87	-1.35	4.78	-13.74	18.87
1625	Hydralazine HCl	-6.93±5.63	0.27±2.85	-6.93	5.63	0.27	2.85
1626	Besifloxacin HCl	-12.11±9.52	-1.98±15.21	-12.11	9.52	-1.98	15.21
1627	Deferiprone	-4.4±2.86	-5.73±3.86	-4.4	2.86	-5.73	3.86
1628	Minocycline HCl	9.89±8.06	10.86±9.76	9.89	8.06	10.86	9.76
1629	Alosetron Hydrochloride	8.65±1.74	11.35±3.95	8.65	1.74	11.35	3.95
1630	Plerixafor (AMD3100)	-2.15±2.89	10.24±2.91	-2.15	2.89	10.24	2.91
1631	Adenine sulfate	-5.61±3.13	-4.18±13.53	-5.61	3.13	-4.18	13.53
1632	Calcium gluconate	-2.69±3.23	-10.82±16.62	-2.69	3.23	-10.82	16.62
1633	D-Phenylalanine	-3.21±5.5	-7.36±11.98	-3.21	5.5	-7.36	11.98
1634	Linifanib (ABT-869)	12.12±2.67	6.98±7.45	12.12	2.67	6.98	7.45
1635	Methotrexate	14.92±12.07	10.53±6.34	14.92	12.07	10.53	6.34
1636	Veliparib (ABT-888)	3.33±15.15	-14.79±3.58	3.33	15.15	-14.79	3.58
1637	Bendamustine HCl	-2.11±5.89	0.92±7.92	-2.11	5.89	0.92	7.92
1638	Axitinib	-17.65±16.24	0.1±2.89	-17.65	16.24	0.1	2.89
1639	Nelarabine	-7.41±7.94	20.96±5.29	-7.41	7.94	20.96	5.29
1640	Saracatinib (AZD0530)	-3.86±12.12	-12.8±1.77	-3.86	12.12	-12.8	1.77
1641	Clofarabine	0.07±6.85	-10.65±8.49	0.07	6.85	-10.65	8.49
1642	Roxadustat (FG-4592)	-7.43±20.29	-8.29±5.08	-7.43	20.29	-8.29	5.08
1643	Dacarbazine	-39.51±10.75	-7.03±5	-39.51	10.75	-7.03	5
1644	Selumetinib (AZD6244)	2.25±8.3	-30.25±11.77	2.25	8.3	-30.25	11.77
1645	Dexrazoxane HCl (ICRF-187, ADR-529)	-9.9±8.72	-12.21±22.64	-9.9	8.72	-12.21	22.64
1646	Nintedanib (BIBF 1120)	-6.06±7.05	-17.28±8.67	-6.06	7.05	-17.28	8.67
1647	Epirubicin HCl	-14.04±31.11	2.37±24.39	-14.04	31.11	2.37	24.39
1648	Afatinib (BIBW2992)	11.56±13.46	-22.83±10.64	11.56	13.46	-22.83	10.64
1649	Etoposide	22.2±15.15	43.12±14.89	22.2	15.15	43.12	14.89
1650	Drospirenone	26.92±15.01	-42.11±13.42	26.92	15.01	-42.11	13.42
1651	Tazarotene	12.51±11.07	1.69±16	12.51	11.07	1.69	16
1652	Ruxolitinib (INCB018424)	2.82±13.33	-53.43±6.99	2.82	13.33	-53.43	6.99
1653	Fasudil (HA-1077) HCl	-6.08±10.85	-10.69±13.17	-6.08	10.85	-10.69	13.17
1654	Isotretinoin	5.71±20.09	-11.84±11.22	5.71	20.09	-11.84	11.22
1655	Doramapimod (BIRB 796)	14.6±11.82	-2.67±7.58	14.6	11.82	-2.67	7.58
1656	Lopinavir	3.43±14.52	-14.77±13.73	3.43	14.52	-14.77	13.73
1657	Sulfasalazine	0.5±8.17	-8.53±12.72	0.5	8.17	-8.53	12.72
1658	Meropenem	36.01±3.26	1.46±14.56	36.01	3.26	1.46	14.56
1659	Candesartan	-14.59±6.72	-13.7±27.96	-14.59	6.72	-13.7	27.96
1660	Mianserin HCl	-6.45±7.66	-22.97±4.28	-6.45	7.66	-22.97	4.28
1661	Apixaban	-4.17±9.84	-26.86±8.66	-4.17	9.84	-26.86	8.66
1662	Mosapride Citrate	-6.25±9.45	-22.57±12.39	-6.25	9.45	-22.57	12.39
1663	Semagacestat (LY450139)	-3.6±6.68	-30.45±13.2	-3.6	6.68	-30.45	13.2
1664	Nafamostat Mesylate	-1.2±10.34	-4.88±21.12	-1.2	10.34	-4.88	21.12
1665	Reserpine	17.57±4.56	-12.85±8.55	17.57	4.56	-12.85	8.55
1666	Bortezomib (PS-341)	21.47±13.16	-12.2±14.55	21.47	13.16	-12.2	14.55
1667	Raloxifene HCl	25.07±3.47	-9.74±16.32	25.07	3.47	-9.74	16.32
1668	Bosutinib (SKI-606)	-12.04±9.84	-13.1±8.17	-12.04	9.84	-13.1	8.17
1669	Idarubicin HCl	-52.86±15.22	6.83±3.35	-52.86	15.22	6.83	3.35
1670	Cediranib (AZD2171)	14.86±10.05	-11.51±8.82	14.86	10.05	-11.51	8.82
1671	Fludarabine Phosphate	-2.04±8.21	-20.96±15.37	-2.04	8.21	-20.96	15.37
1672	Dovitinib (TKI-258, CHIR-258)	0.92±10.59	-20.37±15.16	0.92	10.59	-20.37	15.16
1673	Flavopiridol (Alvocidib)	-8.61±7.89	-18.31±15.5	-8.61	7.89	-18.31	15.5
1674	Dasatinib	-0.77±11.25	-22.59±9.24	-0.77	11.25	-22.59	9.24
1675	Topotecan HCl	0.48±6.93	-34.48±5.57	0.48	6.93	-34.48	5.57
1676	Gefitinib (ZD1839)	-3.04±8.65	-23.13±4.18	-3.04	8.65	-23.13	4.18
1677	Letrozole	1.75±10.85	-24.47±18.07	1.75	10.85	-24.47	18.07
1678	Imatinib Mesylate (STI571)	9.21±5.98	-21.57±19.46	9.21	5.98	-21.57	19.46
1679	Temozolomide	-70.95±12.59	-21.78±11.09	-70.95	12.59	-21.78	11.09
1680	Lapatinib (GW-572016) Ditosylate	18.59±15.65	-29.07±15.21	18.59	15.65	-29.07	15.21
1681	Tamoxifen	19.68±11.42	-12.37±8.82	19.68	11.42	-12.37	8.82
1682	Naftopidil DiHCl	37.61±11.61	-33.95±7.15	37.61	11.61	-33.95	7.15
1683	Furosemide	11.15±22.42	-6.66±7.74	11.15	22.42	-6.66	7.74
1684	Omeprazole	-4.26±8.04	-15.74±2.66	-4.26	8.04	-15.74	2.66
1685	Olmesartan Medoxomil	-18.11±3.93	-18.04±4.69	-18.11	3.93	-18.04	4.69
1686	Ondansetron HCl	8.23±9.57	-19.82±7.69	8.23	9.57	-19.82	7.69
1687	Cefdinir	85.21±9.84	20.31±13.83	85.21	9.84	20.31	13.83
1688	Oxcarbazepine	6.52±12.05	-19.45±2.72	6.52	12.05	-19.45	2.72
1689	Clotrimazole	55.14±7.62	28.77±13.3	55.14	7.62	28.77	13.3
1690	Pelitinib (EKB-569)	4.98±13.1	-13.08±16.99	4.98	13.1	-13.08	16.99
1691	Rizatriptan Benzoate	2.11±12.8	-26.75±5.01	2.11	12.8	-26.75	5.01
1692	Pizotifen Malate	10.77±9.08	-17.09±16.33	10.77	9.08	-17.09	16.33
1693	Pyridostigmine Bromide	4.48±6.61	-33.38±9.82	4.48	6.61	-33.38	9.82
1694	Resveratrol	-1.07±15.6	-8.94±10.12	-1.07	15.6	-8.94	10.12
1695	Methimazole	-0.98±8.67	-29.19±8	-0.98	8.67	-29.19	8
1696	Rocuronium Bromide	3.59±12.73	-27.64±16.91	3.59	12.73	-27.64	16.91
1697	Metolazone	24.95±7.26	-22.91±8.97	24.95	7.26	-22.91	8.97
1698	Lenalidomide (CC-5013)	34.71±14.52	-26.49±8.52	34.71	14.52	-26.49	8.52
1699	Vincristine sulfate	10.17±15.65	-6.06±5.31	10.17	15.65	-6.06	5.31
1700	Nilotinib (AMN-107)	-0.65±8.91	-6.59±21.04	-0.65	8.91	-6.59	21.04
1701	Agomelatine	-2.12±6.89	-17.1±11.92	-2.12	6.89	-17.1	11.92
1702	Pazopanib HCl (GW786034 HCl)	25.3±10.73	-15.25±12.63	25.3	10.73	-15.25	12.63
1703	Amuvatinib (MP-470)	9.1±7.48	-14.58±19.19	9.1	7.48	-14.58	19.19
1704	Rapamycin (Sirolimus)	34.4±9.37	-21.42±19.75	34.4	9.37	-21.42	19.75
1705	Leflunomide	-2.34±11.35	-10.67±9.35	-2.34	11.35	-10.67	9.35
1706	Sorafenib Tosylate	-37.45±9.04	40.53±10.72	-37.45	9.04	40.53	10.72
1707	Enzalutamide (MDV3100)	-7.58±13.64	-9.14±6.93	-7.58	13.64	-9.14	6.93
1708	Sunitinib Malate	6.82±17.58	-24.92±14.98	6.82	17.58	-24.92	14.98
1709	Dienogest	-4.33±10.75	-16.1±13.39	-4.33	10.75	-16.1	13.39
1710	Temsirolimus (CCI-779, NSC 683864)	34.91±12.36	-10.79±13.82	34.91	12.36	-10.79	13.82
1711	Entecavir Hydrate	10.14±10.78	-15.36±8.57	10.14	10.78	-15.36	8.57
1712	Vorinostat (SAHA, MK0683)	1.79±18.86	-25.91±4.03	1.79	18.86	-25.91	4.03
1713	Nepafenac	23.92±6.54	-16.82±7.7	23.92	6.54	-16.82	7.7
1714	Stavudine (d4T)	29.61±40.81	-58.25±10.09	29.61	40.81	-58.25	10.09
1715	Cefoperazone	71.74±5.27	-16.2±8.93	71.74	5.27	-16.2	8.93
1716	Tenofovir Disoproxil Fumarate	-13.3±5.7	-47.01±6.66	-13.3	5.7	-47.01	6.66
1717	Silodosin	-0.31±9.4	-21.36±10.53	-0.31	9.4	-21.36	10.53
1718	Tenofovir	-3.68±8.84	-37.81±4.73	-3.68	8.84	-37.81	4.73
1719	Riluzole	0.93±25.84	-16.65±16.61	0.93	25.84	-16.65	16.61
1720	Tigecycline	-4.15±29.65	-56.57±8.71	-4.15	29.65	-56.57	8.71
1721	Sulfameter	2.58±13.08	-32.33±3.86	2.58	13.08	-32.33	3.86
1722	Trilostane	1.74±10.44	-55.25±12.53	1.74	10.44	-55.25	12.53
1723	Prilocaine	-0.39±6.2	-17.46±13.56	-0.39	6.2	-17.46	13.56
1724	Vecuronium Bromide	0.35±13.41	-67.27±11.61	0.35	13.41	-67.27	11.61
1725	Darunavir Ethanolate	5.47±16.25	-31.6±10.68	5.47	16.25	-31.6	10.68
1726	Bimatoprost	-7.41±19.4	-61.29±10.96	-7.41	19.4	-61.29	10.96
1727	Prednisone	-4.43±13.77	-20.98±9.25	-4.43	13.77	-20.98	9.25
1728	Linezolid	-14.14±13.84	12.88±11.17	-14.14	13.84	12.88	11.17
1729	Acetylcysteine	30.09±19.03	-5.89±8.43	30.09	19.03	-5.89	8.43
1730	Tozasertib (VX-680, MK-0457)	25.68±12	-13.21±7.95	25.68	12	-13.21	7.95
1731	Rufinamide	-1.61±11.03	-1.7±5.16	-1.61	11.03	-1.7	5.16
1732	Entinostat (MS-275)	-30.15±10.44	-10.86±15.25	-30.15	10.44	-10.86	15.25
1733	Posaconazole	-12.28±17.14	7.15±10.68	-12.28	17.14	7.15	10.68
1734	Enzastaurin (LY317615)	5.01±16.32	-13.07±13.98	5.01	16.32	-13.07	13.98
1735	Prasugrel	-9.45±12.57	-8.19±20.29	-9.45	12.57	-8.19	20.29
1736	Olaparib (AZD2281, Ku-0059436)	-1.01±9.25	-27.86±12.82	-1.01	9.25	-27.86	12.82
1737	Ramelteon	-8.23±8.97	-15.39±21.57	-8.23	8.97	-15.39	21.57
1738	Masitinib (AB1010)	-2.92±11.17	-8.8±10.23	-2.92	11.17	-8.8	10.23
1739	Cinacalcet HCl	-0.99±13.65	-13.92±3.92	-0.99	13.65	-13.92	3.92
1740	Pictilisib (GDC-0941)	4.2±21.54	-21.65±11.97	4.2	21.54	-21.65	11.97
1741	Celecoxib	-7.29±12.38	-18.34±10.13	-7.29	12.38	-18.34	10.13
1742	Crizotinib (PF-02341066)	-7.73±11.77	-31.23±13.5	-7.73	11.77	-31.23	13.5
1743	Avagacestat (BMS-708163)	-4.01±17.9	-15.91±7.62	-4.01	17.9	-15.91	7.62
1744	Vismodegib (GDC-0449)	0.83±15.28	-35.3±13.9	0.83	15.28	-35.3	13.9
1745	Vemurafenib (PLX4032, RG7204)	38.74±11.67	-16.84±13.68	38.74	11.67	-16.84	13.68
1746	Alfuzosin HCl	31.79±10.91	-22±6.76	31.79	10.91	-22	6.76
1747	Ethinyl Estradiol	20.56±5.55	-18.24±15.98	20.56	5.55	-18.24	15.98
1748	Clopidogrel	-17.29±6.53	-21.93±7.95	-17.29	6.53	-21.93	7.95
1749	Naproxen Sodium	-0.76±9.08	-15.55±9.41	-0.76	9.08	-15.55	9.41
1750	Ranolazine 2HCl	-1.86±12.92	-14.98±7.59	-1.86	12.92	-14.98	7.59
1751	Nitazoxanide	-34.29±19.27	91.65±7.12	-34.29	19.27	91.65	7.12
1752	Repaglinide	1.61±10.92	-23.51±15.87	1.61	10.92	-23.51	15.87
1753	Triamcinolone Acetonide	7.5±12.44	-21.93±20.99	7.5	12.44	-21.93	20.99
1754	Rolipram	-3.01±5.09	-17.95±8.94	-3.01	5.09	-17.95	8.94
1755	Orlistat	-4.92±7.47	-17.04±7.6	-4.92	7.47	-17.04	7.6
1756	Sildenafil Citrate	-4.86±11.27	-32.14±12.09	-4.86	11.27	-32.14	12.09
1757	Allopurinol	7.92±13.43	-26.73±9.16	7.92	13.43	-26.73	9.16
1758	Sumatriptan Succinate	-6.63±5.66	-18.18±10.75	-6.63	5.66	-18.18	10.75
1759	Allopurinol Sodium	-7.72±11.74	-16.54±12.65	-7.72	11.74	-16.54	12.65
1760	Tianeptine sodium	-1.89±7.45	-33.09±8.92	-1.89	7.45	-33.09	8.92
1761	Zafirlukast	-23.35±10.44	-28.16±13.49	-23.35	10.44	-28.16	13.49
1762	Belinostat (PXD101)	25.04±14.19	-25±13.38	25.04	14.19	-25	13.38
1763	Acarbose	5.96±33.52	-3.12±14.17	5.96	33.52	-3.12	14.17
1764	Iniparib (BSI-201)	0.52±8.26	-17.4±11.33	0.52	8.26	-17.4	11.33
1765	Adapalene	-0.82±13.26	-12.27±18.55	-0.82	13.26	-12.27	18.55
1766	Abexinostat (PCI-24781)	0.63±9.49	-21.33±8.32	0.63	9.49	-21.33	8.32
1767	Altretamine	-1.6±18.69	-10.61±10.07	-1.6	18.69	-10.61	10.07
1768	Linsitinib (OSI-906)	14.64±15.67	-17.93±30.81	14.64	15.67	-17.93	30.81
1769	Amisulpride	-5.06±21.27	-17.92±6.45	-5.06	21.27	-17.92	6.45
1770	Quisinostat (JNJ-26481585) 2HCl	-8.46±8.89	-20.83±6.53	-8.46	8.89	-20.83	6.53
1771	Aniracetam	-10.84±5.93	-21.3±10.51	-10.84	5.93	-21.3	10.51
1772	Rucaparib (AG-014699,PF-01367338) phosphate	-7.2±16.65	-20.27±11.04	-7.2	16.65	-20.27	11.04
1773	Artemisinin	-11.44±18.85	-31.54±30.16	-11.44	18.85	-31.54	30.16
1774	Vatalanib (PTK787) 2HCl	-5.3±8.1	-23.35±20.64	-5.3	8.1	-23.35	20.64
1775	Asenapine maleate	-14.62±20.12	-34.25±12.26	-14.62	20.12	-34.25	12.26
1776	Foretinib (GSK1363089)	16.79±11.52	-11.79±9.46	16.79	11.52	-11.79	9.46
1777	Benazepril HCl	20.84±15	-29.7±5.79	20.84	15	-29.7	5.79
1778	Tizanidine HCl	13.96±9.46	-21.96±19.04	13.96	9.46	-21.96	19.04
1779	Erythromycin	1.68±16.46	-262.29±16.64	1.68	16.46	-262.29	16.64
1780	Topiramate	-4.37±11.1	-21.19±12.73	-4.37	11.1	-21.19	12.73
1781	Amphotericin B	-0.8±10.54	-23.71±16.29	-0.8	10.54	-23.71	16.29
1782	Tranilast	16.35±16.82	-2.86±17.42	16.35	16.82	-2.86	17.42
1783	Ibuprofen	-0.82±30.59	-15.6±15.63	-0.82	30.59	-15.6	15.63
1784	Venlafaxine HCl	-1.73±8.75	-18.52±13.13	-1.73	8.75	-18.52	13.13
1785	Amprenavir	4.56±7.61	-15.77±10.24	4.56	7.61	-15.77	10.24
1786	Voriconazole	3.09±10.96	-19.76±11.34	3.09	10.96	-19.76	11.34
1787	Albendazole	-3.27±12.39	-12.25±14.76	-3.27	12.39	-12.25	14.76
1788	Zileuton	-11.41±4.81	-26.76±16.84	-11.41	4.81	-26.76	16.84
1789	Chlorothiazide	-15.7±12.79	-19.94±12.34	-15.7	12.79	-19.94	12.34
1790	Ziprasidone HCl	-6.86±29.23	-61.02±8.31	-6.86	29.23	-61.02	8.31
1791	Ursodiol	-9.04±4.76	-34.98±9.96	-9.04	4.76	-34.98	9.96
1792	Zonisamide	1.33±11.12	-5.15±11.01	1.33	11.12	-5.15	11.01
1793	Nitrofural	21.69±10.34	-14.11±14.68	21.69	10.34	-14.11	14.68
1794	Triciribine	16.17±8.83	-29.18±11.78	16.17	8.83	-29.18	11.78
1795	Budesonide	5.24±5.88	-7.2±13.89	5.24	5.88	-7.2	13.89
1796	Cabozantinib (XL184, BMS-907351)	-14.61±13.49	-19.93±17.59	-14.61	13.49	-19.93	17.59
1797	Bumetanide	3.94±16.73	-22.33±15.14	3.94	16.73	-22.33	15.14
1798	Everolimus (RAD001)	5.49±4.76	-13.66±9.82	5.49	4.76	-13.66	9.82
1799	Carmofur	82.5±7.73	78.06±11.38	82.5	7.73	78.06	11.38
1800	Mocetinostat (MGCD0103)	1.01±12.09	-19.53±13.02	1.01	12.09	-19.53	13.02
1801	Cetirizine DiHCl	2.22±10.47	-31.16±6.3	2.22	10.47	-31.16	6.3
1802	YM155 (Sepantronium Bromide)	-4.09±20.4	-39.79±8.57	-4.09	20.4	-39.79	8.57
1803	Cilnidipine	26.29±8.79	-20.67±10.93	26.29	8.79	-20.67	10.93
1804	Alisertib (MLN8237)	-21.35±12.34	-14.85±11.42	-21.35	12.34	-14.85	11.42
1805	Cilostazol	-6.65±10.56	-27.07±25.83	-6.65	10.56	-27.07	25.83
1806	Malotilate	-14.69±7.99	-24.83±13.19	-14.69	7.99	-24.83	13.19
1807	Floxuridine	35.34±10.59	-76.39±13.83	35.34	10.59	-76.39	13.83
1808	Tanespimycin (17-AAG)	-5.4±13.44	-23.63±6.11	-5.4	13.44	-23.63	6.11
1809	Tegafur (FT-207, NSC 148958)	20.77±11.13	-2.33±6.88	20.77	11.13	-2.33	6.88
1810	Ispinesib (SB-715992)	8.18±13.39	-12.24±13.24	8.18	13.39	-12.24	13.24
1811	Ketoprofen	7.84±12.91	-18.65±7.12	7.84	12.91	-18.65	7.12
1812	Cilomilast	-15.34±20.32	-9.29±11	-15.34	20.32	-9.29	11
1813	Ketorolac	-4.55±9.1	-16.08±8.49	-4.55	9.1	-16.08	8.49
1814	Zibotentan (ZD4054)	0.35±17.16	-22.73±11.65	0.35	17.16	-22.73	11.65
1815	Adenosine	-5.24±15.05	-32.07±5.76	-5.24	15.05	-32.07	5.76
1816	Atazanavir Sulfate	0.13±4.78	-28.38±12.74	0.13	4.78	-28.38	12.74
1817	Zolmitriptan	-1.04±16.37	-24.77±43.6	-1.04	16.37	-24.77	43.6
1818	Moxifloxacin HCl	0.65±16.92	25.35±11.56	0.65	16.92	25.35	11.56
1819	Telbivudine	-11.16±6.42	-37.53±11.04	-11.16	6.42	-37.53	11.04
1820	Doxercalciferol	0.74±7.24	-16.49±7.39	0.74	7.24	-16.49	7.39
1821	Monobenzone	-11.75±14.25	-28.01±17.61	-11.75	14.25	-28.01	17.61
1822	Alfacalcidol	-3.42±10.98	-8.72±17.78	-3.42	10.98	-8.72	17.78
1823	Tretinoin	-2.26±21.17	-14.11±18	-2.26	21.17	-14.11	18
1824	Calcifediol	6.33±8.55	-33.55±8.48	6.33	8.55	-33.55	8.48
1825	Phenylbutazone	15.35±22.67	-1.99±6.99	15.35	22.67	-1.99	6.99
1826	Ivacaftor (VX-770)	28.07±19.46	-5.51±18.18	28.07	19.46	-5.51	18.18
1827	Ifosfamide	0.73±15.5	-20.69±6.01	0.73	15.5	-20.69	6.01
1828	Barasertib (AZD1152-HQPA)	-13.39±13.03	-18.83±21.74	-13.39	13.03	-18.83	21.74
1829	Megestrol Acetate	-11.87±17.4	-28.42±15.11	-11.87	17.4	-28.42	15.11
1830	Docetaxel	-8.73±28.96	-15.24±20.67	-8.73	28.96	-15.24	20.67
1831	Mercaptopurine (6-MP)	-3.92±19.35	-24.17±16.95	-3.92	19.35	-24.17	16.95
1832	Paclitaxel	10.78±11.76	-17.73±11.16	10.78	11.76	-17.73	11.16
1833	Streptozotocin (STZ)	0±7.81	41.81±16.14	0	7.81	41.81	16.14
1834	Roscovitine (Seliciclib,CYC202)	-10.54±41.88	-17.28±12.81	-10.54	41.88	-17.28	12.81
1835	Dexamethasone (DHAP)	-6.35±28.23	-31.36±8.3	-6.35	28.23	-31.36	8.3
1836	Capecitabine	-0.41±10.22	-21.56±18.98	-0.41	10.22	-21.56	18.98
1837	Doxazosin Mesylate	-2.15±13.47	-26.01±21.25	-2.15	13.47	-26.01	21.25
1838	Delanzomib (CEP-18770)	10.76±22.34	-30.43±9.85	10.76	22.34	-30.43	9.85
1839	Edaravone	-11.8±15.93	-16.38±8.45	-11.8	15.93	-16.38	8.45
1840	Ganetespib (STA-9090)	-7.59±7.69	-31.99±13.94	-7.59	7.69	-31.99	13.94
1841	Etodolac	14.27±10.55	-16.75±15.05	14.27	10.55	-16.75	15.05
1842	Orantinib (TSU-68, SU6668)	21.15±4.56	-30.19±12.34	21.15	4.56	-30.19	12.34
1843	Ezetimibe	20.52±37.43	-36.11±20.58	20.52	37.43	-36.11	20.58
1844	Safinamide Mesylate	-1.26±14.9	-22.38±5.16	-1.26	14.9	-22.38	5.16
1845	Enalaprilat Dihydrate	6.99±13.49	-20.82±11.12	6.99	13.49	-20.82	11.12
1846	Pimasertib (AS-703026)	0.4±6.42	-34.81±8.23	0.4	6.42	-34.81	8.23
1847	Dofetilide	5.63±19.83	-25.11±8.59	5.63	19.83	-25.11	8.59
1848	Lomibuvir (VX-222, VCH-222)	-18.85±16.76	-28.88±9.49	-18.85	16.76	-28.88	9.49
1849	Isradipine	-2.3±17.47	-29.57±6.15	-2.3	17.47	-29.57	6.15
1850	Zosuquidar (LY335979) 3HCl	10.96±15.8	-18.93±9.63	10.96	15.8	-18.93	9.63
1851	Estrone	1.29±11.78	-23.01±17.39	1.29	11.78	-23.01	17.39
1852	Daclatasvir (BMS-790052)	19.05±11.87	-25.44±3.98	19.05	11.87	-25.44	3.98
1853	Flucytosine	6.93±14.9	-31.93±8.87	6.93	14.9	-31.93	8.87
1854	Iloperidone	-1.53±10.42	-38.58±12.65	-1.53	10.42	-38.58	12.65
1855	Trichlormethiazide	-7.7±28.21	-22.48±13.67	-7.7	28.21	-22.48	13.67
1856	Naratriptan HCl	-2.12±7.63	-27.94±18.88	-2.12	7.63	-27.94	18.88
1857	Loteprednol etabonate	27.37±3.17	-14.63±9.1	27.37	3.17	-14.63	9.1
1858	Onalespib (AT13387)	16.85±4.31	-12.96±10.2	16.85	4.31	-12.96	10.2
1859	Etomidate	9.47±6.36	-38.04±9.59	9.47	6.36	-38.04	9.59
1860	Lenvatinib (E7080)	11.02±5.73	-15.57±11.95	11.02	5.73	-15.57	11.95
1861	Felbamate	-2.09±9.04	-19.94±10.81	-2.09	9.04	-19.94	10.81
1862	Valproic acid sodium salt (Sodium valproate)	-0.54±6.51	-20.99±14.29	-0.54	6.51	-20.99	14.29
1863	Fluconazole	11.44±16.14	-25.68±14.39	11.44	16.14	-25.68	14.39
1864	Regorafenib (BAY 73-4506)	-120.74±4.72	-1.21±11.32	-120.74	4.72	-1.21	11.32
1865	Flumazenil	1.92±5.03	-33.49±12.04	1.92	5.03	-33.49	12.04
1866	Ritonavir	22.31±8.36	-35.07±24.37	22.31	8.36	-35.07	24.37
1867	Fluoxetine HCl	10.02±10.62	-29.98±10.13	10.02	10.62	-29.98	10.13
1868	Anastrozole	-1.13±10.73	-26.02±17.55	-1.13	10.73	-26.02	17.55
1869	Flupirtine maleate	4.04±3.52	-24.28±14.16	4.04	3.52	-24.28	14.16
1870	Aprepitant	7.69±4.94	-34.1±4.44	7.69	4.94	-34.1	4.44
1871	Fluvoxamine maleate	-7.54±4.27	-35.93±20.73	-7.54	4.27	-35.93	20.73
1872	Bicalutamide	-12±6.33	-13.61±12.93	-12	6.33	-13.61	12.93
1873	Gatifloxacin	23.33±4.56	14.71±6.13	23.33	4.56	14.71	6.13
1874	Ponatinib (AP24534)	37.66±5.5	-22.27±19.31	37.66	5.5	-22.27	19.31
1875	6-Aminocaproic acid	7.2±3.41	-16.93±14.39	7.2	3.41	-16.93	14.39
1876	Fludarabine	2.42±13.31	-12.67±23.79	2.42	13.31	-12.67	23.79
1877	Aminoglutethimide	-1.59±7.19	-21.8±10.13	-1.59	7.19	-21.8	10.13
1878	Pralatrexate	8.8±9.71	-14.72±24.67	8.8	9.71	-14.72	24.67
1879	Aminophylline	6.76±15.29	-22.04±18.03	6.76	15.29	-22.04	18.03
1880	Betamethasone	6.62±10.17	-24.19±21.48	6.62	10.17	-24.19	21.48
1881	Amorolfine HCl	1.37±6.11	-37.15±15.67	1.37	6.11	-37.15	15.67
1882	Mycophenolate Mofetil	-11.04±6.66	-21.75±15.17	-11.04	6.66	-21.75	15.17
1883	Chloramphenicol	-6.03±4.2	-31.13±22.32	-6.03	4.2	-31.13	22.32
1884	Dyphylline	5.75±9.77	-27.2±27.33	5.75	9.77	-27.2	27.33
1885	Flurbiprofen	9.26±8.66	-16.88±20.03	9.26	8.66	-16.88	20.03
1886	Aztreonam	-5.36±6.67	-28.8±7.97	-5.36	6.67	-28.8	7.97
1887	Disulfiram	-5.76±11.48	-20.39±8.74	-5.76	11.48	-20.39	8.74
1888	Alprostadil	-12.98±11.56	-5.73±53.46	-12.98	11.56	-5.73	53.46
1889	Mesalamine	27.49±13.18	-16.68±22.33	27.49	13.18	-16.68	22.33
1890	Fulvestrant	15.25±3.47	-28.82±15.43	15.25	3.47	-28.82	15.43
1891	Genistein	8.55±4.86	-23.38±25.08	8.55	4.86	-23.38	25.08
1892	Raltitrexed	-10.55±6.22	-16.35±18.84	-10.55	6.22	-16.35	18.84
1893	Glimepiride	8.56±6.15	-41.13±9.5	8.56	6.15	-41.13	9.5
1894	Thalidomide	4.82±6.66	-25.53±10.39	4.82	6.66	-25.53	10.39
1895	Ivermectin	44.06±7.28	-43.27±11.08	44.06	7.28	-43.27	11.08
1896	CUDC-101	15.13±3.13	-25.92±3.81	15.13	3.13	-25.92	3.81
1897	Lansoprazole	5.16±6.45	-18.3±28.67	5.16	6.45	-18.3	28.67
1898	TAK-700 (Orteronel)	-5.34±19.31	-26.85±13.4	-5.34	19.31	-26.85	13.4
1899	Levetiracetam	-7.73±10.19	-30.03±14.13	-7.73	10.19	-30.03	14.13
1900	Exemestane	-7.49±10.89	-28.66±6.84	-7.49	10.89	-28.66	6.84
1901	Lidocaine	-5.74±1.9	-32.6±18.91	-5.74	1.9	-32.6	18.91
1902	Finasteride	-5.67±11.14	-26.51±14.07	-5.67	11.14	-26.51	14.07
1903	Loratadine	4.71±9.81	-22.65±12.76	4.71	9.81	-22.65	12.76
1904	Cladribine	-11.92±10.58	-14.04±16.94	-11.92	10.58	-14.04	16.94
1905	Losartan Potassium (DuP 753)	22.92±5.93	-5.19±12.27	22.92	5.93	-5.19	12.27
1906	Lactulose	16.88±5.29	-18.77±10.72	16.88	5.29	-18.77	10.72
1907	Ipratropium Bromide	6.52±4.21	-20.32±12.76	6.52	4.21	-20.32	12.76
1908	Tadalafil	-3.83±8.25	-16.35±27.29	-3.83	8.25	-16.35	27.29
1909	Sulfanilamide	-25.41±16.52	-22.79±6.22	-25.41	16.52	-22.79	6.22
1910	Cyclosporine	18.74±11.69	-15.46±2.88	18.74	11.69	-15.46	2.88
1911	Betamethasone Dipropionate	-1.67±6.78	-20.16±4.87	-1.67	6.78	-20.16	4.87
1912	Pracinostat (SB939)	-7.43±4.57	-24.97±4.69	-7.43	4.57	-24.97	4.69
1913	Meprednisone	-20.73±5.3	-25.97±6.5	-20.73	5.3	-25.97	6.5
1914	Natamycin	-12.33±11.76	-30.01±5.44	-12.33	11.76	-30.01	5.44
1915	Betamethasone Valerate	-8.98±12.25	-18.65±7.94	-8.98	12.25	-18.65	7.94
1916	Voxtalisib (SAR245409, XL765) Analogue	11.26±6.19	-17.18±5.75	11.26	6.19	-17.18	5.75
1917	Praziquantel	-31.4±9.04	-23.58±17.17	-31.4	9.04	-23.58	17.17
1918	Quizartinib (AC220)	16.08±5.96	-12.3±3.33	16.08	5.96	-12.3	3.33
1919	Busulfan	-8.71±5.75	-24.21±5.5	-8.71	5.75	-24.21	5.5
1920	Telaprevir (VX-950)	13.73±3.42	-13.1±7.55	13.73	3.42	-13.1	7.55
1921	Carbamazepine	10.77±3.02	-6.13±9.02	10.77	3.02	-6.13	9.02
1922	Decitabine	21.4±9.12	-5.69±3.44	21.4	9.12	-5.69	3.44
1923	Rigosertib (ON-01910)	-0.5±2.48	-6.82±6.18	-0.5	2.48	-6.82	6.18
1924	Dimesna	2.09±9.99	-13.17±5.07	2.09	9.99	-13.17	5.07
1925	Patupilone (EPO906, Epothilone B)	4.62±8.26	-14.85±7.28	4.62	8.26	-14.85	7.28
1926	Dutasteride	11.16±9.1	-7.42±3.78	11.16	9.1	-7.42	3.78
1927	Amonafide	-3.87±4.72	-21.24±9.01	-3.87	4.72	-21.24	9.01
1928	Melatonin	-0.74±5.42	-15.99±5.03	-0.74	5.42	-15.99	5.03
1929	Acitretin	10.81±6.72	-10.37±3.49	10.81	6.72	-10.37	3.49
1930	Bisoprolol fumarate	-27.89±4.42	-22±11.12	-27.89	4.42	-22	11.12
1931	Bafetinib (INNO-406)	-9.37±9.37	-18.35±7.93	-9.37	9.37	-18.35	7.93
1932	Tivozanib (AV-951)	28.82±15.14	-23.59±9.5	28.82	15.14	-23.59	9.5
1933	Daptomycin	-9.15±9.56	-29.33±13.44	-9.15	9.56	-29.33	13.44
1934	Doxorubicin (Adriamycin) HCl	-4.33±6.41	-8.61±9.87	-4.33	6.41	-8.61	9.87
1935	Doripenem Hydrate	82.4±5.63	11.18±6.16	82.4	5.63	11.18	6.16
1936	Fluorouracil (5-Fluoracil, 5-FU)	42.32±4.13	6.36±5.49	42.32	4.13	6.36	5.49
1937	Gestodene	9.55±8.97	-9.95±3.58	9.55	8.97	-9.95	3.58
1938	Saxagliptin	16.05±7.52	-8.76±8.88	16.05	7.52	-8.76	8.88
1939	Hydrocortisone	11.62±6.57	-21.8±6.67	11.62	6.57	-21.8	6.67
1940	Selisistat (EX 527)	2.88±6.8	-12.46±8.63	2.88	6.8	-12.46	8.63
1941	Desonide	0.4±4.15	-12.2±8.07	0.4	4.15	-12.2	8.07
1942	Febuxostat	-5.63±3.21	-5.22±13.53	-5.63	3.21	-5.22	13.53
1943	Didanosine	0.17±3.06	-39.14±5.28	0.17	3.06	-39.14	5.28
1944	Dapagliflozin	-4.5±6.32	-22.28±3.83	-4.5	6.32	-22.28	3.83
1945	Divalproex Sodium	0.89±8.84	-14.87±3.18	0.89	8.84	-14.87	3.18
1946	Nebivolol HCl	-6.84±6.42	-25.03±7.14	-6.84	6.42	-25.03	7.14
1947	Emtricitabine	-11.15±3.35	-16.49±8.09	-11.15	3.35	-16.49	8.09
1948	Pimobendan	-10.91±10.25	-8.98±6.8	-10.91	10.25	-8.98	6.8
1949	Progesterone	7.32±1.35	-17.31±6.34	7.32	1.35	-17.31	6.34
1950	VX-809 (Lumacaftor)	6.7±3.21	-9.07±4.1	6.7	3.21	-9.07	4.1
1951	Lamivudine	-7.73±9.54	-21.51±7.59	-7.73	9.54	-21.51	7.59
1952	Pomalidomide	-7.27±11.52	-14.46±15.63	-7.27	11.52	-14.46	15.63
1953	Estradiol	8.11±13.56	-10.64±12.4	8.11	13.56	-10.64	12.4
